# Supplementary material for: Birds Kept in the German Zoo “Tierpark Berlin” Are a Common Source for Polyvalent Yersinia pseudotuberculosis Phages
Source: Front Microbiol. 2022 Jan 3;12:634289. doi: 10.3389/fmicb.2021.634289 (PMC8762354; doi:10.3389/fmicb.2021.634289)
Supplement: Supplementary file 1 [file Table_1.xlsx]

## Sheet: Tabelle1
Table S1. Fecal samples used in this study.
Sample no.	Source detail	Sampling year	Origin
1	Honey buzzard (Pernis apivorus)	2013	Berlin, Germany
2	Rufous hawk owl (Ninox rufa)	2013	Berlin, Germany
3	Turkmenian eagle-owl (Bubo bubo omissus)	2013	Berlin, Germany
4	Black-headed ibis (Threskiornis melanocephalus)	2013	Berlin, Germany
5	Turkey vulture (Cathartes aura)	2013	Berlin, Germany
6	European sea eagle (Haliaeetus albicilla)	2013	Berlin, Germany
7	Imperial eagle (Aquila heliaca)	2013	Berlin, Germany
8	Raptor aviary (Aves)	2013	Berlin, Germany
9	Golden eagle (Aquila chrysaetos)	2013	Berlin, Germany
10	Morepork (Ninox novaeseelandiae)	2013	Berlin, Germany
11	White-faced scops owl (Ptilopsis leucotis)	2013	Berlin, Germany
12	Heron aviary (Ardeidae)	2013	Berlin, Germany
13	Giant sea eagle (Haliaeetus pelagicus)	2013	Berlin, Germany
14	Ural owl (Strix uralensis)	2013	Berlin, Germany
15	Bearded vulture (Gypaetus barbatus)	2013	Berlin, Germany
16	Snow owl (Bubo scandiacus)	2013	Berlin, Germany
17	Common raven (Corvus corax)	2013	Berlin, Germany
18	Northern bald ibis (Geronticus eremita)	2013	Berlin, Germany
19	Macaw aviary (Ara macao)	2013	Berlin, Germany
20	Parrot aviary (Psittacus)	2013	Berlin, Germany
1	Rusty barred owl (Strix hylophila)	2017	Berlin, Germany
2	Sea eagle (Haliaeetus)	2017	Berlin, Germany
3	Septic tank	2017	Berlin, Germany
4	Ferruginous buzzard (Buteo regalis)	2017	Berlin, Germany
5	Imperial eagle (Aquila heliaca)	2017	Berlin, Germany
6	Milky eagle owl (Bubo lacteus)	2017	Berlin, Germany
7	Black vulture (Coragyps atratus)	2017	Berlin, Germany
8	Barred eagle owl (Bubo sumatranus)	2017	Berlin, Germany
9	Falkland Caracara (Phalcoboenus australis)	2017	Berlin, Germany
10	Forest eagle-owl (Bubo nipalensis)	2017	Berlin, Germany
11	Philippines scops owl (Otus megalotis)	2017	Berlin, Germany
12	Turkmenian eagle-owl (Bubo bubo omissus)	2017	Berlin, Germany
13	Mixed aviary (Little shag, Glossy ibis, White-faced egret, Maned duck, Whistling duck, Straw-necked ibis)	2017	Berlin, Germany
14	Mixed aviary (Little shag, Glossy ibis, White-faced egret, Maned duck, Whistling duck, Straw-necked ibis)	2017	Berlin, Germany
15	Mixed aviary (Little shag, Glossy ibis, White-faced egret, Maned duck, Whistling duck, Straw-necked ibis)	2017	Berlin, Germany
16	Mixed aviary (Little shag, Glossy ibis, White-faced egret, Maned duck, Whistling duck, Straw-necked ibis)	2017	Berlin, Germany
17	Chacoan Mara (Dolichotis salinicola)	2017	Berlin, Germany
18	Chacoan peccary (Catagonus wagneri)	2017	Berlin, Germany
19	Chacoan peccary (Catagonus wagneri)	2017	Berlin, Germany
20	Chacoan peccary (Catagonus wagneri)	2017	Berlin, Germany
21	Chacoan peccary (Catagonus wagneri)	2017	Berlin, Germany
22	Chacoan peccary (Catagonus wagneri)	2017	Berlin, Germany
23	Cebus capuchin monkey (Cebus capucinus)	2017	Berlin, Germany
24	Howler monkey (Alouatta caraya)	2017	Berlin, Germany
25	Collared brown lemur (Eulemur collaris)	2017	Berlin, Germany
26	Diana monkey (Cercopithecus diana)	2017	Berlin, Germany
27	Saki monkey (Pithecia monachus)	2017	Berlin, Germany
28	Black lemur (Eulemur macaco)	2017	Berlin, Germany
29	Red-capped mangabey (Cercocebus torquatus)	2017	Berlin, Germany
30	Silvery marmoset (Mico argentatus)	2017	Berlin, Germany
31	Internal positive control	2017	Berlin, Germany
32	Western screech owl (Megascops kennicottii)	2017	Berlin, Germany
33	Secretary bird (Sagittarius serpentarius)	2017	Berlin, Germany
34	Morepork (Ninox novaeseelandiae)	2017	Berlin, Germany
35	Great horned owl (Bubo virginianus)	2017	Berlin, Germany
36	Greater yellow-headed vulture (Cathartes melambrotus)	2017	Berlin, Germany
37	Griffon vulture (Gyps fulvus)	2017	Berlin, Germany
38	Blue-winged kingfisher (Dacelo leachii)	2017	Berlin, Germany
39	White-headed vulture (Trigonoceps occipitalis)	2017	Berlin, Germany
40	Hooded (Necrosyrtes monachus)	2017	Berlin, Germany
41	Bateleur (Terathopius ecaudatus)	2017	Berlin, Germany
42	White-backed vulture aviary (Gyps africanus)	2017	Berlin, Germany
43	Chaco owl (Strix chacoensis)	2017	Berlin, Germany
44	Eurasian eagle-owl (Bubo bubo)	2017	Berlin, Germany
45	Rhea (Rhea)	2017	Berlin, Germany
46	Mixed aviary 1	2017	Berlin, Germany
47	Mixed aviary 2	2017	Berlin, Germany
48	Mixed aviary 3	2017	Berlin, Germany
49	Mixed aviary 4	2017	Berlin, Germany
50	Mixed aviary 5	2017	Berlin, Germany
51	Mixed aviary 6	2017	Berlin, Germany
52	Rhea (Rhea)	2017	Berlin, Germany
53	Patagonian mara (Dolichotis patagonum)	2017	Berlin, Germany
54	Patagonian mara (Dolichotis patagonum)	2017	Berlin, Germany
55	Mixed aviary 7	2017	Berlin, Germany
