# Supplementary material for: Birds Kept in the German Zoo “Tierpark Berlin” Are a Common Source for Polyvalent Yersinia pseudotuberculosis Phages
Source: Front Microbiol. 2022 Jan 3;12:634289. doi: 10.3389/fmicb.2021.634289 (PMC8762354; doi:10.3389/fmicb.2021.634289)
Supplement: Supplementary file 2 [file Table_2.xls]

## Sheet: PYps2T ORF analysis
PYps2T ORF analysis
Feature	Start	Stop	Strand	Predicted gene product function / transcription terminator motif (energy)	Nucleotide sequence*	Amino acid sequence
g001	1	495	+	Terminase, small subunit	atggaaggtcttgatataaacaaacttttagatatttctgacctccccggaatcgacggggaggaaattaaagtatatgaacctctacaattagtagaagttaaaagcaatcctcaaaaccgtactcctgacttagaagatgattatggagtagttcgtcgaaatatgcattttcaacaacaaatgctaatggacgcagccaagatttttcttgagacggcaaagaatgctgattctcctcgtcacatggaagtatttgcaactcttatggggcaaatgactacaacgaacagagaaatactgaagcttcacaaagacatgaaagatattacatctgaacaggttggcaccaaaggcgctgttcctacaggtcaaatgaatattcagaatgcgacagta…	MEGLDINKLLDISDLPGIDGEEIKVYEPLQLVEVKSNPQNRTPDLEDDYGVVRRNMHFQQQMLMDAAKIFLETAKNADSPRHMEVFATLMGQMTTTNREILKLHKDMKDITSEQVGTKGAVPTGQMNIQNATVFMGSPTELMDEIGDAYEAQEAREKVINGTTD
g002	479	2311	+	Terminase, large subunit (T4 Gp17)	atggaacaaccgattaatgtattaaatgatttccatccgttaaatgaagctggaaaaattttaataaaacacccgagcttagcggaaagaaaagatgaagatggaattcattggataaaatcacagtgggatggaaaatggtatcctgaaaaattcagtgattatcttcgtttacacaaaatagtaaaaatcccaaataattctgataagcctgaattatttcaaacttataaagataagaataataaaagatctcggtatatgggtcttcctaacttaaaacgagctaatattaaaacacaatggactcgtgaaatggttgaggaatggaaaaaatgccgagatgatattgtatattttgcagaaacatactgcgccattactcatatcgactatggt…	MEQPINVLNDFHPLNEAGKILIKHPSLAERKDEDGIHWIKSQWDGKWYPEKFSDYLRLHKIVKIPNNSDKPELFQTYKDKNNKRSRYMGLPNLKRANIKTQWTREMVEEWKKCRDDIVYFAETYCAITHIDYGVIKVQLRDYQRDMLKIMSSKRMTVCNLSRQLGKTTVVAIFLAHFVCFNKDKAVGILAHKGSMSAEVLDRTKQAIELLPDFLQPGIVEWNKGSIELDNGSSIGAYASSPDAVRGNSFAMIYIDECAFIPNFHDSWLAIQPVISSGRRSKIIITTTPNGLNHFYDIWTAAVEGKSGFEPYTAIWNSVKERLYNDEDIFDDGWQWSIQTINGSTLAQFRQEHTAAFEGTSGTLISGMKLAVMDFIEVTPDDHGFHRFKGPEPDRKYIAT…
g003	2343	4322	+	Tail sheath protein (T4 Gp18)	atgactttattatctccgggcattgagctcaaagaaactacggttcaaagcaccgtggttaataactctactggtacagcagctttggccggtaaattccagtggggtcctgcttttcagattaaacaggttacaaatgaagtagatttagttaatacttttggtcaaccaaccgctgaaactgctgactattttatgtctgcaatgaatttcttgcagtacggaaatgacttacgagtagttcgtgctgttgatagagataccgctaaaaactcatctccgattgctggtaatattgaatacacaatttctaccccaggtagtaactatgcggttggagataaaatcacggtcaaatatgtttcagatgatattgaaactgaaggtaaaattactgaa…	MTLLSPGIELKETTVQSTVVNNSTGTAALAGKFQWGPAFQIKQVTNEVDLVNTFGQPTAETADYFMSAMNFLQYGNDLRVVRAVDRDTAKNSSPIAGNIEYTISTPGSNYAVGDKITVKYVSDDIETEGKITEVDADGKIKKINIPTAKIIAKAKEVGEYPTLGSNWTAEISSSSSGLSAVITLGKIITDSGILLAEIENAEAAMTAVDFQANLEKYGIPGVVALYPGELGDKIEIEIVSKADYAKGASALLPIYPGGGTRASTAKAVFGYGPQTDSQYAIIVRRNDAIVQSVVLSTKRGEKDIYDSNIYIDDFFAKGGSEYIFATAQNWPEGFSGILTLSGGLSSNAEVTAGDLMEAWDFFADRESVDVQLFIAGSCAGESLETASTVQKHVVSIGDA…
TT001	3069		-	Rnamotif (-5.40)	TGGATAAATTGGGAGTAATGCAGAAGCTCCTTTTGCATAGTC
g004	4439	4930	+	Tail tube protein (T4 Gp19)	atgtttgtagatgatgtaacacgagcgtttgaatctggtgattttgctcgacctaacttattccaagtagaaatttcttatcttggacaaaattttacattccaatgtaaagccactgctttaccagctggtattgtagaaaaaattccagtcggatttatgaaccgtaaaattaacgtagcaggcgatcgtacattcgatgactggactgttacagtaatgaacgatgaagctcatgatgctcgccagaagtttgttgattggcaaagcattgctgctggtcaaggaaacgaaattactggtggaaaacctgcagagtataaaaagagcgctattgttcgtcaatatgctcgtgatgctaaaacagtaacaaaagaaattgaaattaaaggtctgtgg…	MFVDDVTRAFESGDFARPNLFQVEISYLGQNFTFQCKATALPAGIVEKIPVGFMNRKINVAGDRTFDDWTVTVMNDEAHDARQKFVDWQSIAAGQGNEITGGKPAEYKKSAIVRQYARDAKTVTKEIEIKGLWPTNVGELQLDWDSNNEIQTFEVTLALDYWE
TT002	4921		-	Rnamotif (-13.50)	TGCTTTAAGCAGGATGGGGATTTCTCCCCATTCaTTTTATTCCCAA
g005	5014	6588	+	Portal protein (T4 Gp20)	atgaaatttaatgtattaagtttgtttgctccatgggctaaaatggacgaacgaaattttaaagaccaagaaaaagaagatcttgtttccattacagccccaaagcttgatgatggagcaagagaatttgaagtaagctcgaatgaagctgcttctccttataatgctgcattccaaacaatttttggttcatatgaaccaggaatgaaaactactcgtgagcttattgatacatatcgtaatctcatgaataactatgaagtagataatgcagtttcagaaatcgtttcagacgctatcgtctatgaagatgatactgaagtcgtagcgttaaatttagataaatctaaatttagcccaaaaattaaaaatatgatgttagatgaatttagtgatgta…	MKFNVLSLFAPWAKMDERNFKDQEKEDLVSITAPKLDDGAREFEVSSNEAASPYNAAFQTIFGSYEPGMKTTRELIDTYRNLMNNYEVDNAVSEIVSDAIVYEDDTEVVALNLDKSKFSPKIKNMMLDEFSDVLNHLSFQRKGSDHFRRWYVDSRIFFHKIIDPKRPKEGIKELRRLDPRQVQYVREIITETEAGTKIVKGYKEYFIYDTAHESYACDGRMYEAGTKIKIPKAAVVYAHSGLVDCCGKNIIGYLHRAVKPANQLKLLEDAVVIYRITRAPDRRVWYVDTGNMPARKAAEHMQHVMNTMKNRVVYDASTGKIKNQQHNMSMTEDYWLQRRDGKAVTEVDTLPGADNTGNMEDIRWFRQALYMALRVPLSRIPQDQQGGVMFDSGTSITRD…
g006	6588	6827	+	Prohead core protein	atggaaggtttaattgaagctattaaatcaaacgacctcgtagccgctcgtaaattatttgctgaagccatggctgcaagaacgactgatttaatcaaagaagaaaaaatcactatcgctcgtaatttcttaatcgaaggtgaagaacctgaagatgaagatgaagatgatgacgaagatagcgatgataaagacgacaaaaaagacaaagactctgacgaagacgaggatgatgaataa	MEGLIEAIKSNDLVAARKLFAEAMAARTTDLIKEEKITIARNFLIEGEEPEDEDEDDDEDSDDKDDKKDKDSDEDEDDE
g007	6827	7252	+	Prohead assembly protein (T4 Gp68)	atgattctaatccctgaaactcatgaattagttctcgagaatgtcgaagcacttattcctgaagcacagggtcgctttgacgagttgtcttctgctttaaataaagacgatataaataaaattatcgagaatatgcttgatgatgaaactgatttagcggttgcattagcttctattaatgaaaatatgccgttaaatgaattcatcgttaaacatgtttctgcccgtggtgaaattactcgcactaaagatcgcaaaacccgcgaacgtaatgcatttcaaactaccgggttgtctaaagcaaaacgtagacaaattgctcgtaaagctaccaaaacgaagattgccaatccagcaggtcaatctcgtgctcagcgtaagcgtaaaaaagctcttaaa…	MILIPETHELVLENVEALIPEAQGRFDELSSALNKDDINKIIENMLDDETDLAVALASINENMPLNEFIVKHVSARGEITRTKDRKTRERNAFQTTGLSKAKRRQIARKATKTKIANPAGQSRAQRKRKKALKRRKALGLS
g008	7252	7890	+	Prohead core protein protease (T4 Gp21)	atgaatgaaccccaattactaattgaaacttggggtcaacctggcgaaattattgatggcgtaccaatgcttgaatctcatgatggaaaagacttaggtttaaaaccgggtttatacatcgaaggaatattcatgcaagcggaagtcgtcaatagaaataaacgtctttatccaaaacgtatattagaaaaagcggtaaaagactatattaatgagcaagttttaactaaacaagctctcggagaattaaatcatcctccacgcgctaatgttgacccaatgcaagccgctatcattatagaagatatgtggtggaaaggaaatgacgtatacggacgagctcgtgttattgaaggtgaccatggtcctggagataaattagcagctaatattcgtgcc…	MNEPQLLIETWGQPGEIIDGVPMLESHDGKDLGLKPGLYIEGIFMQAEVVNRNKRLYPKRILEKAVKDYINEQVLTKQALGELNHPPRANVDPMQAAIIIEDMWWKGNDVYGRARVIEGDHGPGDKLAANIRAGWIPGVSSRGLGSLTDTNKGYRIVNEGFKLTVGVDAVWGPSAPDAWVTPKEITESQTAEADTSADDAYMALAEAMKKAL
g009	7921	8730	+	Capsid assembly scaffolding protein (T4 Gp22)	atgcttaaagaacaactgattgccgaagcgcagaaaattgatgcttccgttgctcttgatagtattttcgaatcagttaatatttctccggaagcaaaagaaactttcggcactgtattcgaagctaccgtcaagcagcacgccgttaaattagctgaatctcatatcgctaaaattgctgaaaaagcagaagaagaagtagaaaaaaataaagaagaagccgaagaaaaagctgagaagaaaatcgctgagcaagcttctaaattcattgaccatcttgcaaaagaatggctcgctgaaaataaattagcagttgataaaggcatcaaagccgaactgtttgaatccatgcttggtggattaaaagagctctttgttgaacacaacgttgttgttcca…	MLKEQLIAEAQKIDASVALDSIFESVNISPEAKETFGTVFEATVKQHAVKLAESHIAKIAEKAEEEVEKNKEEAEEKAEKKIAEQASKFIDHLAKEWLAENKLAVDKGIKAELFESMLGGLKELFVEHNVVVPEESVDVVAEMEEELQEHKEESARLFEELNKRDAYINYVQREVALSESTKDLTESQKEKVSALVEGMDYSDAFSSKLSAIVEMVKKSNKDESTITESINTPDTEAAGLNFVTEAVEDKAAQGAEDIVSVYAKVASRF
TT003	8659		-	Both (-7.00)	TACAATATCTTCTGCACCCTGTGCAGcTTTATCTTCTAC
g010	8749	10314	+	Major capsid protein (T4 Gp23)	atgactatcaaaactaaagctgaacttttgaacaaatggaagccattactggaaggtgaaggtttaccggaaattgctaatagcaaacaagcgattatcgctaaaatctttgaaaaccaggaaaaagatttccagacagctccagaatataaagacgaaaaaattgctcaggcatttggttctttcttaacagaagctgaaatcggtggtgaccacggttacaatgctaccaacatcgctgcaggtcagacttctggcgcagtaactcagattggcccggctgttatgggtatggtacgtcgtgctattcctaacctgattgctttcgatatttgcggtgttcaaccgatgagcagcccaaccggtcaggtattcgcactccgcgcggtatatggtaaa…	MTIKTKAELLNKWKPLLEGEGLPEIANSKQAIIAKIFENQEKDFQTAPEYKDEKIAQAFGSFLTEAEIGGDHGYNATNIAAGQTSGAVTQIGPAVMGMVRRAIPNLIAFDICGVQPMSSPTGQVFALRAVYGKDPIASGAKEAFHPMYGPDAMFSGQGAAKKFAALKASDTLEVGTIYTHFFQDTGTVYLQATEAKQIDSGASDAAKLDAEIKKQMEAGVLVEIAEGMATSIAELQEGFNGSTDNPWNEMGFRIDKQVIEAKSRQLKAAYSIELAQDLRAVHGMDADAELSGILATEIMLEINREVVDWINYSAQVGKSGMTLTPGSKAGVFDFQDPIDIRGARWAGESFKALLFQIDKEAVEIARQTGRGEGNFIIASRNVVNVLASVDTGISYAAQG…
TT004	10329		+	Both (-13.80)	AACACAATTTTAGGGAACCTTCGGGTTCCCTTTTTCTATTTTAT
g011	11053	10364	-	Homing endonuclease (T4 SegD)	atgatattatattcatatacaaacggagcgatgtttaaaatgaaatatttaatatatcaaattactaatatcatcaatggaaaaatttacatcggagctcatgctactcttgacgaaaacgatggttatatgggttctggagtaaacatcaaaaaatatggtattcataactttaaaaaagaaattctttattctttctcctcatctgaggagatgtataaaatggaagctttactagtcaatgaggaattcgttatgagaactgatacctataatgctgctattggtggcagaggaaatccagttatagttcatttgcaagatccttcatatcgtaatatgttatcaatacgaacaaaagaaggaatgactgtggaagctaaacgaaaaatatcaaag…	MILYSYTNGAMFKMKYLIYQITNIINGKIYIGAHATLDENDGYMGSGVNIKKYGIHNFKKEILYSFSSSEEMYKMEALLVNEEFVMRTDTYNAAIGGRGNPVIVHLQDPSYRNMLSIRTKEGMTVEAKRKISKAKTGVKQSDETIAKRVKGRNEYYKTHVHPRKNKPISISHRKAISEKLGGIKKFIPICIKGVKFDNPDYAAEHFKVSPKTIRNWINADDMPDCYRIK
g012	11114	12397	+	Capsid vertex protein (T4 Gp24)	atggctaaaatcaacgaacttctgcgcgaatcaaccacaacgaatagcaactcaatcggtcgcccaaatctcgttgctttgactcgcgctaccactaaattaatatattctgacattgtagcaacgcaaagaactaatcaacctgttgctgctttttatggtatcaaataccttaacccagacaatgaatttacatttaaaactggtgctacttacgctggcgaagctggatatgtagaccgagaacaaatcacagaattaacagaagagtctaaattaactctcaataaaggcgatttattcaaatataataatatcgtttataaagtattagaagatactccatttgctgatattgaagaaagcgatttagaattagctcttcagattgcaattgtt…	MAKINELLRESTTTNSNSIGRPNLVALTRATTKLIYSDIVATQRTNQPVAAFYGIKYLNPDNEFTFKTGATYAGEAGYVDREQITELTEESKLTLNKGDLFKYNNIVYKVLEDTPFADIEESDLELALQIAIVLLKVRLFSDAASTSKFESSDSEIADARFQINKWQTAVKSRKLKTGITVELAQDLEANGFDAPNFLEDLLATEMADEINKDILQSLITVSKRYKVTGITDTGFIDLSYASAPEAGRSLYRMVCEMVSHIQKESTYTATFCVASARAAAILAASGWLKHKPEDDKYLSQNAYGFLANGLPLYCDTNSPLDYVIVGVVENIGEKEIVGSIFYAPYTEGLDLDDPEHVGAFKVVVDPESLQPSIGLLVRYALSANPYTVAKDEKEARVID…
TT005	12320		+	Both (-7.60)	ATGGATAAAATGGCGGGTCGTTCAGATTTGTCcgTTTTATTAGGTG
TT006	12392		-	Both (-12.20)	TTAAATAAAAAGGGACCGAAAGGTCCCTTTGTTTTATTC
TT007	12393		+	Both (-11.30)	AATAAAACAAAGGGACCTTTCGGTCCCTTTTTATTTAAC
g013	13431	12427	-	RNA ligase 2	atgtttaaaaagtatagcagtcttgaaaatcattacaactctaaatttattgaaaaactttatagcttgggattgactggtggggagtgggtagctcgtgaaaagattcacggcacaaatttctcattgattattgagcgtgataaagtaacttgcgctaaacgtactggaccgattcttcctgctgaagatttctttgggtatgaaattattctaaagaattacgaagattctattaaagcagtacaagatattatggaaacttcagcggttgtatcttatcaagtttttggcgaattcgctggacctggcattcagaagaatgtcgattatggtgataaagatttttatgtatttgacattattgtcactacagaaagcggtgatgtgacttatgtc…	MFKKYSSLENHYNSKFIEKLYSLGLTGGEWVAREKIHGTNFSLIIERDKVTCAKRTGPILPAEDFFGYEIILKNYEDSIKAVQDIMETSAVVSYQVFGEFAGPGIQKNVDYGDKDFYVFDIIVTTESGDVTYVDDYMMESFCNTFKFKMAPLLGRGKFEELIKLPNDLDSVVQDYNFTVDHAGLVDANKCVWNAEAKGEVFTAEGYVLKPCYPSWLPNRNRVAIKCKNSKFSEKKKSDKPIKAKVELSEADNKLVGILACYVTLNRVNNVISKIGEIGPKDFGKVMGLTVQDILEETSREGITLTQADNPSLVKKELVKMVQDVLRPAWIELVS
g014	13719	13441	-	Hypothetical protein (T4 Gp24.2)	atggaacagtatgatctttatgaaaatgaatcttttgctaatcaattgcgcgaaaaagcacttaaaagtaaacagtttaagctagagtgttttattaaagatttttcggaacttgctaataaagcagctgaacaaggtaaaacacattttagttattattgtattgctcgtgataaattgattactgaagaaattggtgattggctgagaaaagaaggattcagctttaaagtcaatagtgatcagcgtgatggtgattggttagaaattacattttga	MEQYDLYENESFANQLREKALKSKQFKLECFIKDFSELANKAAEQGKTHFSYYCIARDKLITEEIGDWLRKEGFSFKVNSDQRDGDWLEITF
g015	13921	13706	-	Hypothetical protein (T4 Gp24.3)	atgagattgattatgagaactgaggttgtggtgtttactcttcatgagtctggaaagtcattcattgaaattgctcgtgaattaaacttacaggcaaaagaagtggctgtattatgggctcgagctatgactgctaaaaataaatttgaaactcgagaaaaagtcgtctatagaaaaagacatatcaataaaaaggtgaaaaatggaacagtatga	MRLIMRTEVVVFTLHESGKSFIEIARELNLQAKEVAVLWARAMTAKNKFETREKVVYRKRHINKKVKNGTV
TT008	13977		-	Both (NA)	TCATAATCATAAGGGGCTTCGGCCCCTTTCTTCATTTTGA
TT009	13980		+	Rnamotif (-9.70)	AAATGAAGAAAGGGGCCGAAGCCCCTTATGATTATGA
g016	15147	14017	-	Highly immunogenic outer capsid protein (T4 Hoc)	atggcttttacagttgatataactcctaaaacacctactggagttatagatcagactcagcagtttactgctacacccagtggtcaaactggagatggacctattacatatgcttggactgtagacgacgctccacaggaagaaacgtcagcaacttttagttatgtactaaaaggacctgccggtcaaaagactattaaagtagttgcaaccaatcaagttgcagaatctgaacctgaaacagcagaaattagtacaactatcacagttcaaaataagacacaaacaactactttagctgtaactcctggtagccctgatgctggagtgattggaactccaattgaatttaccgctgccttagcttcacagccatcaggtgcaaacgctacgtatcaa…	MAFTVDITPKTPTGVIDQTQQFTATPSGQTGDGPITYAWTVDDAPQEETSATFSYVLKGPAGQKTIKVVATNQVAESEPETAEISTTITVQNKTQTTTLAVTPGSPDAGVIGTPIEFTAALASQPSGANATYQWHVDGSPVDEATDATFNYTPDTSGVKKIKCVAQVTAADYDALSVTSNEVSLTVNKKTMNPQVTLTPPSINVQQDASATFTANVTGAPEEAQITYSWKKDSSPVEGSTNVYTVDTSSVGSQTIEVTAVVTATDYDSKTITAEGQVQVTDKVAPEPEGELPYVHPLPHRTSAYIWCGWWVMDEIQKMTEEGKDWKTEDPDSKYYLHRYTLQKMMKDYPEVDVQESRNGYIIHKTALETGIIYTYP
g017	15837	15157	-	Inh inhibitor of prophage protease (T4 Gp21)	atgatagataaagattatattgcagagctgaaggctcttgatgataataaagaagctaaagctaaattagctgaatatgctgaacagtttggtataaaagtcaaaaagaataaatcttttgataatatcgttaatgatattgaagaagctctccagaagctcgctagtgaacctatgccagagactgatgggttatctattaaagacttaattgatgctgctgatgccgcagacggattaaaatatgacgatgaagaagtcaatccagaggcagcacttctgattgattctccggttaaatctgacattaaaattgaagtagtagaaacggataaaattcctgaaaataccactgttttaattgaagatactccttttgttgaagaaaaattcgaacag…	MIDKDYIAELKALDDNKEAKAKLAEYAEQFGIKVKKNKSFDNIVNDIEEALQKLASEPMPETDGLSIKDLIDAADAADGLKYDDEEVNPEAALLIDSPVKSDIKIEVVETDKIPENTTVLIEDTPFVEEKFEQAVAEIIESEKPSVFTLPENFSPNLQLIGKNPGFCTVPWWIYQWIAKTPDWKSHPTSFEHASAHQTLFSLIYYINRDGSVLIRETRNSSFVTLK
g018	15887	16504	+	Homing endonuclease (T4 SegE)	atgtaccactttgtatatgaaacaacaaatctaataaacggtaaaaagtatataggaaaacactctactgatgacttgaatgatggttaccttggttccggtaaggcaattcagcaggctataaagaaatatggtgaaaacaatttctctagaacaatactaaaagagtttaaaacttccgaagaagcgtacatgtatgaagaagaaattataactcctgaaataataaaaagcaaaaattattataatatgaaacctggtggaattggtggaattgttatgactacagaggttatagcaaagatgaaagaatcttccgctaagagatttgaaaactcaccgggcacggtattaggtacaacttgttacactaatggaactaaaaatatttttattaaa…	MYHFVYETTNLINGKKYIGKHSTDDLNDGYLGSGKAIQQAIKKYGENNFSRTILKEFKTSEEAYMYEEEIITPEIIKSKNYYNMKPGGIGGIVMTTEVIAKMKESSAKRFENSPGTVLGTTCYTNGTKNIFIKPGELVPEGFVKGMVHPNRKSRKGCKVKPTTTGTFWVNNGAINKLIQPDGIIPDGFIKGRLMKRDSKGKFSKA
g019	16507	18015	+	ATP-dependent DNA helicase uvsW (T4 Dar protein) - N-terminal (exon)	atggatattaaagtacattttcacgacttcagtcatgtacgcatcgattgtgaagagagcacgttccacgaattaagagatttcttttcgtttgaggccgatggatataggtttaaccctcgcttcagatatggcaactgggatggacgaatccgtcttttagattataatcgtcttcttccattcggcttagtcgggcaaattaaaaagttctgtgataactttggttataaagcttggattgacccgcaaattaacgaaaaagaagaattatcaagaaaagattttgatgaatggctttctaaattagaaatctattcaggaaataaaagaattgaaccgcactggtatcaaaaagatgcagtgttcgaaggattagttaatcgtcgtagaattctt…	MDIKVHFHDFSHVRIDCEESTFHELRDFFSFEADGYRFNPRFRYGNWDGRIRLLDYNRLLPFGLVGQIKKFCDNFGYKAWIDPQINEKEELSRKDFDEWLSKLEIYSGNKRIEPHWYQKDAVFEGLVNRRRILNLPTSAGKSLIQALLARYYLENYEGKILIIVPTTALTTQMADDFVDYRLFSHAMIKKIGGGASKDDKYKNDAPVVVGTWQTVVKQPKEWFSQFGMMMNDECHLATGKSISSIISGLNNCMFKFGLSGSLRDGKANIMQYVGMFGEIFKPVTTSKLMEDGQVTELKINSIFLRYPDEFTTKLKGKTYQEEIKIITGLSKRNKWIAKLAIKLAQKDENAFVMFKHVSHGKAIFDLIKNEYDKVYYVSGEVDTETRNIMKTLAENGKGI…
TT010	16637		+	Rnamotif (-6.40)	ATGGCAACTGGGATGGACGAATCCGTCTTTTAGATTATA
g020	18012	18704	+	Homing endonuclease (T4 MobE)	ttgaattataaattaatatatgataatttaattaatagagcccagaatcgggctcgccttaatggatacactgaaactcatcatataattcctagatgtatgggtggtacagatgataagtgtaatttagtagaactaacggctgaagaacattttatagcccataaacttttagctaaaattcatccaaatcattacggtataattaaagccgttatatgtatgggaatgaactcaaagactcatgaaagacacgttaataaatcttacgcatgggaacgtcgtaaaatggcagaacttcaatccggtgaaggtaatccattttacggaaaacaccatacggaagaacataaacaatatatgtcaaaactcatgaaaagtcgtccaattacatgggga…	MNYKLIYDNLINRAQNRARLNGYTETHHIIPRCMGGTDDKCNLVELTAEEHFIAHKLLAKIHPNHYGIIKAVICMGMNSKTHERHVNKSYAWERRKMAELQSGEGNPFYGKHHTEEHKQYMSKLMKSRPITWGNKISKTKRMNPTKWTEEAKRLHSINQSGKNNGMYGRKHSAKSIQKIKDNMPDNSGANNPAAKPIEVNGVKYKCMKDASKATGLSMYKLRILRKTVNL
TT011	18037		-	Both (-12.20)	TCCATTAAGGCGAGCCCGATTCTGGGCTCTATTAATTAAAT
g021	18730	18960	+	UvsW RNA-DNA and DNA-DNA helicase (T4 UvsW) - C-terminal only (exon)	atgttactaaaatttaaacaatttctttatgaagcttctattgatgaatttatgggtaaaattgcctcttgtcaaacattagaaggtttagaagaacttgaagcttattataagaaaagagttaaagaaactgaattaaaagatactgatgacatctcagtcagagatgctttggcaggaaaaagagctgaattagaagattcagacgatgaagtagaagaaagcttttaa	MLLKFKQFLYEASIDEFMGKIASCQTLEGLEELEAYYKKRVKETELKDTDDISVRDALAGKRAELEDSDDEVEESF
g022	19183	19016	-	Hypothetical protein	atgtcagataagatttgtgttgtctgtaaaactccaatcgattctgcattggttgttgaaacagacaaaggtcctgtacatcctgggccttgctataattacattaaagaactaccagtttcagaaagttcggaagaacaattaaatgaaacgcaacttttgctatag	MSDKICVVCKTPIDSALVVETDKGPVHPGPCYNYIKELPVSESSEEQLNETQLLL
g023	19436	19212	-	Hypothetical protein (T4 UvsY.-1)	atgagatatagcattgatgatgcttttaattatgaagaagaatttgaaacggaaattcaattcttaatgaaaaagtataatctcaagcgtcaggatattcgtatcctggccgaccacccatgcggtgaagatgttctttatattaaaggaaaatttgccggatatcttgatgaatatttttattctaaagatatgggcattgatatgcatatgagagttatataa	MRYSIDDAFNYEEEFETEIQFLMKKYNLKRQDIRILADHPCGEDVLYIKGKFAGYLDEYFYSKDMGIDMHMRVI
g024	19849	19436	-	UvsY recombination, repair and ssDNA binding protein (T4 UvsY)	atgagattagaagatcttcaagaagaattgaagaaagatgtgtttatagattcgactaaattacagtatgaagcagctaataatgtgatgttatatagtaaatggcttaataagcattcaagtattaaaaaggaaatgcttagaattgaagcacagaaaaaagttgctcttaaagctaaattagactactactcgggacgaggagatggtgatgaatttagtatggatcgttacgagaaatcagaaatgaagacagttctatcagctgataaggatgttttaaaagttgatacttcattacaatattgggggattttattagatttctgtagcggagctcttgatgctattaaatcacgtggatttgctattaagcatattcaagacatgcgggcattt…	MRLEDLQEELKKDVFIDSTKLQYEAANNVMLYSKWLNKHSSIKKEMLRIEAQKKVALKAKLDYYSGRGDGDEFSMDRYEKSEMKTVLSADKDVLKVDTSLQYWGILLDFCSGALDAIKSRGFAIKHIQDMRAFEAGK
g025	20314	19916	-	Sheat polymerization initiator (T4 Gp25)	atggcaaatattaataagctttattctgatattgacccagagatgaaaatggattggaacaaagacgtttcaggatcacttggattaaggtcaattaaaaatagtcttttaggaattattacaacaagaaaaggttcaagaccgtttgaccctgaatttggatgcgatttatctgaccaactttttgagaatatgactcctcttactgctgacacggttgagcgtaatatcgaaagcgcagtaagaaactatgagccacgtattgataaattagcagttaatgtaataccggtttatgatgattatactttgatagtagaaatacgcttttcagtcatcgataaccctgatgatattgagcagataaaactacaactggcttccagtaatagagtataa	MANINKLYSDIDPEMKMDWNKDVSGSLGLRSIKNSLLGIITTRKGSRPFDPEFGCDLSDQLFENMTPLTADTVERNIESAVRNYEPRIDKLAVNVIPVYDDYTLIVEIRFSVIDNPDDIEQIKLQLASSNRV
g026	20940	20314	-	Baseplate hub subunit (T4 Gp26)	atgtatgaatacaaatttgatgtgagagttggttctaaaataatcaactgtcgcgcatttactcttaaagaatatctagaacttattactgctaaaaagaatggttcagtagaagagattgttaaaaagctaatcaaagactgtacaaatgcaaaagatttaaaccgccaagaatcagaactattactgattcatttatgggcgcattctcttggagaagttaatcacgaaaactcctggaagtgcacctgtggaactgaaataccaacccatataaatctattacatacacaaatagatgcaccagaagacctctggtatacactgggtgacattaaaattaaattccattaccctaaaatttttgatgataaaaatatagcccacatgatagtatca…	MYEYKFDVRVGSKIINCRAFTLKEYLELITAKKNGSVEEIVKKLIKDCTNAKDLNRQESELLLIHLWAHSLGEVNHENSWKCTCGTEIPTHINLLHTQIDAPEDLWYTLGDIKIKFHYPKIFDDKNIAHMIVSCIETIHANGESIPVEDLNEKELEDLYSIITESDIVAIKDMLLKPTVYLAVPIKCPECGKTHAHVIRGLKEFFELL
g027	20991	21743	+	Baseplate hub assembly protein (T4 Gp51)	atggcaaacattattcgttgtaaattaccagatggtgttcatcgttttaaaccatttacggtagaagattatcgagattttttgttagttcgaaacgatatagaacatcggtcaccacaagaacaaaaagaagtaattgctgatttaattgctgattattttggagactatccaaagacttggcaaccatttatatttttgcaggtatttgtaggttcaataggtaaaactaaagtaccggtcacatttgtatgtccaaaatgtaaaaaagaaaagacagttccatttgaaatatatcaaaaagaattaaaggaacctgtttttgatgtagctaatgttaaaattaaattaaagtttccttctgagttttatgaaaataaagcaaagatgattactgaa…	MANIIRCKLPDGVHRFKPFTVEDYRDFLLVRNDIEHRSPQEQKEVIADLIADYFGDYPKTWQPFIFLQVFVGSIGKTKVPVTFVCPKCKKEKTVPFEIYQKELKEPVFDVANVKIKLKFPSEFYENKAKMITENIHSVQVDEIWYDWKEISESSQIELVDAIEIETLEKILDAMNPINLTLHMSCCDKYIKKYTDIVDVFKLLVNPDEIFTFYQINHTLVKSNYSLNSIMKMIPAERGFVLKLIEKDKHQ
g028	21740	22912	+	Baseplate central spike complex protein (T4 Gp27)	atgagtatgttacaacgtcctggatatccaaatctcagcgttaaattatttgagagttatgacgcttggagtaataatagatttgttgaattagctgctactattaccacattaactatgcgtgactctctttatggtcgaaatgaaggaatgctacaattttatgattctaaaaacattcatacaaaaatggatggaaatgaaataattcaaatttctgtagctaatgcaaacgatattaataatgttaaaacacgaatttatggatgcaagcatttttccgtgtcagtagattcaaaaggcgataacatcattgctattgaattgggaactattcattctatagaaaatcttaaatttggtagaccatttttccctgatgcaggtgaatctataaaa…	MSMLQRPGYPNLSVKLFESYDAWSNNRFVELAATITTLTMRDSLYGRNEGMLQFYDSKNIHTKMDGNEIIQISVANANDINNVKTRIYGCKHFSVSVDSKGDNIIAIELGTIHSIENLKFGRPFFPDAGESIKEMLGVIYQDRTLLTPAINAINAYVPDIPWTSTFENYLSYVREVALAVGSDKFVFVWQDIMGVNMMDYDMMINQEPYPMIVGEPTLIGQFVQELKYPLAYDFVWLTKSNPHKRDPMKNATIYAHSFLDSSLPMITTGKGENSIVVSRSGAYSEMTYRNGYEEAIRLQTMAQYDGYAKCSTVGNFNLTPGVKIIFNDSKNQFKTEFYVDEVIHELSNNNSVTHLYMFTNATKLETIDPVKVKNEFKSDTTTEESSSSNK
g029	22860	23393	+	Baseplate hub distal subunit (T4 Gp28)	atgaatttaaatctgatactaccactgaagaaagtagttcttccaataagtaataaagaagtttctattcctaagatgggtcttaaacattataacattttaaaagatgttaaaggtcctgatgaaaatttaaaacttcttattgattctatttgtccgaatttatcaccggcagaagttgatttcgtttctattcatttattggaatttaatggaaagattaaatctcgtaaagaaatagatggttatacttatgatattaatgacgtttatgtatgtcaaagattggaatttcaataccaaggaaatacattttattttagacctcctggaaaatttgaacaatttttaactgtaagcgatatgttatccaaatgcttgcttaaggtcaatgatgaa…	MNLNLILPLKKVVLPISNKEVSIPKMGLKHYNILKDVKGPDENLKLLIDSICPNLSPAEVDFVSIHLLEFNGKIKSRKEIDGYTYDINDVYVCQRLEFQYQGNTFYFRPPGKFEQFLTVSDMLSKCLLKVNDEVKEINFLEMPAFVLKWANDISTTLAIPGPNGPITGIGNIIGLFE
g030	23390	25162	+	Baseplate hub subunit tail length determinator (T4 Gp29)	atgaaaaagccacaagaaatgcaaacgatgcgtagaaaagttatttcagataataaaccaacacaggaagcggctaaatccgcttctaatactttatctggtcttaatgacatttctacaaaattagatgatgctcaagctgtctctgaattaatagctcagactgttgaagaaaaatcaaatgaaatagttggagcaattgataacgttgaaagcgcagtgagtgatactactgccggttctgagttaattgccgagactgttgaaattggcaataatatcaataaagaaataggcgaatcactcggaagcaaattagataaattaacgagtttattagaacaaaaaattcaaacagctggaattcaacagactggaacgagtttagcagtagtcgaa…	MKKPQEMQTMRRKVISDNKPTQEAAKSASNTLSGLNDISTKLDDAQAVSELIAQTVEEKSNEIVGAIDNVESAVSDTTAGSELIAETVEIGNNINKEIGESLGSKLDKLTSLLEQKIQTAGIQQTGTSLAVVENAIPVKVVEDDTAESVGPLLPAPEAVNNDPDADFFPTPQPIEPKQESPEEKQKRDAFNLKLSQALDKLTKTVDFGFKKSISITDKISSMLFKYTVSAAIEAAKMVALIMAVVIGIDLLMVHFKYWSDKFSKAWDLFSTDFKTFSSETGTWGPLLQSIFESIDEIKKFWEAGDWGGLTVAIVEGLGSVLYNLGELIQLGMAKLSAAILRVIPGMKDTADEVEGRALENFQNSTGASLNKEDQEKVANYQDKRMNDDLGPIAKGLDKI…
g031	25171	26265	+	Baseplate subunit	atggcaattgttaaagaaataactgctgatttaattaaaaagtccggtgaaacaatttcagccggacagagtactaaatcagaagtaggaactaaaacatacacagcccagtttccaactgggcgtgctagtggtaatgacactacaggggacttccaggtaacagatctatataagaatggattattatttactgcatacaatatgtcatctagggattctggaagtcttagaacgatgagatctaactactcttcttcatcttcgagtattttacgtacagccagaaacactatcagtaatacagtatcaaaactatcaaatggactaatatcagataataattcaggagcaataagtaaagttcctgttgcaaatattcttttacctagatctaaa…	MAIVKEITADLIKKSGETISAGQSTKSEVGTKTYTAQFPTGRASGNDTTGDFQVTDLYKNGLLFTAYNMSSRDSGSLRTMRSNYSSSSSSILRTARNTISNTVSKLSNGLISDNNSGAISKVPVANILLPRSKSDVDTSSHRFNDVQDSLITKGGGTATGVLSNMASTAVFGALESITQGIMADNNEQIYTTARSMYGGAENRTKVFTWDLTPRSTEDLMAIINIYQYFNYFSYGETGKSQYAAEIKGYLDEWYRSTFIEPLTPEDAVKNKTLFEKMTSSLTNVLVVSNPTIWMVKNFGATSKFDGKTEIFGPCQIQSIRFDKTPNGNFNGLAIAPNLPSTFTLEITMREIITLNRASLYAGTF
g032	26265	27230	+	Baseplate tail-tube junction protein (T4 Gp54)	atgtattctttagaggaatttaataatcaagcaataaacgcagatttccaacgtaataatatgttcagctgtgtttttgctacaactccatcaactaaaagctcttcgttgataagttcaattagcaacttttcttataataacttgggcctaaattcagattggttaggattaactcaaggcgatattaatcagggaattactacgctaattacagctggcacacaaaaactgataagaaaatcaggggttagtaaatatcttattggtgccatgagtcaacgtacagttcaaagtttattaggctcatttacagttggtacatatttaattgacttctttaacgtggcatataactcatctggattgatgatatactctgtaaaaatgccagagaat…	MYSLEEFNNQAINADFQRNNMFSCVFATTPSTKSSSLISSISNFSYNNLGLNSDWLGLTQGDINQGITTLITAGTQKLIRKSGVSKYLIGAMSQRTVQSLLGSFTVGTYLIDFFNVAYNSSGLMIYSVKMPENRLSYETDWNYNSPNIRITGRELDPLVISFRMDSEACNYRAMQDWVNAVQDPVTGLRALPQDVEADIQVNLHSRNGLPHTAVMFTGCIPVSVSAPELSYDGDNQITTFDVTFAYRVMQAGAVDRQAALEWLESATINGIQSVLGNSGGVTGLSNSLSRLSRLGGNAGSISNINTMTGIVNSQSKILGAI
TT012	27221		-	Both (NA)	AATAAAAATACGGGGACCGAAAGGTCCCCaTTGTTATATTGCT
TT013	27223		+	Rnamotif (-15.10)	CAATATAACAATGGGGACCTTTCGGTCCCCGTATTTTTATTTA
g033	27549	27259	-	Hypothetical protein (T4 Alt.3)	atgaaatcttctttacgctttttaggccaagagctcgtcgttgaaggcgttattcctgctgataatgcttttaatgaagcagtttacgatgaatttattaaaatttttggaacagataaaaagttcggaatttttccttctgaaaatttttcaaagccagaacagactgaaagtatttttcagggtgtagtaacaggtaaatttgagtcagaagctccggtaaaaattgaagtttatattgaagacagtttagttgcttcagtttctgctttcatttcattccgtaaataa	MKSSLRFLGQELVVEGVIPADNAFNEAVYDEFIKIFGTDKKFGIFPSENFSKPEQTESIFQGVVTGKFESEAPVKIEVYIEDSLVASVSAFISFRK
TT014	27470		-	Rnamotif (-6.40)	CGTCGTTGAAGGCGTTATTCCTGCTGATAATGCTTTTAATGAAGC
g034	29667	27610	-	NAD(+)--arginine ADP-ribosyltransferase (T4 Alt)	atggaacttattacagaattatttgacggcgcttcggcgccggttgttaacttaaatcctaagcataaaataccacaaatttttgctattcaagccggcgaagaaagcgtgcttcctggatttagattttgtacatatacctctggtggtgatacgaataaaaacgttaagccaggcgataaaatgatgcatatcgtaatgataggtgttaatgagaaactatcattagttaagcttaaaaacttgggtggaaatccaattggtgtcattaatgccgtttttgatactgctcttcaaacaatgaaacagtataaaatcgacgcatgcctattccgcgtactaaaaagtaaaacaaatggcgcagctcgtcaaatgcaagttattgctgaccgtttagta…	MELITELFDGASAPVVNLNPKHKIPQIFAIQAGEESVLPGFRFCTYTSGGDTNKNVKPGDKMMHIVMIGVNEKLSLVKLKNLGGNPIGVINAVFDTALQTMKQYKIDACLFRVLKSKTNGAARQMQVIADRLVRTKGAGRYVLLKEIWDYDKKYAYIMVYRKNANLEDIPGVPPISTELFTKVESKVGDVYVDVKTGNAVPKAVAVAASIALENDKRTDQAVIQKTKISRRLAAQAQYSTVDASLQGDSFAAKKYQEFESKVPVYKAEGPMNSGVIQIGSNFSKGAIGGMRSASRFKSNDYELESFRNHIALAHARLRDPSIKLQSDITYQGSQEYLKNKEFFDYKTDKILSDLADINISNSFDVIKKIINDLVKGSKTTPDEKTAIIQFVMNGIYKLI…
g035	31725	29671	-	NAD(+)--arginine ADP-ribosyltransferase (T4 Alt)	atggaacttattacagaattatttgacgaagatactactcttccgattacaaacttaaatccaaagaagaaaataccgcaaattttttcagttcatgttgatgatgcaattgaacaaccaggctttcgtttatgtacctatacatctggaggtgatactaatcgcgatttaaagatgggcgataaaatgatgcatattgttccttttacattaactgctaaaggttcaattgctaaattaaaaggtcttggtccaagcccaattaattatatcaattcagtttttactgttgcgatgcaaacaatgcgtcagtataaaattgatgcctgtatgcttcgtattcttaagtctaaaaccgctggtcaagctcgacaaattcaagttattgctgatagactt…	MELITELFDEDTTLPITNLNPKKKIPQIFSVHVDDAIEQPGFRLCTYTSGGDTNRDLKMGDKMMHIVPFTLTAKGSIAKLKGLGPSPINYINSVFTVAMQTMRQYKIDACMLRILKSKTAGQARQIQVIADRLIRSRSGGRYVLLKELWDYDKKYAYILIHRKNVSLEDIPGVPEISTELFTKVESKVGDVYINKDTGAQVTKNEAIAASIAQENDKRSDQAVIVKVKISRRAIAQSQSLESSRFETPMFQKFEASAAELNKPADAPLISDANELTVISTSGFALENALSSVTAGMAFREASIIPEDKESDVNAEIKNKALERLRKESITSIKTLETIASIVDDTLEKYKGAWLERNINKHSHLNQDAANELVQNSWNAIKTKIIRRELRGYALTAGWS…
TT015	31190		+	Rnamotif (-8.40)	TCAGTACTAATTTCCGGAACTCCCGGAATGTCTTCTAGTG
TT016	31748		-	Rnamotif (-12.00)	CACTAGATTATTAAAGGCCTTCGGGCCTTTAaTTTTATAAATAG
g036	31966	31778	-	Hypothetical protein (T4 Alt.1)	atgaaagcttacttagaaacaattgtcattgctcaaaaagaaggtggagatgtttctacttctgtatcacaagtcattctcgaatttgtagatgcatacgcttataataaattcacagaaacatttgatgcctatgaaaaaggtccaaagtttgaaatataccgtactctcttaccactagattattaa	MKAYLETIVIAQKEGGDVSTSVSQVILEFVDAYAYNKFTETFDAYEKGPKFEIYRTLLPLDY
g037	33426	31963	-	DNA ligase	atgattcttaaaattctgaacgaaatagcatctattggttcaactaagcagaagcaagcaattcttgaaaagaataaagataatgaattgcttaaacgagtatatcgtctgacttattctcgtgggttacagtattatatcaagaaatggcctaaacctggtattgctacccagagttttggaatgctgactattactgatatgcttgacttcattgaatttacattagctactcgaaaattgaccggaaatgcggcaattgaggaattagtaggttatattactgacggtaaaaaagatgatgttgaagttttgcgtcgagtgatgatgcgagaccttgaatgtggtgcttcagtatctattgcaaacaaagtttggccaggtttaattcctgaacaa…	MILKILNEIASIGSTKQKQAILEKNKDNELLKRVYRLTYSRGLQYYIKKWPKPGIATQSFGMLTITDMLDFIEFTLATRKLTGNAAIEELVGYITDGKKDDVEVLRRVMMRDLECGASVSIANKVWPGLIPEQPQMLASSYDEKGINKNIKFPAFAQLKADGARCFAEVRGDELDDVRLLSRAGNEYLGLDLLKEELIKMTAEARQIHPEGVLIDGELVYHEQVEKEPEGLDFLFDAYPENSKAKEFAEVAESRTASNGIANKSLKGTISEKEAQCMKFQVWDYVPLVEIYGLPAFRLKYDVRFSKLEQMTSGYDKVILIENQVVNNLDEAKVIYKKYIDQGLEGIILKNIDGLWENARSKNLYKFKEVIDVDLKIVGIYPHRKDPTKAGGFILESECG…
TT017	32431		+	Rnamotif (-6.80)	CTTGGCTTCGTCTAGGTTATTTACTACCTGGTTTTCAATTAAA
TT018	32880		-	Both (-5.70)	AAGTCAGAGGTGATGAATTAGATGACGTTCGTCTTTTATCACGAG
g038	33692	33423	-	Hypothetical protein (T4 Gp30.1)	atgtttgttgttcacactatttatgaaaatgaaggtaatactacacgtgattacggtcacgtaaatcaattttttagatgcaatccagaattccgagctcaaaaagacgaacgaatttttaaaaaatgcgtagagcaaggtttcatttacgtcaagcactggatgcaaggaaataaagttagaaccacgtaccacaggtctttgactgagcttaatgatgaattgatttataatagagctgtaaaccaaactctaaaggatgaacaatga	MFVVHTIYENEGNTTRDYGHVNQFFRCNPEFRAQKDERIFKKCVEQGFIYVKHWMQGNKVRTTYHRSLTELNDELIYNRAVNQTLKDEQ
g039	34984	33692	-	Hypothetical protein	atgtctgagttagagattagaagtaattttaggtggccatcatgtgcattaagtaatttcgcccattggcctttcgttatggatggtattcaatttggaggtcttgaaggattcctccaaggatgcaaggtgaaaaacgttgaacaacaacgtcgtatatttgggttatccgggcttgccgctcaacaagctggaaggtcttatgctagagctcaggaccgtgggaccctcttctggcttggagttccattttcaagatactccccggcgtggaaagaattatacacaaatgcatattttgaagcagcgattcaaaacaagggctttcgtgatgcattacaagcctcgaaaggaaaagttttgaagcacagcatggctagtggtctaacaaaagatgat…	MSELEIRSNFRWPSCALSNFAHWPFVMDGIQFGGLEGFLQGCKVKNVEQQRRIFGLSGLAAQQAGRSYARAQDRGTLFWLGVPFSRYSPAWKELYTNAYFEAAIQNKGFRDALQASKGKVLKHSMASGLTKDDTILTEAEFIDVLNPIKRLSMKPTILTDIDGVCLSWQSGLPYFAQKYNLPLEHILKMIQDEKFISPGKLFNCDEELGVKLIEKYNRSDFIRYLSPYKDALCVINKLKEDYNFVAVTALGDSIDALLNRQFNLNALFPGAFSEVLMCGHDSSKEELFKKAKEKYNVICYIDDLAHHCDHASEILNVPVYWMARGERDNIPKTAQRVYTWNDVENKLFSPKENKESFDSEKAIKDVIEKMIKNDSFPWNTTWRTPGFNPYNPYHPYQTH…
g040	35183	34977	-	Hypothetical protein (T4 Gp30.4)	atgaatataattaataagatttttggaattcagtacattaaggtcacatataaagtaacagataaaaatccgtatactgatgaacatgaagaaccgcaagttgagtctattatattagaaaaggaccctaactggccagttgaatttcgtctaccaaactatggtcattgggctgatgttgaaattataagcattgaaaatgtctga	MNIINKIFGIQYIKVTYKVTDKNPYTDEHEEPQVESIILEKDPNWPVEFRLPNYGHWADVEIISIENV
g041	35377	35180	-	Hypothetical protein (T4 Gp30.5)	atgaaattctttttaggtcaaactgttgaattaaagggagttggtatacctggattaatttctaaggttctacctccgtttaaatggagtggtattcaaataaaagaggcttatattgttttctgggtagatggaaatgaagaccttcgtatgggtgatgaattatctcctatctacggattaaaggaaatagtatga	MKFFLGQTVELKGVGIPGLISKVLPPFKWSGIQIKEAYIVFWVDGNEDLRMGDELSPIYGLKEIV
g042	35664	35377	-	Hypothetical protein (T4 Gp30.6)	atgtttatgactacttattttgatacccgtaaaaacttctgcgaagtagttttctcaaaggcgcctaaagaccttcctgcacatttgcaacctaccagtgaatcgattaaaaactacgttaatgtagtctgccctttagagttccgtactgtaaatgggcgcgatactttagctatcactaaactcaatcgcgaaattgacattgatccctcaattgcacgtgaaattaatagttctgatattaatggcggtaatgttaaatcgcacggttttcagatgaggttttaa	MFMTTYFDTRKNFCEVVFSKAPKDLPAHLQPTSESIKNYVNVVCPLEFRTVNGRDTLAITKLNREIDIDPSIAREINSSDINGGNVKSHGFQMRF
g043	36079	35705	-	Hypothetical protein (T4 Gp30.7)	atgaactacatcaactttgaacgtaaatatgtttctaatgtttctaacggtattgcaggttctattgatactatttgcctttggaaacatcaaaatggatcagtatgcgaaattgagcagtatatgactcctaattacgtttatatgcgatttgaaaacggtatcacggtttcaatcacgatggaaggttccaactttaaaatcgctctggatgatgatttccgtgaacgcgatttagggactcatccttgctggaatggcgttaatcgcaagcttttggttaaaacttggattcgtcatattctgagtaacagagctaaacctgagcatcttgaagcaatctttgatgtagttcttaacgaatttgatatttaa	MNYINFERKYVSNVSNGIAGSIDTICLWKHQNGSVCEIEQYMTPNYVYMRFENGITVSITMEGSNFKIALDDDFRERDLGTHPCWNGVNRKLLVKTWIRHILSNRAKPEHLEAIFDVVLNEFDI
g044	36479	36147	-	Hypothetical protein (T4 Gp30.8)	atgaaaacgattaatctgaacgctgcagttaaaactaaatgcttcaatggtaaatatgatgaaactatgtggttcttaatggcagttgaaggtgatattattgaagtagaaacaacagaaggtatgggaacagatttcacctttacaattcaagttcataatttctttactggttggatttatgaattgaatacagtaatcgttggaaaaattgaacaaaatgaattaggtgaatggtattatgttacagctcgccaacgtgccgaacgcttaattgagaagatgaaaaaagttggtaaacttgacatgcagcattggaaagtagtaaaataa	MKTINLNAAVKTKCFNGKYDETMWFLMAVEGDIIEVETTEGMGTDFTFTIQVHNFFTGWIYELNTVIVGKIEQNELGEWYYVTARQRAERLIEKMKKVGKLDMQHWKVVK
TT019	36555		-	Both (-13.00)	GCATAAGTTGAGGACTCCTTCGGGAGTCCTTTTTTATTTTC
g045	36808	36590	-	Hypothetical protein (T4 Gp30.9)	atgccaataagtcctgcattttcatttaaaagagaatttataatggcaaaacaagctaaagcaaagaaagcagttgaaaagaaagttggtgattctaaacgcgctggctacaagcgtgggtcgaactctcgtatcaatcaaactgttgagaagatcatgcgccgagcacgtgcggttcttcgagatgatgcttctcgttttggtaagcagaaagcataa	MPISPAFSFKREFIMAKQAKAKKAVEKKVGDSKRAGYKRGSNSRINQTVEKIMRRARAVLRDDASRFGKQKA
g046	37413	37165	-	rIII lysis inhibition accessory protein (T4 Gp59)	atgattaaacaattacaacacgctcttgaactgcaacgaaacgcatggaataatggtcacgaaaactatggcgcatctattgatgttgaagccgaagctcttgaaatcctgcgttatttcaaacatctgaatcctgctcaaactgcattagctgctgagcttcaggaaaaagatgaacttaaatatgctaagcctctggcttctgctgcacgaaaagcagttcgtcactttgtggtaacactgaagtaa	MIKQLQHALELQRNAWNNGHENYGASIDVEAEALEILRYFKHLNPAQTALAAELQEKDELKYAKPLASAARKAVRHFVVTLK
g047	37896	37561	-	Capsid assembly protein (T4 Gp31)	atgtctgaagtacaacagctaccaattcgtgctgtcggtgaatatgttattttagtttctgaacctgcacaagccggtgatgaagaagttacagaatcaggacttattatcggtaaacgtgttcaaggtgaagttcctgaactgtgtgtagttcactctgtcggtcctgatgttcctgaaggtttctgcgaagttggcgatttgacttctcttccagttggtcaaattcgaaatgttccgcatccttttgtagctctgggtcttaagcagccaaaagaaattaaacaaaaattcgttacctgtcactataaagctattccgtgtctttataagtga	MSEVQQLPIRAVGEYVILVSEPAQAGDEEVTESGLIIGKRVQGEVPELCVVHSVGPDVPEGFCEVGDLTSLPVGQIRNVPHPFVALGLKQPKEIKQKFVTCHYKAIPCLYK
g048	38261	37953	-	Hypothetical protein	atgaaactgacgactgaacaaaaagtagcaattcgtgaaattttgaaaactaaattgtccatgggtgtttcaaacgtagtttttgaaaagtctgacggtactattcgtgttatgaaaggtactcgcgacgcggactttatgccaaccatgcaaactggcaaattgactgaatctactcggaaagaatctactgacatgattccggtatttgatgttgagcttggtgcatggcgaggtttttctattgacaaattgatttccgttaatggtatgaaagttgagcatttgctccaatttattggtaaataa	MKLTTEQKVAIREILKTKLSMGVSNVVFEKSDGTIRVMKGTRDADFMPTMQTGKLTESTRKESTDMIPVFDVELGAWRGFSIDKLISVNGMKVEHLLQFIGK
g049	38498	38262	-	Hypothetical protein (T4 Gp31.2)	atgaaatttcgtttggtacagctcacagcaattagttcttattctaatgagaatatttcatttgctgtagagtataagaaatattttttctctaaatggaagcagtattataagtcagaatgggtttgtattgatagaccatatagttggaaatctgatttagaaaaatgccaaaaattactttccactcttaaagaacgtggaacaactcatattaaaactgtaataggtaaataa	MKFRLVQLTAISSYSNENISFAVEYKKYFFSKWKQYYKSEWVCIDRPYSWKSDLEKCQKLLSTLKERGTTHIKTVIGK
g050	39079	38498	-	Deoxycytidylate deaminase	atgaaagcgagtacagtacttcaaattgcatatttagtatcacaagaatcaaaatgttgctcctggaaagtaggagcagtaattgaaaagaatggacgtattatttctactggatataatggttcacctgcaggtggtgtgaactgttgtgattatgctgctgagcaaggttggttgctgaataaacctaaacatactatcattcaaggtcataagcctgaatgtgtatcgtttggttcaactgatcgttttgtattggcgaaagaacatcgtagcgcgcactctgaatggtcgtctaaaaatgaaattcatgctgaactaaatgcgattttgtttgctgcacgaaacggttcttcaattgaaggtgctactatgtatgtaacactttctccttgccca…	MKASTVLQIAYLVSQESKCCSWKVGAVIEKNGRIISTGYNGSPAGGVNCCDYAAEQGWLLNKPKHTIIQGHKPECVSFGSTDRFVLAKEHRSAHSEWSSKNEIHAELNAILFAARNGSSIEGATMYVTLSPCPDCAKAIAQSGIKKLVYCETYDKNKPGWDDILRNAGIEVFNVPKKNLNKLNWENINEFCGE
g051	39414	39076	-	Hypothetical protein (T4 Cd.1)	atgatgaatttaactgatataattgataattgtcttgaaaatgatactggcgatcatagagcgcttgactctgaaacagcaaagttcattagaataactttaatgaatgatactttggtgaatagtattcatccttctgtgtatgatgctattattgtgacgaagtatccggttgagcttcacaaaaagatggttggcgcaatttttattgataagaaaaaccgctttaaagatgggcagaatataattagttctgttattaaaagtataactaaacttcgtcacgaaatttatcgtgttgaaactgctaaatctgcttatctggtgattatgaaatga	MMNLTDIIDNCLENDTGDHRALDSETAKFIRITLMNDTLVNSIHPSVYDAIIVTKYPVELHKKMVGAIFIDKKNRFKDGQNIISSVIKSITKLRHEIYRVETAKSAYLVIMK
g052	39647	39411	-	Hypothetical protein (T4 Cd.2)	atgctaagtgaaaaaccaattactgttaaagaattccaagaaaaagttaaactatttgcgcaggaattagtaaataaggtttctgaacgatttcccgaaacatcggttcgtgttattaccgaaactcctcgttcagtattagtaattgtgaatccaggtgatggtgaccaaataacacatctcaaattggattttgatggattagttgaagcacaaagggtgtatggcgtactatga	MLSEKPITVKEFQEKVKLFAQELVNKVSERFPETSVRVITETPRSVLVIVNPGDGDQITHLKLDFDGLVEAQRVYGVL
g053	40168	39641	-	Hypothetical protein	atgagcgaatggtttgaagaagataaggtttatcgctttaaaactgggtataaagatatttttaatgaaacttgcggggctaataaacgaattgcccagtttattggggaaaattcatttaaagtaaaaatagatcctgcgaaaaatgttattagcattaaacgcgaaattgatgattgttggtataaagctgttgatgtaatgggtgaatcctataaagttagcccgttattttcaattgcttatatgttagaatattcttttttcgaagaagttcaaaaagatgattctgtaagtaaatttgaaattaaaactgataaagaaattaagtggaaagtagtaggtattactggttgtatgttctatatctatgctcaaactgatacgaaggaagaagct…	MSEWFEEDKVYRFKTGYKDIFNETCGANKRIAQFIGENSFKVKIDPAKNVISIKREIDDCWYKAVDVMGESYKVSPLFSIAYMLEYSFFEEVQKDDSVSKFEIKTDKEIKWKVVGITGCMFYIYAQTDTKEEAKKKALEYLEEHEEGPVMITQDAELVSVKLVKNVESKELGSTC
g054	40505	40230	-	Hypothetical protein (T4 Cd.3)	atgtttccgacttactctaaaatcgtagaagtagtgtttagccaaattatcgctaataatatgtttgaaaaacttgataacgcagctgagcttcgaatccatgctcaagtgactcatgtattgaacactttgcttccagaccaggtggattctgttgccatcacgttgtatccaggttccgcgcatatcattgtcgtattcggtcttgatgctgagctagtcatcaaaggcgatattcgctttgaatcacagacatcagaattcaaagcaatttaa	MFPTYSKIVEVVFSQIIANNMFEKLDNAAELRIHAQVTHVLNTLLPDQVDSVAITLYPGSAHIIVVFGLDAELVIKGDIRFESQTSEFKAI
g055	40708	40508	-	Hypothetical protein (T4 Cd.4)	atgaataacctagaaaagatttatcgtctttgtgataaaattgaaaaagaaaagaaatatctattttgtctatggcctattgttgacggaagagtaggcctagatgttcttgattatgaaacagaagacaaagtagatggcgcaacttttgataacgctttggatgttattgattggcttgaagaaaattatgtgaggtaa	MNNLEKIYRLCDKIEKEKKYLFCLWPIVDGRVGLDVLDYETEDKVDGATFDNALDVIDWLEENYVR
g056	40898	40701	-	Hypothetical protein (T4 Cd.5)	atggcttggcaccatgaaacttgggctattgttattgtaaatagcggtttagttggtactagtaatgggcaattttgtgtatttactagtgaaaatagagcatgggaggaatgccttaaattaagagaaaagaatcctgatgttgaactagtagtaaagaaaactaaactgcctttaccatggaaaacgtatgaataa	MAWHHETWAIVIVNSGLVGTSNGQFCVFTSENRAWEECLKLREKNPDVELVVKKTKLPLPWKTYE
g057	41803	40898	-	polynucleotide kinase (T4 PseT)	atgatgaaaaagattattttgactattggctgtcctggttctggtaagagtacttgggctcgtgaatttattgctaaaaatccagggttttataatatcaatcgtgatgactatcgccaatctattatggcacatgaagaacgcgatgagtacaagtataccaaaaataaagaaggtatcgtaacttacatgcagcatgatgttgctaacatgattctctgccaagacgcaacgaagggtgtaattgtttcagatactaatctgaatcctgaacgacgtaaggtttgggaagagtttgccaaagagcttgggcatcaaattgaacataaagtgtttgatgttccttggactgaattggttaaacgcaactcaaaacgcggaactaaagcagtaccaatt…	MMKKIILTIGCPGSGKSTWAREFIAKNPGFYNINRDDYRQSIMAHEERDEYKYTKNKEGIVTYMQHDVANMILCQDATKGVIVSDTNLNPERRKVWEEFAKELGHQIEHKVFDVPWTELVKRNSKRGTKAVPIDVLRSMYKSMREYLGLPVYKGTPGKPKAVIFDVDGTLAKMNGRGPYDLEKCDTDIINPMVVELSKMYALMGYQIVVVSGRESGTEEDPTKYYRMTRKWVEDIAGVPLVMQCQREQGDTRKDDVVKEEIFWKHIAPHFDVKLAIDDRTQVVEMWRRIGVECWQVASGDF
g058	42120	41800	-	Hypothetical protein	atgaaaactctgctagaacgttatattgaatgctcagaccgttacattgatgcatgtcatggtgcagtatacatggatttggatcgtggaatagtattaaatgatgaagaccctgctaaagctttagatgatgctggtaaagccctgcgaaaagaagcgaaagctcgtgggcttgatatgtatcagcttaaaaatcacatgataaaatttatttcatccaatgttcagagtaaatcagcgaatcaatcaacagctgaattgtacaaaggacggcgtgagcacaatattcgtattcttgaagttttcttaggaattaaatga	MKTLLERYIECSDRYIDACHGAVYMDLDRGIVLNDEDPAKALDDAGKALRKEAKARGLDMYQLKNHMIKFISSNVQSKSANQSTAELYKGRREHNIRILEVFLGIK
g059	42347	42117	-	Hypothetical protein (T4 PseT.1)	atgatttcatggcatcaatttgaacatctcaaaggattgatttatgaatccgagatggctgcaatgatttatggacgtcagattcagcgattagaatctttacctccaactaatgatgttttattagctcaatcacgtgctaatcttaaaaatgaataccaaaataagtggggcaaagcatctaaagacctgcatgattatattcaatcattggttgagaaaaataaatga	MISWHQFEHLKGLIYESEMAAMIYGRQIQRLESLPPTNDVLLAQSRANLKNEYQNKWGKASKDLHDYIQSLVEKNK
g060	42643	42344	-	spanin, outer lipoprotein subunit (o-spanin)	atgattaaactatcagcagtaatattatctattggtcttctagttggttgttcgacaaagcctctagaagtaaagaaagaaacagttcatcctaattggcctgtacaaataaagtcatatgacgaagctaaattatcttggcaagttaaagttattgatggtaaagcttgggtcggtatgccatttgaagattctcaggaatttcgtatttggcttaatgatgtaaaacgatatgtacacgaccagaaaactatgatatgttattatcgtcaagagttaaaagaggataaatgtaaatga	MIKLSAVILSIGLLVGCSTKPLEVKKETVHPNWPVQIKSYDEAKLSWQVKVIDGKAWVGMPFEDSQEFRIWLNDVKRYVHDQKTMICYYRQELKEDKCK
g061	42993	42640	-	Hypothetical protein (T4 PseT.3)	atgcaattaagtaatacgacagcaggtttgctattaattgtaattgcattaggcggaacttctttaattttaaaaaataaaattgaaagattagaaacgtctgttgtagaaattacaaaaacggccaatgaaaacgccttagcattaaataatttgcgaattcagtataattatattgatgcgatgaataataaaaatcgtgaggcgattgctgctattgagcgtgaaaatgaaaaactgcgcaaagatgcaaagaaggcggatgtggtggctcgtaagccaggattggttgaaaaacaaatcaacaactccttcaacaagttcgcagaagacatccaggacctttctaaatga	MQLSNTTAGLLLIVIALGGTSLILKNKIERLETSVVEITKTANENALALNNLRIQYNYIDAMNNKNREAIAAIERENEKLRKDAKKADVVARKPGLVEKQINNSFNKFAEDIQDLSK
g062	43490	42984	-	Alc inhibitor of host transcription (T4 Alc)	atgatggatttgcagcttattactactgaaatggtcgttgaagcatacggtgatactacagatgggatttctgtatttaaaggaaatcgtcgagttggatatatcaccgatcttaagaaagatttagctaagcaagtcaagcggaaaacgaccattaaagaatatcgaaatcgtcgtcttgagcaagcccgtgatatgcttcctgatgcggttgaggagatgaaagtctttttagaaaatcagcttgcgaaatatgattgcgatgtgttcattaatcagactcaacctaatgttcatattaacaactgtaaatgctatatcatcgttaatcctttaacgggaaaacatcgtcttggaattagtaatccaaatcgtagcgcatcggatatggcagaagat…	MMDLQLITTEMVVEAYGDTTDGISVFKGNRRVGYITDLKKDLAKQVKRKTTIKEYRNRRLEQARDMLPDAVEEMKVFLENQLAKYDCDVFINQTQPNVHINNCKCYIIVNPLTGKHRLGISNPNRSASDMAEDVAACFKISKSPAEHHILINGLSQDDIIEVIKTLCN
g063	44676	43552	-	RNA ligase 1 (T4 Gp63)	atgcaagaactttttaacaatttaatggaactatgtaaggattcacagcgtaagtttttttactcggatgatgtaagtgcatctggaagaacttatagaattttctcatataattatgcatcttattctgattggttacttccagatgcactggaatgtcgtggaattatgtttgaaatggatggagaaaaaccggtaagaatcgcttctcgtcctatggaaaagttttttaacttgaatgaaaatccattcacgatgaatatcgatttaaatgatgttgattacattctaacaaaagaagatgggtctttggtatcaacttatttagacggtgatgaaattctgttcaaatcaaagggttcaatcaaatctgagcaggctttaatggctaatgggatt…	MQELFNNLMELCKDSQRKFFYSDDVSASGRTYRIFSYNYASYSDWLLPDALECRGIMFEMDGEKPVRIASRPMEKFFNLNENPFTMNIDLNDVDYILTKEDGSLVSTYLDGDEILFKSKGSIKSEQALMANGILMNINHHRLRDRLKELAEDGFTANFEFVAPTNRIVLAYQEMKIILLNIRENETGEYISYDDIYKDAILRPYLVERYEIDSPKWVEEAKNAENIEGYVAVMKDGSHFKIKSDWYVSLHSTKSSLDNPEKLFKTIIDGASDDLKAMYADDEYSYRKIEAFETTYLKYLDRALFLVLDCHNKHCGKDRKTYAMEAQGVAKGAGMDHLFGIIMSLYQGYDSQEKVMCEIEQNFLKNYKKFIPEGY
g064	45139	44729	-	Endonuclease II (T4 DenA)	atgaaagaaattgcaacagaatattcatttattaaatatactgagctagaattagacgacaacggaagtataaaacaattatctattccaaacaagtataacgtaatttatgctattgctataaatgatgagcttgtttatattggaaaaactaaaaatttacgtaaaagaataaactattatagaactgctattaatcgtaaagacaaaacgtctgattctactaaatctgcattaattcattctgcgctaaaggaaggaagcaaagttgaattttacgcccgccaatgttttaatctttctatgacaaatgagttaggtacaatgacaatcgcaacgattgacctagaggagccgctattcattaaactgtttaacccgccttggaatattcaacac…	MKEIATEYSFIKYTELELDDNGSIKQLSIPNKYNVIYAIAINDELVYIGKTKNLRKRINYYRTAINRKDKTSDSTKSALIHSALKEGSKVEFYARQCFNLSMTNELGTMTIATIDLEEPLFIKLFNPPWNIQHKKK
TT020	45153		-	Rnamotif (-12.20)	CTTTTAAGGAGTGGGCCGCAAGGCCCATTTTATTATGAA
g065	46345	45167	-	NrdB aerobic NDP reductase, small subunit (T4 NrdB)	atgagcacagtttttaatacaaatccagtcgatgttttaaaagaacctatgttttttggttcaggtcttggtattgcgcgttatgatattcaacgtcataaagtttttgaagatttaaccgaaaagcaattatcatttttctggcgtcctgaagaagtaaacttgatgatggatgctgcacagtttaataagcttcctcagtaccagcaaaatatttttactaacaacctgaagtatcaatcacttttagatagcattcagggtcgtgcgccgtctgctgtacttatgtcattaatttcagacccaagtcttgatacatgggttgctacatggacttttagtgaaactattcacagtcgttcatatactcatatcatgcgaaatctttatactgatcca…	MSTVFNTNPVDVLKEPMFFGSGLGIARYDIQRHKVFEDLTEKQLSFFWRPEEVNLMMDAAQFNKLPQYQQNIFTNNLKYQSLLDSIQGRAPSAVLMSLISDPSLDTWVATWTFSETIHSRSYTHIMRNLYTDPSKVFDEIVLDEAIMKRAESIGRYYDDVLIKTRYWENAKADIEYQKEINADEDVIEDAIEHETYWKRELMKSLYLCLHVINALEAIRFYVSFACTFNFHKNMEIMEGNAKIMKFIARDEQLHLKGTQYIIRQLQSGTDGDQWVKIAQECEQEAVDIFMEVNRQEKDWAVHLFKDGDVPGLNTNSMWSFIDYLTVSRMKQCGLPCPITDAPVKHPYPWIREYLNSDNVQSAPQEVELSSYLVAQIDNDVDDKVMMSFKKYF
g066	48661	46397	-	Ribonucleoside-diphosphate reductase subunit alpha (NrdA)	atgcaattaattaatgttatcaaaagtagtggtgtttctcagagctttgacccgcaaaaaattattaaagttttatcttgggcatctgagggaacatcagtagatccttatgaattatatgaaaatattaaatcatatctccgtgatggaatgacaactgatgacattcagactattgtcattaaggctgctgcgaattctatttcggttgaagagcctgattatcaatatgtagctgcacgctgtttaatgttcgctcttcgtaagcatgtttatgggcagtatgaaccacgttcatttattgaccatatttcttactgtgtaaatgaaggtaaatatgaccctgaattattgtcaaaatattcagcagaagaaattacatttttagaatcaaaaatt…	MQLINVIKSSGVSQSFDPQKIIKVLSWASEGTSVDPYELYENIKSYLRDGMTTDDIQTIVIKAAANSISVEEPDYQYVAARCLMFALRKHVYGQYEPRSFIDHISYCVNEGKYDPELLSKYSAEEITFLESKIKHERDMEFTYSGAMQLKEKYLVKDKTTGQIYETPQFAFMTIGMALHQDEPVDRLKHVIRFYEAVSTRQISLPTPIMAGCRTPTRQFSSCVVIEAGDSLKSINKASASIVEYISKRAGIGINVGMIRAEGSKIGMGEVRHTGVIPFWKHFQTAVKSCSQGGIRGGAATAYYPIWHLEVENLLVLKNNKGVEENRIRHMDYGVQLNDLMMERFGKNDYITLFSPHEMGGELYYSYFKDQDRFRELYEAAEKDPNIRKKRIKARELFEL…
TT021	47996		-	Rnamotif (-7.00)	ATTATGGCTGGTTGCCGTACTCCAACTCGGCAGTTTAGTTCATGC
g067	48978	48652	-	Hypothetical protein (T4 NrdA.1)	atgccgaattatcaccgcgcgggccgtctatgtcgggtagtgaataaatacaaatccgactttgatgtgaatattcaccgtggtacattttggggaaattacgtcggtaaagatgctggcagccgggaggctgccattgaattattcaaaaaagattttatacgtcgaattaaatccggagaaataactaaagcacatttagagcctttacgtggaatgaggctaggatgcacatgtaaaccaaagccgtgtcatggtgatataatagctcatatagttaaccgactgtttaaagacgattttcaagttgaggacttatgcaattaa	MPNYHRAGRLCRVVNKYKSDFDVNIHRGTFWGNYVGKDAGSREAAIELFKKDFIRRIKSGEITKAHLEPLRGMRLGCTCKPKPCHGDIIAHIVNRLFKDDFQVEDLCN
g068	49533	49219	-	Thymidylate synthase	atgcttccatttaatattgcatcatatgctacgttagttcatattgtagctaagatgtgtaatcttattccgggagatttgatattttccggtggtaatactcatatctatatgaatcacgtagaacaatgtaaagaaattttgcgtcgtgaacctaaagagctttgtgaactggtaataggcggattgccttataaattccgctatctttctactaaagaacaattggaatacattcttaaactcaggcctaaagatttcgttctcaaagattatcagtcccacggcgtcttgaaaggaaaaatggcggtgtaa	MLPFNIASYATLVHIVAKMCNLIPGDLIFSGGNTHIYMNHVEQCKEILRREPKELCELVIGGLPYKFRYLSTKEQLEYILKLRPKDFVLKDYQSHGVLKGKMAV
g069	50415	49678	-	Homing endonuclease (T4 I-TevI)	atgaaaagcggaatttatcagattaaaaatactttaaacaataaagtatatgtaggaagtgctaaagattttgaaaagagatggaagaggcattttaaagatttagaaaaaggatgccattcttctataaagcttcagaggtcttttaacaaacatggtaatgtgtttgaatgttctattttggaagaaattccatatgagaaagatttgattattgaacgagaaaatttttggattaaagagcttaattctaaaattaatggatacaatattgctgatgcaacgtttggtgatacatgttctacgcatccattaaaagaagaaattattaagaaacgttctgaaactgttaaagctaagatgcttaaacttggacctgatggtcggaaagctctttac…	MKSGIYQIKNTLNNKVYVGSAKDFEKRWKRHFKDLEKGCHSSIKLQRSFNKHGNVFECSILEEIPYEKDLIIERENFWIKELNSKINGYNIADATFGDTCSTHPLKEEIIKKRSETVKAKMLKLGPDGRKALYSKPGSKNGRWNPETHKFCKCGVRIQTSAYTCSKCRNRSGENNSFFNHKHSDITKSKISEKMKGKKPSNIKKISCDGVIFDCAADAARHFKISSGLVTYRVKSDKWNWFYINA
g070	51095	50544	-	Thymidylate synthase	atgaaacaataccaatttttaattaaagatatcctggaaaatggctacgaaaccgatgaccgaacaggcacaggaacaattgctttgttcggtactaaattacgctgggatttaactaaaggttttcctgcagtaacaactaagaagctcgcctggaaagcttgcattgctgagctgctttggtttttatcgggaagcacaaatgtcaatgatttgcgattaattcaacatgattcgttaatccaaggcaaaacagtttgggatgaaaattacgaaaatcaagcaaaagatttaggataccatagcggtgaacttggtccaatttatggaaaacagtggcgtgattttggtggtgtagaccaaattatagaagttattgatcgtattaaaaaattgcca…	MKQYQFLIKDILENGYETDDRTGTGTIALFGTKLRWDLTKGFPAVTTKKLAWKACIAELLWFLSGSTNVNDLRLIQHDSLIQGKTVWDENYENQAKDLGYHSGELGPIYGKQWRDFGGVDQIIEVIDRIKKLPNDRRQIVSAWNPAELKQMALPPCHMFYQFNVRNGYLDLQWYQRSVDVFLG
g071	51301	51095	-	Hypothetical protein	atgagcaataaattaaaagttaaggatgttcctaatgctatggccctttttatttgtcggcagatgcatcaagggcctatgacaccaaaacaatatcttaaaggtgagcgttctttaggatttactcgcaaagcaaaacaaatggttaaattaggatataagcctaactttgccaaatatccttctacatattcttggatgaactaa	MSNKLKVKDVPNAMALFICRQMHQGPMTPKQYLKGERSLGFTRKAKQMVKLGYKPNFAKYPSTYSWMN
g072	51879	51298	-	Dihydrofolate reductase (T4 Frd)	atgattaaattggtattcgcttattctccaactaaaacggttgagggctttaatgaattagcatttggtttaggtgatggtttaccatggggacgagttaaaaaggacctccagaattttaaagctcgtaccgaaggtacaattatgattatgggtgctaaaacgttccagtcattatctacattacttcctggtcgtagtcatattgtggtgtgtgaccttgcgcgtgattatcctgtaactaaagacggcgatttagcacatttctatattacttgggaacagtatataacttacatttctggtggtgaaattcaagtgtcaagccctaatgcaccattcgaggctatgcttgaccagaattctaaagtaagtgtaattggcggacccgctctgtta…	MIKLVFAYSPTKTVEGFNELAFGLGDGLPWGRVKKDLQNFKARTEGTIMIMGAKTFQSLSTLLPGRSHIVVCDLARDYPVTKDGDLAHFYITWEQYITYISGGEIQVSSPNAPFEAMLDQNSKVSVIGGPALLYAALPYADEVVVSRIVKRHRVNSTVQLDASFLDDISKREMVETHWYKIDEVTTLTESVYK
g073	52124	51879	-	Hypothetical protein	atgatttttgtatttgaatttatgaatgatgaattcgattatgcaatttttaacgcattgcataatcctgatttaagtgaatttaacgaaatgttttctgacgctttgagtatgtcagaagaatactgtggagaatgtcaacgtgtttgtgtgacagtctttgaaaacaaagaaaagacctatgaagaattattctttgatgctaataaagccactgaatggtttgttgaaagaggttttgcgtaa	MIFVFEFMNDEFDYAIFNALHNPDLSEFNEMFSDALSMSEEYCGECQRVCVTVFENKEKTYEELFFDANKATEWFVERGFA
g074	52480	52121	-	Hypothetical protein	atgtctgacattcgtgtagctggaattgctcgagtaagtattcgttgccaacttaaaactgcacctgggacggcttatattaatttatcacacgacctatgttctagtgaaagacagttaacaggtgtaattacattttacgctggatttggcggaaacgaatttactgtaggcgaatttgttggctgtaaattaaaagttcagaagaacgtattagaactttttaatgacctttacgatgatagtgatgaagtttttgatgaaatcgcacaagcagttaacagaggaatggtaactttagttaaaatgattaaagatagcggatttgcttctggcccctttcagtgggaggtaatatga	MSDIRVAGIARVSIRCQLKTAPGTAYINLSHDLCSSERQLTGVITFYAGFGGNEFTVGEFVGCKLKVQKNVLELFNDLYDDSDEVFDEIAQAVNRGMVTLVKMIKDSGFASGPFQWEVI
g075	52733	52491	-	Hypothetical protein	atgagattacaacgtcagagcattaaagattcggaagttagaggtaaatggtattttaatatcatcggtaaagattctgaacttgttgaaaaagctgaacatcttttacgtgacatgggatgggaagatgaatgtgatggatgccctctttatgaggatggagaaagcgcaggattttggatttaccattctgacgtcgagcagtttaaagctgattggaaaattgtgaaaaagtctgtttaa	MRLQRQSIKDSEVRGKWYFNIIGKDSELVEKAEHLLRDMGWEDECDGCPLYEDGESAGFWIYHSDVEQFKADWKIVKKSV
g076	53180	52872	-	Hypothetical protein (T4 Frd.2)	atggtcggcatcattcaagaaaatggtggttggtttgaagttaaatcaatatcaagtttagatggctttgattatgtaaccgaaatcatttgtgctaatggtgaaatctataatgatgatggtatgggtgatgattattttgaacttagtgaagaagagttttattgtttccgcgaatataaagaaccgacttctgaagaagatgaagtcaaagacaaggtttctggcgtaacaaaaattcactgcattgttgacgaaaacaatgtagatgaaatcattgaacttttgcgaaaaactttcaaaaagtag	MVGIIQENGGWFEVKSISSLDGFDYVTEIICANGEIYNDDGMGDDYFELSEEEFYCFREYKEPTSEEDEVKDKVSGVTKIHCIVDENNVDEIIELLRKTFKK
TT022	52958		+	Both (-7.00)	AAACCTTGTCTTTGACTTCATCTTCTTCAGAAGTCGGTTCTTTATATTC
g077	53530	53303	-	Hypothetical protein (T4 Frd.3)	atggctaaagttgatattgacatcgttgattttgaatatattgaagagattattcgtaatcgttatcctgaacttagtatcacaagcgtgcaagattctaagttttggagtattcaaatcgttattgaaggtcctcttgaagacctcacccgctttatggctaatgaatattgtgatggtatggatgctgaagacacagaattttacatgggaatgattgaacaataa	MAKVDIDIVDFEYIEEIIRNRYPELSITSVQDSKFWSIQIVIEGPLEDLTRFMANEYCDGMDAEDTEFYMGMIEQ
TT023	53622		-	Both (-14.30)	ACTAATTAATTGGGGACCCTAGAGGTCCCCTTTTTTATTTTA
g078	54580	53675	-	Single-stranded DNA-binding protein (T4 Gp32)	atgtttaaacgtaaatctactgctgaacttgctgcacaaatggctaaactgaatggcaataaaggtttttcttctgaagataaaggcgagtggaaactgaaactcgataatgcgggtaacggtcaagcagtaattcgttttcttccgtctaaaaatgatgaacaagcaccattcgcaattcttgtaaatcacggtttcaagaaaaatggtaaatggtatattgaaacatgttcatctacccatggtgattacgattcttgtccagtatgtcagtacatcagtaaaaatgatctgtacaacactgacaataaagagtacagtcttgttaaacgtaaaacttcttactgggctaatattcttgttgtaaaagacccagctgctccagaaaatgaaggtaaa…	MFKRKSTAELAAQMAKLNGNKGFSSEDKGEWKLKLDNAGNGQAVIRFLPSKNDEQAPFAILVNHGFKKNGKWYIETCSSTHGDYDSCPVCQYISKNDLYNTDNKEYSLVKRKTSYWANILVVKDPAAPENEGKVFKYRFGKKIWDKINAMIAVDVEMGETPVDVTCPWEGANFVLKVKQVSGFSNYDESKFLNQSAIPNIDDESFQKELFEQMVDLSEMTSKDKFKSFEELSTKFGQVMGTAAMGGAAATAAKKADKVADDLDAFNVDDFKTKTEDDFMSSSSGSSSSADDTDLDDLLNDL
g079	55272	54640	-	Homing endonuclease (T4 SegG)	atgaatatagtatattggtttacatttgaagaccgtgtcaaaaataagactccgccatactattatatcggtagtaaattaaattgctcatttgagaacggaataatatatgactcttccggaaaggaatactggagctcatgtaaacaaaaaagatttttgaatgcgctaatgcttcaaaaaccgagcgttaaaataattcaaattgatgatgacttggatgttattgaagcagaacgaaaataccaacttgaagtaaatgccagagataatccagactattttaatctggtatatgctggtggtggatttggtgtgagtggtgaaactcatccagccaaagacccggaagttagagagcatatgagattggctaattatatgaaccgtgacgatttt…	MNIVYWFTFEDRVKNKTPPYYYIGSKLNCSFENGIIYDSSGKEYWSSCKQKRFLNALMLQKPSVKIIQIDDDLDVIEAERKYQLEVNARDNPDYFNLVYAGGGFGVSGETHPAKDPEVREHMRLANYMNRDDFRPWKTSRANIESWKLSHIAYENYVLLLSSNLYGKTPGWRRVKGNINITDTTAKSMVKYFNSGWIPLEDPEYCELCQL
TT024	54970		+	Rnamotif (-8.40)	ACCAGCATATACCAGATTAAAATAGTCTGGaTTATCTCTGGCA
g080	55912	55274	-	Hypothetical protein	atgcctgctggtggtgaaagatacattgatggtaaatcagtttataaattatacttaatgataaaacaacatatgaatggaaagtatgatgttattaagtataattggtgcatgcgggtgtctgatgccgcttatcaaaagcgaagggataagtattttttccagaagttatcagaaaaatataaattaaaggaacttgctttaatctttataagcaatcttgttgctaaccaggatgcttggattggcgacatctctgacgctgatgcacttgtgttttatcgtgaatatatcggacgcttgaagcaaattaaatttaagtttgaagaagatattcgcaacatttactatttcagtaaaaaagttgaagtttctgcttttaaagaaatttttgaatat…	MPAGGERYIDGKSVYKLYLMIKQHMNGKYDVIKYNWCMRVSDAAYQKRRDKYFFQKLSEKYKLKELALIFISNLVANQDAWIGDISDADALVFYREYIGRLKQIKFKFEEDIRNIYYFSKKVEVSAFKEIFEYNPKVQSSYIFKLLQSNIISFETFILLDSFLNIIDKHDEQTDNLVWNNYSIKLKAYRKILNIDSQKAKSVFIETVKSCKY
g081	56262	55924	-	RNA polymerase-associated protein (T4 Gp33)	atgacacagttttctctaaatgacattcgtccggtcgatgagaccggtctttcagaaaaagaactttcaatcaagaaagaaaaggatgaaatagcaaagcttcttgatcgtcaagaaaatggatttattattgaaaaaatggtagaagagtttggaatgagttatcttgaagctacaacagcattcttagaagaaaactctattcctgaaactcaatttgctaaatttattccttcgggtataattgaaaaaattcagtcagaagccattgacgaaaatcttttacgtccttctgttgttcgttgtgaaaaaactaatacattagattttctactatga	MTQFSLNDIRPVDETGLSEKELSIKKEKDEIAKLLDRQENGFIIEKMVEEFGMSYLEATTAFLEENSIPETQFAKFIPSGIIEKIQSEAIDENLLRPSVVRCEKTNTLDFLL
g082	56509	56240	-	Double-stranded DNA binding protein (T4 DsbA)	atggctaaaaaagaaatggttgaatttgatgaagctatccatggcgaagacttggctaaatttattaaagaagcatctgatcataaactgaaaatttccggttataatgaattgattaaagatattcgaattcgtgccaaagatgaacttggcgttgatggtaagatgtttaatcgtctattagctttgtatcataaagataaccgtgatgtgtttgaagctgaaactgaagaggtagttgaactttatgacacagttttctctaaatga	MAKKEMVEFDEAIHGEDLAKFIKEASDHKLKISGYNELIKDIRIRAKDELGVDGKMFNRLLALYHKDNRDVFEAETEEVVELYDTVFSK
g083	57435	56518	-	RnaseH	atggatttagaaatgatgctggatgaagattacaaagaaggaatttgctttattgactttagtcaaattgctctttcaactgctctggtaaacttcccagataaagaaaaaattaatttatcaatggttcgtcatttgatattgaactcaattaagtttaatgtcaaaaaagcaaaaacgcttggatacactaaaattgtgctgtgtattgataacgcgaaatctggatactggcgtcgtgattttgcttattattataagaaaaaccgtggaaaagcacgagaagaatctacttgggattgggaaggttattttgaatccagccataaagttatagatgaattgaaagcttatatgccatacattgttatggatattgataagtatgaagcagatgac…	MDLEMMLDEDYKEGICFIDFSQIALSTALVNFPDKEKINLSMVRHLILNSIKFNVKKAKTLGYTKIVLCIDNAKSGYWRRDFAYYYKKNRGKAREESTWDWEGYFESSHKVIDELKAYMPYIVMDIDKYEADDHIAVLVKKFSLEGHKILIISSDGDFTQLHKYPNVKQWSPMHKKWVKIKSGSAEIDCMTKILKGDKKDNVASVKVRSDFWFTRVEGERTPSMKTSIVEAIANDREQAKVLLSESEYNRYKENLVLIDFDYIPDNIASNIVNYYNSYKLPPRGKIYSYFVKAGLSKLTNSINEF
TT025	57143		+	Rnamotif (-3.80)	GTAGATTCTTCTCGTGCTTTTCCACGGTTTTTCTTATAA
g084	57540	61409	+	Long-tail fiber proximal subunit (T4 Gp34)	atggccgagattaaaagaaagttcagagcagaagatggtctggacgcaggtggcgataaaataatcaacgtagctttagctgatcgtaccgtaggaactgacggtgttaacgttgattacttaattcaagaaaacacagttcagcaatatgacccaactcgtggatatttaaaagattttgtaatcatttataataatcgtttttgggcagcaacggataatattccaaaacctgctggaaattttaatagaattcgttggaaagcattacgtactgatgccgtatatacaaccgtatcatctggaccatatcaattaaaatccggagaagcaatttcagtagatacatcagttggcaatgacattgagtttactttaccaccttctccgcttgatgga…	MAEIKRKFRAEDGLDAGGDKIINVALADRTVGTDGVNVDYLIQENTVQQYDPTRGYLKDFVIIYNNRFWAATDNIPKPAGNFNRIRWKALRTDAVYTTVSSGPYQLKSGEAISVDTSVGNDIEFTLPPSPLDGETVIIQDIGGKPGINQVKINSSNQSIVNFRGEQVRSVLMTHPKSQMVFIFNNRLWQMYIADYSREAAIVTPSTAYQAQSNDFIVRRFTSAAPINVKLPRFANHGDIINFVDLDKLNPLYHTIVTTYDETTSVQEVGTHSIEGRTSIDGFLMFDDNEKLWRLFDGDSKARLRIITTNSNIRPNEEVMVFGANNGTTQTIELQLPTDISVGDTVKISMNYMRKGQTVKIKAAGEDKIASSVQLLQFPKRSEYPPEAEWVTVQELVFNG…
TT026	60681		+	Both (-7.60)	AGCGCAAATGCTTTCCGTGCTATTAGCGGAAATTATGGTTTCAT
g085	61418	62533	+	Long-tail fiber protein (T4 Gp35)	atggaaaaatttatggcagagtttggacaaggatatgtccaaacgccatttttatcggaaagcaattcagtaagatataaaataagcatagcgggttcttgcccgctttctactgcggggccatatgttaaatttcaggataatcccgttggaaatcaaacatttagtgcaggtcttcatttaagagtttttgacccttctacaggagcattagttgatagtaagtcatatgctttttctgcttcaaataatactacatcagctgcttttgtcagtttcatgaattctttgtcaaacaatagacttgttgctatattaactagcggaaaggttaattttcctcctgaagtggtatcttggttaaggggagcaggaacttcagtttttccatcagattca…	MEKFMAEFGQGYVQTPFLSESNSVRYKISIAGSCPLSTAGPYVKFQDNPVGNQTFSAGLHLRVFDPSTGALVDSKSYAFSASNNTTSAAFVSFMNSLSNNRLVAILTSGKVNFPPEVVSWLRGAGTSVFPSDSVLSRFDVSYAAFYTSSKRAIALEHVKLSNRKSTDDYQTILDVVFDSLEDVGATGFPKRTYESVEQFMSAVGGTNNEIARLPTSAAISKLSDYNLIPGDVLYLKAQLYADADLLDLGTTNISIRFYDASNGYISSTQAEFTGQAGSWELKEDYVVVPENAVGFTIYAQRTAQAGQGGMRNLSFSEVSRNGGISKPAEFGVNGIRVNYVCESASPPDIMVLPTQASSKTGKVFGQEFREV
TT027	62527			Both (-14.00)	AGTTTAAACTGAGGGAGCCTTCGGGTTCCCTTTTTCTTTATAAA
g086	62596	63246	+	Long-tail fiber protein (T4 Gp36)	atggctgatttaaaagtaggttcaactgtgggtggatctgtcatttggcatcaaggaaattttccattgaattcagccggtgacgatgtactctacaaatcatttaaaatatattcagaatataataaaccgcaggcagctgataacgatttcgtttctaaagctaatggtggtacttacgccggtccaattactattaattacggggtaaatagttatcttcaattaagtaataatgaaacccctatccgaattcgttctggtggcggcactggtaatactcttgtagttggtggctcttctggcggtattagttttagaccagcaggtagtgaaatcactactggacaaattacgattacgccagaaggtttgacaacatttaccaaagctgtaacg…	MADLKVGSTVGGSVIWHQGNFPLNSAGDDVLYKSFKIYSEYNKPQAADNDFVSKANGGTYAGPITINYGVNSYLQLSNNETPIRIRSGGGTGNTLVVGGSSGGISFRPAGSEITTGQITITPEGLTTFTKAVTAPSVTVTSTPSAASDVTRKDYVDGAINTVTANANSRVLRSGDTMIGNLTAPNLFSQNPASQPSHVPRFDQIVMKDSVQDFGYY
g087	63255	66239	+	Long-tail fiber protein (T4 Gp37)	atggctactttaaaacaaatacaatttaaaagaagcaaaactgcaggtcaacgtcctgctgcttcagtattagccgaaggtgaattggctataaacttaaaagataaaacaattttcacaaaagatgactcaggtagtgttatagaattaggtttaaaatatggaggaactataaatgggtctttagaggttacagaaaatataactggaactttaattggaaattctagcacagctactaaattgcaaacacctaggaaaattaatggtatatcttttgatgggtcaaaggacattaccttaactccatctgacataaatgtcaatagcacaacatttataaaaaataatggcgaattacctactgatgctaatttagatacgtatgggcccattgaa…	MATLKQIQFKRSKTAGQRPAASVLAEGELAINLKDKTIFTKDDSGSVIELGLKYGGTINGSLEVTENITGTLIGNSSTATKLQTPRKINGISFDGSKDITLTPSDINVNSTTFIKNNGELPTDANLDTYGPIEEYLGVWSKSTSTNAQPANKFPEENAVGVLEVFVAGQFAGTQRYTVRSGNVYIRSLSAKWNGVDGPWGVWRNVQASTRPLSQTIDLDSLGELEHCGLWRNSSSAIASFDRHYPEEGSAAQGFLEIFEGGLYTRTQRYTTRMGMVYTRCLAAAWDASAPKWEEWKQVGHGTPATFYDGDLNDFKTPGLYNILGTDAVINCPTGEGLPAVIVGLLEVKQRASGGAIFQKFTTAGTGATTRDRIFERAYTGGAWGAWNEVYTSYSLPITL…
TT028	65070		-	Rnamotif (-6.30)	CCACCAAAAAATGCGGTGAGAGAATCGCGTTTTAATTTTAA
TT029	66234		-	Both (-8.90)	TTATCTCCAAAGGGGCAAAGCCCCTTGTTGTTAGAA
g088	66272	67069	+	Tail fiber adhesin (Gp38 analog)	atggcagtagttggtgttcccggttggattggaagttcatccgtaaatgaaacgggtcagcgctggatgagtcaagcggctggtcaattaagattgggtgttccttgctggatgagtcaatttgcaggtcgctcacgagaaattattcacacgcttggagcagaccataacttcaatggtcaatggttccgagatagatgttttgaggcaggtaatgcacctatagtgtttaatattacaggtgatttagtatcatattctaaagatgttcctttattcttcatgtacggagatacaccaaatgaatatgttcagttaaatattattggcgctcatatgtggggtagaggtggacaaggtggatggactcattccggtggagatggtaatggacaacaa…	MAVVGVPGWIGSSSVNETGQRWMSQAAGQLRLGVPCWMSQFAGRSREIIHTLGADHNFNGQWFRDRCFEAGNAPIVFNITGDLVSYSKDVPLFFMYGDTPNEYVQLNIIGAHMWGRGGQGGWTHSGGDGNGQQGGHCIQNDIGGRLRINNGGVICGGGGGGGGIAYRVHLGANWQDIGGGGGRPFGPGGGGGYSGGAASYVAPGGGYQYGNAHSGQGGDAGGNGQNAWSDGGKVLKVGAGGAAGYAVIGSAPTWQNVGVIYGPRV
g089	67101	67757	+	Holin	atggcagcacctagaatatcattttcgccctctgatattctatttggtgttctagatcgcttgttcaaagataacgctaccgggaaagttcttgcttcccgggtagctgtcgtaattcttttgtttatgatggcgattgtttggtataggggagatagtttctttgagtactataagcaatcaaagtatgaaacatacagtgaaattattgaaaaggaaagaaatgcacgctttgaatctgtcgccctggaacaactccagatagttcacatatcatctgaggcagactttagtgcggtgtattctttccgccctaaaaacttaaactattttgttgatattatagcatatgaaggaaaattaccttcaacaataagtgaaaaatcacttggaggatat…	MAAPRISFSPSDILFGVLDRLFKDNATGKVLASRVAVVILLFMMAIVWYRGDSFFEYYKQSKYETYSEIIEKERNARFESVALEQLQIVHISSEADFSAVYSFRPKNLNYFVDIIAYEGKLPSTISEKSLGGYPVDKTMDEYTVHLNGRHYYSDSKFAFLPTKKPTPEINYMYSCPYFNLDNIYAGTITMYWYRNDHISNDRLESICAQAARILGRAK
g090	68030	67758	-	Anti-sigma 70 protein (T4 AsiA)	atgaataaaaacattgatacagttcgtgaaattattactgttgcatctattttgattaaattttccagagaagatattgttgagaatcgtgctaattttattgcatttcttaatgagattggagtaacgcatgaaggtagaaagttaaatcagaattcatttcgtaaaattgtttctgaattaactcaagaagataagaaaaccctcatcgatgaattcaacgagggttttgagggtgtatatcgatatctagaaatgtatacgaacaaataa	MNKNIDTVREIITVASILIKFSREDIVENRANFIAFLNEIGVTHEGRKLNQNSFRKIVSELTQEDKKTLIDEFNEGFEGVYRYLEMYTNK
TT030	67793		+	Both (-10.20)	CACCCTCAAAACCCTCGTTGAATTCATCGATGAGGGTTTTCTTATCTT
g091	68195	68043	-	Hypothetical protein (T4 AsiA.1)	atgagtcataatcttgaaaaggtaatcgagcataatgtagctcaggaacgcgagtcgttcaaggaattcgtagaaaaaatttttgaagaaaataacacagaccagtttacaaatcaagcgtctgatgatattataacaaagtcaactaattga	MSHNLEKVIEHNVAQERESFKEFVEKIFEENNTDQFTNQASDDIITKSTN
g092	68470	68192	-	Anti-restriction nuclease (T4 Arn)	atgattattgattctcagtccgtggttcaatacacaatcaaaattgatattctagaaaagctatataagtttctaccaaacctataccattcaattgtcaatgaattagttgaagagttacatcttgagaataatgatttcttgattggaacttataaagacctctcaaaagcaggatatttttacgtaattccagctccaggaaaaagtattgatgatgtattagaaactataatgatttatgtccatgattacgaaattgaagattatttcgaatga	MIIDSQSVVQYTIKIDILEKLYKFLPNLYHSIVNELVEELHLENNDFLIGTYKDLSKAGYFYVIPAPGKSIDDVLETIMIYVHDYEIEDYFE
g093	68685	68548	-	Hypothetical protein (T4 Arn.1)	atgggatatactgacacacgtgatttaagagaacatatatttgaatgtggtgtagctaaaaagttttcattcacatgcaagtgtttgagagaggtaattcagcactatgaacaatttagtcgcaaaacacaattttaa	MGYTDTRDLREHIFECGVAKKFSFTCKCLREVIQHYEQFSRKTQF
g094	69052	68756	-	Hypothetical protein (T4 Arn.2)	atgaatattaaaaagtttcaaattgatggaattaagaatcaaatccaggcgttggaatatgccaataaaatgatgtcaactaattggggaatttatgccaatgaaccggcatttcagttctgtgatatggaattcaccaaaaagctcgtaggaaaagattatgtatgtccatttagttctccagtaaatggaatgttaaaacctgctttacgcgatctttatattgcgatgaacgaagaaatgataaaagaactaaaacgtcaactgaaggtgattcaatttggccagggaaattaa	MNIKKFQIDGIKNQIQALEYANKMMSTNWGIYANEPAFQFCDMEFTKKLVGKDYVCPFSSPVNGMLKPALRDLYIAMNEEMIKELKRQLKVIQFGQGN
g095	69513	69052	-	Hypothetical protein (T4 Arn.3)	atgaacccatttattaatcgtttaaaaatgctgaatgttcctttatgtcgtgaaactccagaaagtcttgttgaaaaatttaaagcgcatggttataaatgcacagaagaagatattctaaaagaagttcctgaaatctgttggcagaccgcatactgggatgaaaaccaaaagtatcaacgacgaattgtttgtgccgccaaccgttttaaattaaaagatggacgaactcttgttattccaggtgctcgtcattattctaaagatatggcagaagttttagatgtagttaaaccccaattagttactcagcaagtttgtgatgatgaccaagggtttattgatcagtatagcaattactggacacgtgaagaagcaatgattattgcaacttacgcc…	MNPFINRLKMLNVPLCRETPESLVEKFKAHGYKCTEEDILKEVPEICWQTAYWDENQKYQRRIVCAANRFKLKDGRTLVIPGARHYSKDMAEVLDVVKPQLVTQQVCDDDQGFIDQYSNYWTREEAMIIATYAGQVRIERGGSEKELYSEDLY
TT031	69399		+	Rnamotif (-6.30)	TATCTTCTTCTGTGCATTTATAACCATGCGCTTTAAATTTTTC
g096	69839	69510	-	Hypothetical protein	atgaacaagttagaaattgtcaatgaacttcgtcgttgtgtagaacctactcaagagggttgggacatctggtaccatggagcttatcttggaactatcgtaaagattaagactggtaaatacatgattattcgtgaaagtaaagatgctccagtaggtattcgcaataattttatggcagcgataagttcatttacggatgcagcttacgaaatttaccttgctgattataaagaatttcaggaatctcaaccagttattcgttcaattggtgttaacaaagctcaacagaaaactttatggcaacgtattaaaggatggtttaaatga	MNKLEIVNELRRCVEPTQEGWDIWYHGAYLGTIVKIKTGKYMIIRESKDAPVGIRNNFMAAISSFTDAAYEIYLADYKEFQESQPVIRSIGVNKAQQKTLWQRIKGWFK
g097	70485	69850	-	Middle transcription regulatory protein (T4 MotA)	atgtctaaagtaacttacatcatcaaagcttctaacgatgttctgaatgaaaaaactgctgcgattttaattaccattgctaagaaagatttcattacagctgcagaagttcgtgaggtgcatccagatttaggtaatgcagtagttaatagtaatattggggtattgattaaaaaaggcctggtggagaaatctggtgatggattaatcattacgggtgaagctcaggatattatttcaaatgcagcaactttatacgcacaggaaaatgctccggaactgctgaaaaaacgagcaactcgtaaagctcgcgagattacttccgatatggaagaagataaagacctcatgctaaaacttttagatgaaaatggatttgttcttaaaaaggttgaaact…	MSKVTYIIKASNDVLNEKTAAILITIAKKDFITAAEVREVHPDLGNAVVNSNIGVLIKKGLVEKSGDGLIITGEAQDIISNAATLYAQENAPELLKKRATRKAREITSDMEEDKDLMLKLLDENGFVLKKVETYRSNYLAILEKRTNGIRNFEINNNGNMRIFGYKMMEHHIQKFTDIGMSCKIAKNGNVYLDIKRSAENIEAVITVASEL
TT032	70164		+	Both (-7.00)	AAGTAATCTCGCGAGCTTTACGAGTTGCTCGTTTTTTCAGCAG
TT033	70573		-	Both (-15.40)	CAGTAATTTTAGGGAGAGCCGAAGCTCTCCCTTTTTATTTTAAA
g098	70760	70611	-	Hypothetical protein (T4 MotA.1)	atgagtccattcattggtattacaagcgcggcattagtatctggtagcattttactagcgggtttaggtgttgttccagccgtagcaggaggtcttcttgcgttcggaattcaacgcgttatcatgacagttatcacagtcatgcagtaa	MSPFIGITSAALVSGSILLAGLGVVPAVAGGLLAFGIQRVIMTVITVMQ
g099	72085	70757	-	DNA topoisomerase II, medium subunit	atgcaactgaataatcgcgatttaaaaagtatcattgataatgaagcattggcttatgctatgtacacggttgaaaatcgtgctattccaaatatgattgatggatttaagccagtccaacgatttgttattgctcgagctcttgatttggcgcgaggaaataaagataagtttcacaaacttgcttctattgcaggtggtgtagctgaccttgggtatcaccacggtgaaaactctgcgcaagatgcgggggctttgatggctaatacttggaataataactttcctttgttagatggtcaaggaaactttggttctcgtactgttcaaaaagcagcagcaagtcgttatatttttgctcgtgtaagtaaaaatttctataacgtatataaagatact…	MQLNNRDLKSIIDNEALAYAMYTVENRAIPNMIDGFKPVQRFVIARALDLARGNKDKFHKLASIAGGVADLGYHHGENSAQDAGALMANTWNNNFPLLDGQGNFGSRTVQKAAASRYIFARVSKNFYNVYKDTEYAPVHQDKEHIPPAFYLPIIPTVLLNGVSGIATGYATYILPHSVSSVKKAVLQALQGKKVTKPKVEFPEFRGEVVEIDGQYEIRGTYKFTSRTQMNITEIPYKYDRETYVSKILDPLEDKGFITWDDACGEHGFGFKVKFRKEYSLSDNEEERHAKIMKDFGLIERRSQNITVINEKGKLQVYDNVVDLIKDFVEVRKTYVQKRIDNKIKETESAFRLAFAKAHFIKKVISGEIVVQGKTRKELTEELSKIDMYSSYVDKLVGMN…
g100	72381	72223	-	Acridine resistance protein (T4 Ac)	atgaatattgcaaaattattaggagttatttcatttatttgttggatagtagcatgtgttttaactatctgtatcgatgctagcagtgtgttttcacaagctttagcccagggtatgtgtgcatatttaacatttgtgttgttatctactaatgattaa	MNIAKLLGVISFICWIVACVLTICIDASSVFSQALAQGMCAYLTFVLLSTND
TT034	72164		-	Rnamotif (-7.90)	TCATTAGCCCTTGCTACTTTATTGGTAGCGcTATATTATGGAG
TT035	72383		+	Both (-10.30)	TTTTCCTCACTGGCGTCCGAAGACGCCTTTAGTTTTAAG
g101	72924	72469	-	Nucleoid disruption protein (T4 Ndd)	atgaaatatatgactgttactgatttgaataatgcaggcgcaactgttattggtacaatcaagggcggtgaatgggtttttggaactccgcataaagacattttgtctaaccctggattttactttttagtgagcaaatttggtggtccatttgatagtccgtgtgtatctgcacgattttatgtaggtaatcagcgttctaaacaaggattcagtgcagttctaagtcatattcgccagcgtcggtctcagcttgcgcgtactattgcaaataacaatgttccatacacggtattttatttgcctgcttctaagatgaaacctctgacgacgggatttggaaagggtcagttagctttagcgtttactcgtaatcatcattctgagtatcaaacactt…	MKYMTVTDLNNAGATVIGTIKGGEWVFGTPHKDILSNPGFYFLVSKFGGPFDSPCVSARFYVGNQRSKQGFSAVLSHIRQRRSQLARTIANNNVPYTVFYLPASKMKPLTTGFGKGQLALAFTRNHHSEYQTLEEMNRMLADNFKFVLQAY
g102	73199	72984	-	Hypothetical protein (T4 Ndd.1)	atgaaaatttttaaagatgtaaaagttggtgaaattttttatttagataacggtgatcagttaattcgtatttcacctcttaagagcactagcgaaaaaatgacagttaatgctactttagcaaacaatagtaatgaacgtttctgtattgaaaatgatactgaaacttatactgtagaagagttctgggaattgagtgtcgactgcgacgattaa	MKIFKDVKVGEIFYLDNGDQLIRISPLKSTSEKMTVNATLANNSNERFCIENDTETYTVEEFWELSVDCDD
g103	73315	73208	-	Hypothetical protein (T4 Ndd.2)	atgaatttactaaacatttggttttatattcttatgttttacattggtgcaaattttccatattggatgggatggtcaacaactgcattcggattttatactccttga	MNLLNIWFYILMFYIGANFPYWMGWSTTAFGFYTP
g104	73512	73315	-	Hypothetical protein	atgaagcgtaaacgcagtgcttttacatttattgaatggtttttcgataatatttttccggctttattcattttcatgctgatttttgccttgggttcagttgtagttggaatctatttgatgacagtagtcggaattgatattcatcaaaatggtttaaaatctgtggttgaaacaatttggaatggtgtaaaataa	MKRKRSAFTFIEWFFDNIFPALFIFMLIFALGSVVVGIYLMTVVGIDIHQNGLKSVVETIWNGVK
g105	73633	73520	-	Hypothetical protein (T4 Ndd.4)	atgaaaaagattgttaaagctatatggaatgtagttataatactaatagttttgagtatattcccaatcgttttaatgattgatgtattaaacgtttactttggatttatgtga	MKKIVKAIWNVVIILIVLSIFPIVLMIDVLNVYFGFM
g106	73797	73699	-	Hypothetical protein (T4 Ndd.5)	atgaaaattttgaattctgtacttattgcttgtgcgtggtgggttgcacaggtttcagcggtagtagttggtattcacatttattacgaatatttttaa	MKILNSVLIACAWWVAQVSAVVVGIHIYYEYF
g107	74140	73877	-	Hypothetical protein	atgaaatttaaattttattacgctaaacataaaataactgatgagtttgtgtcagttgaatattctagcgatgatgaaggcatgatttatactcgcttaggattatcgcattgggagtctgatcagccttatttttcaactcccgaagaaattacacgcttaattaatggtcatatgaatgaccactggaatgtaattctttcagatagtcttaaagcggctattaatagtaatgaaatgaaaatcgctgagattgagctatga	MKFKFYYAKHKITDEFVSVEYSSDDEGMIYTRLGLSHWESDQPYFSTPEEITRLINGHMNDHWNVILSDSLKAAINSNEMKIAEIEL
g108	74782	74225	-	Endonuclease IV (T4 DenB)	atgcagaaaacgaatccgggtttacagagactatttcagattccgacatttaccctatcgaacagtgacttgactagtgaaatgaaggtcaaaattgctgatacagcaagatactctttaaaacaaaacccgaaccaggataaagcagaagttatcgaaagatgccgtatcgctgtgtacgcagagttttttgtggcagattggctaagcggatatgtcaataaaggccaagaaaatgtcgatgatccgtacacgtatgcatgggatgttttagcgcatccaaaatattgcgggcttcgtgtagaagtcaaaacacatcaaactgactcgcgttggatttcggtaacaacgggatgcagcggagagtatccatatggttctggaataaatttagggccc…	MQKTNPGLQRLFQIPTFTLSNSDLTSEMKVKIADTARYSLKQNPNQDKAEVIERCRIAVYAEFFVADWLSGYVNKGQENVDDPYTYAWDVLAHPKYCGLRVEVKTHQTDSRWISVTTGCSGEYPYGSGINLGPILNHQVADCIIIFNTKEIHPGVIQYTPKFIGDREDLRRVVRKSNYNGWYLSI
TT036	74817		-	Both (-7.30)	AAATAAAATAAGGGCTTCGGCCCTTTTGTTTTAAG
TT037	74818		+	Rnamotif (-6.40)	TTAAAACAAAAGGGCCGAAGCCCTTATTTTATTTG
g109	75040	74846	-	Hypothetical protein (T4 DenB.1)	atgttaggttatcaagcacgagtaaaagaagaatacgatcaattaatgctcaaaattaatgcactgagcaaatttttagaaagcacaaagtttctaacggttagtgcagttgagcaagaactgctgctttcacagttcatctcaatgaaatcttatgctgagtgtctagagaaaagaatcgcacaattcaaataa	MLGYQARVKEEYDQLMLKINALSKFLESTKFLTVSAVEQELLLSQFISMKSYAECLEKRIAQFK
TT038	75047		+	Rnamotif (-9.80)	CCTTAATATGATAAGGGCCGAAGCCCTTATTTAAATTGTTC
g110	76011	75073	-	rIIB membrane integrity protein	atgtacaatattaaatgcctgaccaaaaacgaacaagctgaaattgttaagctgtattcaagtggtaattacacccaacaggaattggctgattggcaaggtgtatcggttgacacaattcgtcgtgttttgaaaaatgctgaagaagctaaacgctctaaagttactattagcggtgatattacaattaaagttaatagcgatgcagttattgctccagttgctaaatctgacattatttggaatgcatctaaaaaattcatttcaattactgttgacggtgtaacttataacgcaactcctaatactcattcaaacttccaggaaattcttaatctgcttgtagcagataagttggaagaagcggcacaaaaaattaatgttcgtcgcgctgttgaa…	MYNIKCLTKNEQAEIVKLYSSGNYTQQELADWQGVSVDTIRRVLKNAEEAKRSKVTISGDITIKVNSDAVIAPVAKSDIIWNASKKFISITVDGVTYNATPNTHSNFQEILNLLVADKLEEAAQKINVRRAVEKYISGDVRIEGGSLFYQNIELRSGLVDRILDSMEKGENFEFYFPFLENLLENPSQKAVSRLFDFLVANDIEITEDGYFYAWKVVRDNYFDCHSNTFDNSPGKVVKMPRTRVNDDDTQTCSRGLHVCSKSYIRHFGSSTSRVVKVKVHPRDVVSIPIDYNDAKMRTCQYEVVEDVTEQFK
g111	78200	76023	-	rIIA lysis inhibitor	atgattatcaccactgaaaaagaaactattcttggcaatggttctaaatcaaaagcatttagcatcacagcatctcctaaagtatttaaaattctgtcatctgatttgtatacaaacaaaattcgcgcagtagtccgtgaattgattaccaacatgattgatgcccatgctctcaatggaaatcctgaaaaatttatcattcaagttcctggacgtttagatccacgatttgtttgccgagattttggtccgggtatgagtgattttgatattcagggtgatgataattctcctggtttgtataattcatacttcagttcatctaaggctgaatctaacgatttcattggcggatttggtttaggttctaaatctccgtttagttatactgatacattt…	MIITTEKETILGNGSKSKAFSITASPKVFKILSSDLYTNKIRAVVRELITNMIDAHALNGNPEKFIIQVPGRLDPRFVCRDFGPGMSDFDIQGDDNSPGLYNSYFSSSKAESNDFIGGFGLGSKSPFSYTDTFSITSYHKGEIRGYVAYMDGDGPQIKPTFVKEMGPDDKTGIEIVVPVEEKDFRNFAYEVSYIMRPFKDLAIINGLDREIDYFPDFDDYYGVNPERYWPDRGGLYAIYGGIVYPIDGVIRDRNWLSIRNEVNYIKFPMGSLDIAPSREALSLDDRTRKNIIERVKELSEKAFNEDVKRFKESTSPRHTYRELMKMGYSARDYMISNSVKFTTKNLSYKKMQSMFEPDSKLCNAGVVYEVNLDPRLKRIKQSHETSAVASSYRLFGINT…
g112	78414	78211	-	Hypothetical protein	atgaaatcatataaagtaaatttagaactttttgataaagcagttcatcgagaatatagaatcattcaacgctttttcgatatgggagaagccgaagaatttaaaaaccgctttaaagatattagagataaaattcaatccgacaccgcaactaaagacgaactactagaagttgctgaagttattaaacgcaatatgaattaa	MKSYKVNLELFDKAVHREYRIIQRFFDMGEAEEFKNRFKDIRDKIQSDTATKDELLEVAEVIKRNMN
g113	80286	78469	-	DNA topoisomerase large subunit (T4 Gp39)	atgattaagaatgaaattaaaattctgagcgatattgaacatatcaaaaagcgtagcggcatgtatattggctcttctgctaatgaaatgcatgagcgctttctgtttggtaaatgggaaagtgttcagtatgtacctggtcttgttaagcttattgatgaaattatcgataactcagtagatgaaggtattcgtactaagtttaaattcgcaaataaaattaatgttactatcaaaaacaatcaagtaacagttgaagataacggtcgtggtattccacaagcgatggttaaaacacctaccggtgaagaaattcctggtccagttgctgcttggactattccaaaagcgggtggtaactttggtgatgataaagaacgtgtcaccggtggtatgaat…	MIKNEIKILSDIEHIKKRSGMYIGSSANEMHERFLFGKWESVQYVPGLVKLIDEIIDNSVDEGIRTKFKFANKINVTIKNNQVTVEDNGRGIPQAMVKTPTGEEIPGPVAAWTIPKAGGNFGDDKERVTGGMNGVGSSLTNIFSVMFVGETGDGQNNIVVRCSNGMENKSWETIPGKWKGTRVTFIPDFMSFETNELSQVYLDITLDRLQTLAVVYPDIQFTFNGKKVQGNFKKYARQYDEHAIVQEQENCSIAVGRSPDGFRQLTYVNNIHTKNGGHHIDCVMDDICEDLIPQIKRKFKIDVTKARVKECLTIVMFVRDMKNMRFDSQTKERLTSPFGEIRSHIQLDAKKISRAILNNEAILMPIIEAALARKLAAEKAAETKAAKKASKAKVHKHIK…
TT039	79117		+	Rnamotif (-5.00)	AGAAGCCTTTTTAGCTGCTTTAGTTTCAGCTGcTTTTTCTGCTGC
TT040	80330		-	Rnamotif (-7.30)	TTTAAATAAAAGGCCTTCGGGCCTTTAGCTTTATG
TT041	80331		+	Rnamotif (-6.40)	ATAAAGCTAAAGGCCCGAAGGCCTTTTATTTAAAA
g114	80616	80356	-	Hypothetical protein (T4 Gp39.1)	atgaaatatgttaatcgttctatcgcagcattagtattagcagtatctttagtaggatgcactgatgctgataatgcaactaaaattttatcatcaagtggttttacgaatattgaaatcactggatataactggttcggttgctctgaaaatgatttccaacatactggatttcgtgctgttggacctactgggcagaaagtagaaggaacagtatgttctgggctgttctttaaggattcaactattcgttttaaataa	MKYVNRSIAALVLAVSLVGCTDADNATKILSSSGFTNIEITGYNWFGCSENDFQHTGFRAVGPTGQKVEGTVCSGLFFKDSTIRFK
g115	80993	80622	-	Hypothetical protein	atgtttaaaattggtaagaaatatcgtattcgtgaaggtgaagaacagaaatttctactttctgttagtaataggaatagttctattaatgctgtaatattgacaaacgaatttatcgttgaagatatgaaaggtcataatgttacaatgattggtacagcatctggaaatgctggaaaaactctccacagtctgcaaagtagtgttctaatttatgatgaagaatttgacttcttcgaagaagtcacagaagattttgattttgaatgcactattactatgaaatctggcgaccctctttcttttacagttaaagatgaaagaagccgtttaagaattattagtctccttcaagccattaaatttaagtga	MFKIGKKYRIREGEEQKFLLSVSNRNSSINAVILTNEFIVEDMKGHNVTMIGTASGNAGKTLHSLQSSVLIYDEEFDFFEEVTEDFDFECTITMKSGDPLSFTVKDERSRLRIISLLQAIKFK
g116	81172	80996	-	Hypothetical protein (T4 Gp39.2)	atgccaatgtatgattataaatgccaatccgaagattgcgggcatgaatatgaaaaaattaaaaagatttctgaacgagaaaatgatgtttgccctaaatgtcatcgtctgtctactcgtcggccttctgctcctaagcatgtgaatggtggtttttacgacttacttaaagggtaa	MPMYDYKCQSEDCGHEYEKIKKISERENDVCPKCHRLSTRRPSAPKHVNGGFYDLLKG
g117	81600	81175	-	goF mRNA metabolism modulator	atggctattaaatttgaagttaataaatggtatcaatttaaaaataaacaagctcaagaagattttatcaaggaccatactgaaaacggaatttatgcacgtcgtcttggtatggaaccttttagagttacagatattgactatcttggtcgtcctactaaacttgtgacatctagtggaaaattggcgttatcttctggtaaagatattttggatgaagattttatctggctttcaacgagcgaagctgtgttctttgatgaagtggaaaatccataccaggcagccgaagagcaagagcaggaagagaaagagcaagaacaaatagaagatttcacagaattcccggtcatgaaagttactattgaaaataatgaacatgcatggtccttgtatcag…	MAIKFEVNKWYQFKNKQAQEDFIKDHTENGIYARRLGMEPFRVTDIDYLGRPTKLVTSSGKLALSSGKDILDEDFIWLSTSEAVFFDEVENPYQAAEEQEQEEKEQEQIEDFTEFPVMKVTIENNEHAWSLYQMLKAHFKE
g118	81815	81600	-	Cef modifier of suppressor tRNAs	atgaaacgtaaaattgttcagaattgcactaatgacgaatttgaagatgtactattcgatccagatttggtagtagttcaaaaagaacataccgttaagtttactcacttgacttcggtttatgtgtatgaaaaggttggtgataaacaaccaatttacggtgtatttcgtgaaattactgaagatggcacaacttactggaaggaaacttattaa	MKRKIVQNCTNDEFEDVLFDPDLVVVQKEHTVKFTHLTSVYVYEKVGDKQPIYGVFREITEDGTTYWKETY
g119	82098	81829	-	Hypothetical protein	atggaaaatttaattatcatcgagcaatctttcaatgattatggtatggcttacggttatcgtgcgataatggaagattctcgtggatgtgttatcgatattgctgaatgtaaagatttactgcagcttttgaagattgttcgcaaaaattgggattgtgaaaacattaaagctcgtgttgtaacggaagaagaaactgtttttcatgatgtaaaattcgctaaaggtgctgctactcttctgaaacgcatcgctccactgttcaattaa	MENLIIIEQSFNDYGMAYGYRAIMEDSRGCVIDIAECKDLLQLLKIVRKNWDCENIKARVVTEEETVFHDVKFAKGAATLLKRIAPLFN
g120	82687	82196	-	Transcription regulatory protein (T4 MotB)	atgattattaatattggtgaattagctcgtgtatctgataaatcccgctctaaagcggcaggaaaattggtcgaagttgtaagcattcagcttaaacacggtgttaaagatgaagattctgaagtaaaagtgcgtatcattcctaaagatggaaagtctaaacctcagtttggctatgttcgtgcgaaatttcttgaatctgcgtttttgaaagctgttcctgctaaaggaattgaaacgattgatacttcgcatgtaggtgtagactttaagtggaaactcggtcaggctattaagttcgttgctccttatgagtttgaatttactgaaggtgaggaaggtgttgttaaccgtactcgcgctatgtgtgcatacattactgatcaatgggtagaagat…	MIINIGELARVSDKSRSKAAGKLVEVVSIQLKHGVKDEDSEVKVRIIPKDGKSKPQFGYVRAKFLESAFLKAVPAKGIETIDTSHVGVDFKWKLGQAIKFVAPYEFEFTEGEEGVVNRTRAMCAYITDQWVEDGVKLYNAVFLGTYKVIPESWIKHYSKARYA
g121	83303	82764	-	Hypothetical protein	atgaaatttaattataatcctgaatacacaccaaatccggtagctaaactgattgattttgatgttgtaagcacttacgtatgccctgttaaaccactggaaattaaggaacctaccatgactaccgctattgaaatcggcaaaatctacaaactggctgaaactgaaattaaaactactgaactaaatttgggttataaagcattgactaatgtttttggtgaaggcgagtttgtggttaaaagcttttcaaaaagtaactggcatgataagaataaagcttacgtgattcgagtgcaccgtttagataatgatgaagtaattaaaactatagtttttgaagcagagttcatcctctttcaagaatgcgatcctactgaccttctaactcgtgcggta…	MKFNYNPEYTPNPVAKLIDFDVVSTYVCPVKPLEIKEPTMTTAIEIGKIYKLAETEIKTTELNLGYKALTNVFGEGEFVVKSFSKSNWHDKNKAYVIRVHRLDNDEVIKTIVFEAEFILFQECDPTDLLTRAVAIKTPFISVCGWVTDQWIEDGVELLNVVHAGDFSVVPRSAVVAILN
g122	83806	83306	-	Hypothetical protein	atgaaaatttatcgtgttgaatcatcgtttagtattcttgattatgaagatgctataacaatacgtcgaaatctttgtgttcaaataacgccgtacaggagtataatagattcatggagcgaagagtggctattacacgtaggttatgacagacctaattttatgcatcatagcgataataataaaagaattcctttaccacacgaagataaattattagttaaaaacgctaatatagtaattaatactaagttcaagaaagattatgttggagtagaatatcatattccaggatggtttatagctctttatcattttgctttcgctagtgaatatgatatgatgagatggttcacacgagaagagcgggaagaattatcttctaaaggattttatctc…	MKIYRVESSFSILDYEDAITIRRNLCVQITPYRSIIDSWSEEWLLHVGYDRPNFMHHSDNNKRIPLPHEDKLLVKNANIVINTKFKKDYVGVEYHIPGWFIALYHFAFASEYDMMRWFTREEREELSSKGFYLAVYEVPEDEVIIGGHQVMFRKSHAELIDFIEMR
g123	84553	83870	-	Exodeoxyribonuclease (T4 DexA)	atgtttgattttattatagattttgaaacaatgggaagcggtgaaaaggcagcggttattgatttggctgttattgcctttgaccctaatccagaagtagttgaaacatttgatgaattagtttcacgtggcattaaaatcaaatttgatttaaaaagtcaaaaaggacatcgtctttttactaaaagcactatcgaatggtggaaaaatcagtctcctgaagctcgaaaaaatattgcaccatcagatgaagatgtaagcactatcgatggtattgtaaaatttaatgattacatcaatgcacataatatcgatccttggaaatctcaaggctggtgccgtggaatgtcgtttgattttccaattttagtcgatctcattcgcgatattcaacgtctt…	MFDFIIDFETMGSGEKAAVIDLAVIAFDPNPEVVETFDELVSRGIKIKFDLKSQKGHRLFTKSTIEWWKNQSPEARKNIAPSDEDVSTIDGIVKFNDYINAHNIDPWKSQGWCRGMSFDFPILVDLIRDIQRLNGVSENELDTFKLEPCKFWNQRDIRTRIEALLLVRDMTTCPLPKGTLDGFVAHDSIHDCAKDILMMKYALRYAMGLEDAPSEEECDPLSLPTKR
g124	84795	84553	-	Hypothetical protein	atgattgaattaagtttgcatcagtttaaatctcttatggcaaatgttaaagctgtcattcaagaaaattcaggacctgataatgttactattcgcgaaaaagctttaaagatagtatacagtcttgaagagatacaaaaagatattgaatctatggcaaaatttattgatgagcccattaataaagtttatatccaagattatactgtaggtcaaattcgcgatttagcgaggaaaatttaa	MIELSLHQFKSLMANVKAVIQENSGPDNVTIREKALKIVYSLEEIQKDIESMAKFIDEPINKVYIQDYTVGQIRDLARKI
g125	85033	84788	-	Hypothetical protein	gtggaaataactaaagaccagttttatttacttcaagataaagtaagcgaaatttatgaaatagcttatagtaaaaatcgtacaaatgtaaaaattaaatcaggcaagttaatgcttcaactagaagaaattgaacgggatttgattgctttagaattcttttgcggtgaagtgaaaactgtcacaatcagtgattacattttaggtgaaattagccatctttataaggcggttattaatgattga	MEITKDQFYLLQDKVSEIYEIAYSKNRTNVKIKSGKLMLQLEEIERDLIALEFFCGEVKTVTISDYILGEISHLYKAVIND
g126	86374	85055	-	ATP-dependent DNA helicase (T4 Dda)	atgacatttgatgatttgaccgaaggccagaaaaatgcctttaacattgttatgagggctattaaagaaaagaaacatcatgtaactattaatggacctgctggtaccggtaagactactcttactaagttcatcattgaagccttaatatctacgggcgaaactggcattattttagcagctcctactcatgcagctaaaaagattctttcaaaactatcagggaaagaagcgagtactattcacagtattcttaaaattaacccagtaacatacgaagaaaacgttctttttgaacaaaaagaagtaccggatttagctaaatgcagagtattaatctgcgacgaagtatcaatgtatgatagaaagctatttaaaattctgctttcaactattcca…	MTFDDLTEGQKNAFNIVMRAIKEKKHHVTINGPAGTGKTTLTKFIIEALISTGETGIILAAPTHAAKKILSKLSGKEASTIHSILKINPVTYEENVLFEQKEVPDLAKCRVLICDEVSMYDRKLFKILLSTIPPWCTIIGIGDNKQIRPVDPGENTAYISPFFTHKDFYQCELTEVKRSNAPIIDVATDVRNGKWIYDKIIDGHGVRGFTGDTALRDFMVNYFSIVKSLDDLFENRVMAFTNKSVDKLNSIIRKKIFETDKDFIVGEIIVMQEPLIKTYKIDGKPVSEIIFNNGQLVRIIEAEYTSTFVKARGVPGEYLIRYWDLTVETYGDDEYYREKIKIISSDEELYKFNLFLGKTAETYKNWNKGGKAPWSDFWDAKSQFSKVKALPASTFHKAQ…
g127	86682	86371	-	Hypothetical protein (T4 Dda.1)	atgttttatgtatatgcgatagtgtatagagataaagatggatttgcggtgcctgttcctcttgatgaacatcgtcctgctgtattttttgaaagggagattgctgataaagtatttactactcttaaagagcagtatcaattagctttaggtatgggaattccgagattagttgagactccacgcaagttttggtttaataaaatagaagttaaacatgttaagcctgatgtagacacacaaagattatatcggcgaattttagatactgggcgtattgttagtataccaattgcagggaatttacgatga	MFYVYAIVYRDKDGFAVPVPLDEHRPAVFFEREIADKVFTTLKEQYQLALGMGIPRLVETPRKFWFNKIEVKHVKPDVDTQRLYRRILDTGRIVSIPIAGNLR
g128	87430	86684	-	Anti-sigma factor (T4 Srd)	atgaaactgtctaaaaatcaaattcgtaaaattacacgtcgtttagagcatactcaggcatcagctaaaagacgttctaaagattttaacttagacttcaattacattaagaacattttagatcagaaagtttgcgcttactcgggagaaccttttgataatcgtattgaaggagagaaattatcattagaacgttttgacaataacgttggatacattaaagggaatgttattgcagtaaagaaaaagtataatacatttcgttctgattatactttagaagagttgattgaaaagcgtgatttatttgctttgcgaattggtcgttcatctgcgaaaaaagttcataaactaaatttagatgaaaagaaatgggctaaaatcaaaaagacttataat…	MKLSKNQIRKITRRLEHTQASAKRRSKDFNLDFNYIKNILDQKVCAYSGEPFDNRIEGEKLSLERFDNNVGYIKGNVIAVKKKYNTFRSDYTLEELIEKRDLFALRIGRSSAKKVHKLNLDEKKWAKIKKTYNQIKAIQKKRENRIEHISQLSKSKQTSDVKLTIIALKARIDGSRIAEGAEVVKLNVLLKGSDWKTVKKLSEAEMQYDMCDKIIQGVERYQNLSFIDKLKLKRGYPLNCSIFKLIRG
g129	88148	87546	-	NAD--protein ADP-ribosyltransferase (T4 ModA)	atgaaatactcagtaatgcaactaaaagattttaaaataaaatcaatggatgcatcggtgcgtgcttctattcgtgaagaattactttctgaagggtttaatttatctgaaattgaacttttaattcattgtattactaataaaccagatgaccatacttggttaaatgaaataatcaaatctcgtttggaaccaaacgataaacctctttggagaggtgttccagctgagactaagcaagtattaaatcaaggaattgatattattacatttgataaagtcgtatcagcttcatatgataaaaatatagctctacattttgcttctggtttagaatataacacacaagttatttttgaattcaaagctcctatggtatttaattttcaggagtatgct…	MKYSVMQLKDFKIKSMDASVRASIREELLSEGFNLSEIELLIHCITNKPDDHTWLNEIIKSRLEPNDKPLWRGVPAETKQVLNQGIDIITFDKVVSASYDKNIALHFASGLEYNTQVIFEFKAPMVFNFQEYAIKALRCKEYSPSFKFPDSHRYRNMELVSDEQEVMIPAGSVFRIADRYEYKKYSTYTIYTLDFEGFNL
g130	88768	88145	-	ADP-ribosylase (T4 ModB)	atgattattaatcttgcagatgttgaacagttatctataaaagctgaaagcgtcgattttcaatatgatatgtataaaaaggtctgtgaaaaatttactgactttgaacagtcaattctttggcaatgtatggaagccaaaaagaatgaagctcttcatcaacagttgaataaaatcattaaaaagcatttaactaaatcgccttatcagttatatcgtggtatatcaaaatcaacagaagaacttattaaagatttacaagttggagaagtgttttcaacgaatagagtagattcatttactactagtttgctcacagcatgttctttttcttacgctgaatattttactaaaataatacttcgcttaaaaactaataaagcttttaattattctgac…	MIINLADVEQLSIKAESVDFQYDMYKKVCEKFTDFEQSILWQCMEAKKNEALHQQLNKIIKKHLTKSPYQLYRGISKSTEELIKDLQVGEVFSTNRVDSFTTSLLTACSFSYAEYFTKIILRLKTNKAFNYSDHISDIILSSPNTEFKYTYEDTDGLDSERTDNLMMIVREQEWMIPIGKYKITSISKEKLHDSFGTFKVYDIEVVE
g131	89018	88836	-	Hypothetical protein	atggatttatttgagatgttagaagataatcattctacgaatatccagaatgattctagtgattataagaaagagtaccgtatagtattacagaattatggaattgaagccccagatgctcttctagaagaactagcttcataccatcttgaccctccgccctgggctccctgggcaaaataa	MDLFEMLEDNHSTNIQNDSSDYKKEYRIVLQNYGIEAPDALLEELASYHLDPPPWAPWAK
g132	89497	89027	-	Hypothetical protein	atgattgaagtagcaaaacattattcaatagaatttatgtctaaagaaggtaaatcagtaaatacacttgataaaaaatgctcattaattattcctttagcagaaaatccggattttttaattaaagatataaaagaaagaaaatatccagaaaatattattctaattataaagcacactgaagatattttgcaaaatactgattcaccgttttcttcttccgaagctttaactattaaaggctataaaagagctcatgaatatggtctttttgacctgtttgaagatgataaggttaaattagcgagtcaaccttcgaaaagtaaaacattcattattgaagatattaaagatataaatgcatttgttaagatggtctgggctcattttgacgttgga…	MIEVAKHYSIEFMSKEGKSVNTLDKKCSLIIPLAENPDFLIKDIKERKYPENIILIIKHTEDILQNTDSPFSSSEALTIKGYKRAHEYGLFDLFEDDKVKLASQPSKSKTFIIEDIKDINAFVKMVWAHFDVGLRWRMSEEERKIAEANRHFGFYR
g133	89654	89490	-	Hypothetical protein	atgaacaaagatatgacgttagaagaggctaaagctaaagcaaatgaagcaatggatttgcttcttaaaattggtagtaaaatgatggaagaaaatgagaaatatatccaggaaaacaaaattcccgacggtccattagtaggcaaaaggaaatcacatgattga	MNKDMTLEEAKAKANEAMDLLLKIGSKMMEENEKYIQENKIPDGPLVGKRKSHD
TT042	89516		+	Both (-7.10)	CTAATGGACCGTCGGGAATTTTGTTTTCCTGGaTATATTTCTCAT
g134	89806	89651	-	Srh transcription modulator (T4 Srh)	atgtatattgatgatggttgggttgaacaagcaaataaagaaatgcagaacgaatcggaagaatggatgaaatcaatgattagtgctgagaaagaaaagaaattagaacgctcagcgcttaaattgatgagagacatctatggggataaatcatga	MYIDDGWVEQANKEMQNESEEWMKSMISAEKEKKLERSALKLMRDIYGDKS
g135	90314	89829	-	Mrh transcription modulator under heat shock (T4 Mrh)	atggaagcgattttgtttgaaatgtatattagcagtaatagtatgtcatttgctaaagatgttccaattactgtagctgtaattattgataagggttatcgtaatcctatgtatctcgtagaaaatttcgtttcaatgccagttccagaagatgctgaaataaaacttaaaaagatcggaattattgaaactgtgccaaatagtccgtttagagcaattgaagcatttactaaatccgaatacatcaatgttagcgcagaacagtataatgataaccctttatctttttattcgtacgattcagtatatgactggaaaatagataaaggaaataaatttataattgcgagtgaagatgctttatcatacttcatttattatgtatggaataatttaaat…	MEAILFEMYISSNSMSFAKDVPITVAVIIDKGYRNPMYLVENFVSMPVPEDAEIKLKKIGIIETVPNSPFRAIEAFTKSEYINVSAEQYNDNPLSFYSYDSVYDWKIDKGNKFIIASEDALSYFIYYVWNNLNPKLLKIHEFDDAPTIVLGKTNESSEEDS
g136	90664	90323	-	Hypothetical protein (T4 Mrh.1)	atgtttatctttaattggtttaaaaatttctttacggattttttctctacaactcccggagaaggtgtagttcctatttcaaatgactaccttcctttaactgtagttgaatatgtttatatgggagatggaacagtagaagcagttactatgacttatgaagaagcccaggaatattataaaaatccttggcgctggtcaacacctactacatcatctaacacacagaatacacagtctagttctgattcatatgacactaatgttcctgttcatgtatggacgggcgattcatgtggaagttcttgtgattctagttgttcatctacatcttgcgattga	MFIFNWFKNFFTDFFSTTPGEGVVPISNDYLPLTVVEYVYMGDGTVEAVTMTYEEAQEYYKNPWRWSTPTTSSNTQNTQSSSDSYDTNVPVHVWTGDSCGSSCDSSCSSTSCD
g137	90870	90664	-	Hypothetical protein (T4 Mrh.2)	atgttaaatcgctggattaaaccaaatgaagatttagatattatcatttcacgacatgtaatgaagaaatatgaactacagccatggtctacagaagttgttgtgcattcatttatgatgtacgcagatggttctgtcgaatttaatgcagagattcgatatgattatggcgagaagcaagttgaattcaagagaggctttttgtaa	MLNRWIKPNEDLDIIISRHVMKKYELQPWSTEVVVHSFMMYADGSVEFNAEIRYDYGEKQVEFKRGFL
TT043	90931		-	Both (-13.00)	TAATAATTCAAGGACTCCTTCGGGAGTCCTTTTTTCATTTA
TT044	90932		+	Both (NA)	AAATGAAAAAAGGACTCCCGAAGGAGTCCTTGAATTATTAAC
g138	91205	90969	-	Soc small outer capsid protein (T4 Soc)	atgggtggtttcgttaatataaagacctttactcatccagcaggtgaaggcaaagaagttaaaggtatggaagtttctgttccgtttgaaatctattctaacgagcatcgtattgcagattctcattatcagacctttccttctgaaaaggcggcatattctactgtagtttctgatgcagctgactggaaaactaagaatgctgcaatgtttacgcctacatcaataggtggttaa	MGGFVNIKTFTHPAGEGKEVKGMEVSVPFEIYSNEHRIADSHYQTFPSEKAAYSTVVSDAADWKTKNAAMFTPTSIGG
g139	92076	91240	-	Homing endonuclease (T4 MobD)	atggatattaatttcaaatctgctcttaaagaaaagttcccgcaatgggaacttttagatgagtacttaaaaattatagataagtataagttaaacactcacattaaatctaaaacagaagcccatcatatacttcctaaatgcgcatttcctgagtatagtgattttaaaatatatccttggaatagagtatatctcccaatatatcaacacatatatgttcactatctcttatgttcaactggaagatttggattgctgaatgcgttccagagaatgacctcagtaaatagctcgcaatttaaaaagctttctgacttagagaaagactttactattaagttatgggctgataaacgtgagcaatggataaaccaagatactcttcgcaaaagaaaa…	MDINFKSALKEKFPQWELLDEYLKIIDKYKLNTHIKSKTEAHHILPKCAFPEYSDFKIYPWNRVYLPIYQHIYVHYLLCSTGRFGLLNAFQRMTSVNSSQFKKLSDLEKDFTIKLWADKREQWINQDTLRKRKSFMYSNFDFWYNDWISRDMPRYRRYWGILVEENNPEILGTHKNCLIAVVKDFCIRYSKENNLSIEEVLNIQKLKQSSEKALKAKGKTLSKTARRNQLKWNYEKELRELWINNNKPKYVNFRKLAVSLGYPDENYINMIKRFENGL
TT045	92013		-	Rnamotif (-8.60)	CTTAAAGAAAAGTTCCCGCAATGGGAACTTTTAGATGAGT
TT046	92014		+	Rnamotif (-8.90)	CTCATCTAAAAGTTCCCATTGCGGGAACTTTTCTTTAAGA
g140	92584	92066	-	dCTP pyrophosphatase	atgccacatttcaacgaatgtagtcaactgattgaaggcgctgataaagctcaaaatgaatactgggatattcttggtgatgaaaaagacccgctgcaggttatgcttgatatgcagaaatctctgcaagttcgtttagctaaagataaacctgaatataaccgtcatcctgatgatttgtctactgcaggtgaagttgttgattggctgcgtaatcagaaagattatattgatgatgaattccgcgaacttctgacttctcttggtggtatgagcaatggcgaaaaagaagcttctgctgtatggaaaccttggaagtcgcagcatggtgaacgtcgtgaaactctgattactgatttgtctccacaagaccagttggaaattaagtttgaaatgatt…	MPHFNECSQLIEGADKAQNEYWDILGDEKDPLQVMLDMQKSLQVRLAKDKPEYNRHPDDLSTAGEVVDWLRNQKDYIDDEFRELLTSLGGMSNGEKEASAVWKPWKSQHGERRETLITDLSPQDQLEIKFEMIDILHFVLNMFQGLGLTAEEIFKLYYLKNKHNFERQDNGY
g141	93237	92554	-	Homing endonuclease (T4 MobD-like)	gtgaattaccaaaaaatttactcggctttaattacaaaagctaaatgccggcatcttggcggatataaagaacgccatcatataattcctagatgtatgggaggagcagatggcaaaaacaatcttgttgagttaactgcgcgtgagcattttatagctcatagattattaactaaaatatatccagatgtgagaggattgcattatgctgtaaatttaatgcgatataataaaggtgttaaattaacaagtagattaatagaaacccttaaaatccaaaactctgttcttttctcgagtaaaaataatcctagatatggcaagccgtcatggattaaaggcaaaaagactccagaagaaactaaagccaaaatgcgtctagctcataaaggtaaaatt…	MNYQKIYSALITKAKCRHLGGYKERHHIIPRCMGGADGKNNLVELTAREHFIAHRLLTKIYPDVRGLHYAVNLMRYNKGVKLTSRLIETLKIQNSVLFSSKNNPRYGKPSWIKGKKTPEETKAKMRLAHKGKIISDEAKANMSKARKGRFSGKNSPRYGLPNPRRGEIWNSYDALYELWVYNNRPKRTKFNKIAVKAGYPNICYRHMIENFIRKEKITCHISTNVVN
TT047	92858		+	Rnamotif (-8.40)	AGACGCATTTTGGCTTTAGTTTCTTCTGGAGTCTTTTTGCCTTTA
g142	93308	93508	+	Hypothetical protein	atggtacaaaaattaatggcacttgttaatgccatcaaaggtaataagaaacgtatagcttttactatttctgctatggtaggaattttactctggaactttattttatcaccaattgcaattgcgcatggtgttaatattccagtagttactcttgatacattcgtagatctagcatttgctttagttgggttaatttaa	MVQKLMALVNAIKGNKKRIAFTISAMVGILLWNFILSPIAIAHGVNIPVVTLDTFVDLAFALVGLI
TT048	93308		-	Rnamotif (-8.40)	TCTTATTACCTTTGATGGCATTAACAAGTGCCATTAATTTTTGTACCAT
TT049	93364		+	Both (-4.80)	AGCTTTTACTATTTCTGCTATGGTAGGAATTTTACTCTGGA
g143	94533	93505	-	DNA primase/DNA helicase (T4 Gp61)	atgtcatcaataccttggattgataatgagtttgcataccgtgcattggctcatttacctaaattcgcacaagtaaataatagttcaacttttaaattacggtttagatgtcccgtttgtggagattcaaaaaccgatcaaaataaagcccgtggatggtattatggcgataataatgaaggaaatattcattgttataactgtaactatcatgcaccaatcggaatatatttaaaggagtttgaacctgatttatatcgtgagtatatctttgaaataagaaaagaaaaaggtaaaagtcgtccagtagaaaaacctaaagaacttcctaaacaacctgagaagaaaataattaaatctcttcagtcatgcatcagattagataaattggcggaagac…	MSSIPWIDNEFAYRALAHLPKFAQVNNSSTFKLRFRCPVCGDSKTDQNKARGWYYGDNNEGNIHCYNCNYHAPIGIYLKEFEPDLYREYIFEIRKEKGKSRPVEKPKELPKQPEKKIIKSLQSCIRLDKLAEDHPIIKYVKARCIPKDKWKYLWFTTEWPKLVNSIAPGTYKKEISEPRLVIPIYNANGKAESFQGRALKKDAPQKYITIKAYPEATKIYGVERVKDGDVYVLEGPIDSLFIENGIAITGGQLDLEVVPFKDRRVWVLDNEPRHPDTIKRMTKLVDAGERVMFWDKSPWKSKDVNDMIRKEGATPEQIMEYMKNNIAQGLMAKMRLSKYAKI
g144	94700	94536	-	hypothetical protein (T4 Gp61.1)	atgaaaacatataaagaatttattaaagaagatatggtagctggagattcaggtggtaatcctgaaaatatctccactggaacaacgtcaggtgctgtagtaaataaaggtcctgaacagattcctaaaaagaaaaaagaggaatctaaagaaaaagaagagtaa	MKTYKEFIKEDMVAGDSGGNPENISTGTTSGAVVNKGPEQIPKKKKEESKEKEE
g145	95328	94702	-	Hypothetical protein (T4 Gp61.2)	atgctctatcaaatgcacaagtgcaaagatacatacaaatataaaggtgcccagtgttatatcattaatcatgaaaacgcgggtccaggtcattcgcatcaatcacggtttgtattcgttaaaaacaatgaaattatagcagttgctaattacatgcttgtgattaatgacgttaatccggtgccttttacatattataatctaatggatttggcgtacgattataattggtttaatcatgatactttggctcatattgaaggcgtaggatttgacatctcttattctagttactcgttgtgtcctatgagcagagctcataaagagcctgaatatttttcatttcgttggcgtgtagactttaaacgcagcacagagtatgtcggtggaatctttgtt…	MLYQMHKCKDTYKYKGAQCYIINHENAGPGHSHQSRFVFVKNNEIIAVANYMLVINDVNPVPFTYYNLMDLAYDYNWFNHDTLAHIEGVGFDISYSSYSLCPMSRAHKEPEYFSFRWRVDFKRSTEYVGGIFVKDNRITRIIYPLGCGQKDIDVDLDFTENIINHIASVYFDIDHKIVICGYELPSEKQSKVDVSIDDQIFNAFMNRG
g146	95621	95328	-	sp spackle periplasmic protein (T4 Gp61.3)	atgaaaaaatttatctttgctgcaatttttgctttatcttcttgcgctgctcagcctgctatggcgggttatgacaaagatttgtgcgaatggtctatgactgcagatcagactgaagttgaaactcaaattgaagcggatattatgaatatcgttgagcgcgatcgtcctgaaatgaaagctaaagtgcaaaaacaacttaagtctggtggtgtaatgcagtataattatgttctgtattgcgataaaaactttaataataaaaatatcatcgctgaagtggtaggtgaataa	MKKFIFAAIFALSSCAAQPAMAGYDKDLCEWSMTADQTEVETQIEADIMNIVERDRPEMKAKVQKQLKSGGVMQYNYVLYCDKNFNNKNIIAEVVGE
g147	95939	95682	-	Hypothetical protein (T4 Gp61.4)	atgcatatcgttttatttaaacctactccgtataatgtcaggaaaaatactcaattcaaagcacttattgcagatacgtgggaattagtattagatattccggcagaagaaagccctccatttggtcgagtggaatttattaagtttgctgtgcgccctacaaagcgacagattcgtcaatgcaaaagatactttcgtaaaatcgccaagttagagaaacagtttgtaacatgtgattatgcagaagttttaaaataa	MHIVLFKPTPYNVRKNTQFKALIADTWELVLDIPAEESPPFGRVEFIKFAVRPTKRQIRQCKRYFRKIAKLEKQFVTCDYAEVLK
g148	96123	95941	-	Discriminator of mRNA degradation (T4 Dmd)	atggaattggtaaaggtagtttttatggggtggtttaagaatgaaagcatgtttactaaagagatcacaatgatgaaagatgacgttcaatgggctactactcaatatgctgaagttaataaagcactagttaaagctttcattgatgacaagaaggtatgtgaagtggattgccgaggataa	MELVKVVFMGWFKNESMFTKEITMMKDDVQWATTQYAEVNKALVKAFIDDKKVCEVDCRG
g149	97608	96154	-	DNA helicase (T4 Gp41)	gtggtagaaattattctttcccatctcatatttgatcaagcttatttttcaaaagtttggccatatatggattcagaatattttgaaagtggtccagctaaaaatacattcaaattaattaaatctcatgttaatgagtaccatagcgttccatctattaatgcgttaaatgttgcattagaaaatagttcatttactgaaacagaatattctggtgtaaaaacacttatttcgaaactagccgattctccagaagaccatagctggttagtaaaagaaacagaaaaatatgttcagcaaagggcgatgtttaatgctacgtctaaaataattgaaattcaaactaatgctgagcttcctccggaaaaacgaaataagaaaatgccagatgtaggtgct…	MVEIILSHLIFDQAYFSKVWPYMDSEYFESGPAKNTFKLIKSHVNEYHSVPSINALNVALENSSFTETEYSGVKTLISKLADSPEDHSWLVKETEKYVQQRAMFNATSKIIEIQTNAELPPEKRNKKMPDVGAIPDIMRQALSISFDSYVGHDWMDDYEARWLSYMNKARKVPFRLKILNKITKGGAETGTLNVLMAGVNVGKSLGLCSLAADYLQLGHNVLYISMEMAEEVCAKRIDANMLDVSLDDIDDGHISYAEYKGKMEKWREKSTLGRLIVKQYPTGGADANTFRSLLNELKLKKNFVPTIIIVDYLGICKSCRIRVYSENSYTTVKAIAEELRALAVETETVLWTAAQVGKQAWDSSDVNMSDIAESAGLPATADFMLAVIETEELAAAEQQ…
g150	97962	97618	-	Head formation protein (T4 Gp40)	atgaataaagatgatttagatttagatctagaaattatcgatgaatccccctcttcggagggggaagaagaaagaaaagaacgtctttttaatgaatctcttaagataattaaatctgccatggaaaatgttatccaggagattgtcattaaactagaagatggttctacacatatagtgtatgtaactaaactggattgggttgatggaaaggttgtaatggactttgctgttcttgaccaagaaagaaaagctgagttagctcctcatgtagaaaaatgtattacaatgcaactgcaagatgcattcaataaaaggtcaaagaaaaagtttaaattcttttaa	MNKDDLDLDLEIIDESPSSEGEEERKERLFNESLKIIKSAMENVIQEIVIKLEDGSTHIVYVTKLDWVDGKVVMDFAVLDQERKAELAPHVEKCITMQLQDAFNKRSKKKFKFF
g151	99136	97955	-	Recombination and repair protein (T4 UvsX)	atgtctattgcagatttaaaatcccgtttgattaaagcttccacttctaaaatgactgctgaactgactacatctaaattctttaatgaaaaggatgtaatccgtacaaaaattccaatgctgaatattgctatttctggtgcgattgatggcggtatgcagtctggtttaactatttttgcagggccttctaaacactttaaatcaaatatgtctttgactatggttgcggcatatttgaacaaatatcctgacgcggtttgtctattctatgatagcgaatttggtattactccagcttatttgcgatccatgggagttgacccggaacgtgtaattcatacgccaattcaatcagttgaacagctgaaaattgatatggtgaatcagcttgaagct…	MSIADLKSRLIKASTSKMTAELTTSKFFNEKDVIRTKIPMLNIAISGAIDGGMQSGLTIFAGPSKHFKSNMSLTMVAAYLNKYPDAVCLFYDSEFGITPAYLRSMGVDPERVIHTPIQSVEQLKIDMVNQLEAIERGEKVIVFIDSIGNMASKKETEDALNEKSVADMTRAKSLKSLFRIVTPYFSIKNIPCVAVNHTIETIEMFSKTVMTGGTGVMYSADTVFIIGKRQIKDGSDLQGYQFVLNVEKSRTVKEKSKFFIDVKFDGGIDPYSGLLDMALELGFVVKPKNGWYAREFLDEETGEMIREEKSWRAKDTNCTTFWGPLFKHQPFRDAIKRAYQLGAIDSNEIVEAEVDELINSKVEKFKSPESKSKSAADLETDLEQLSDMEEFNE
g152	100056	99214	-	Putative Glucosyltransferase	atgattcaattcgtaattccaagttatcagcgtgtcggggcagtttctgcccttgatatgtttccgactgattatgaaccccatattgtagtgcgtgaacatgaagaaaaagcttattatgatgcctatgagtctagagctaaaattataactattcctgatgatgtaaacggaattgccggtactcgtaaagcaattactgatatgtatgcaggccaacgaatctggatgattgacgatgatactactattcgtatgagttcaatgcgaaaaagagatgaccgtcgttgcgtggataaagtcaatcaattgactcatgaacagttctatgaattgattcaatacgtcgaagatgccatggattgcgggtattatcacggtcatgctcgcctaccaatt…	MIQFVIPSYQRVGAVSALDMFPTDYEPHIVVREHEEKAYYDAYESRAKIITIPDDVNGIAGTRKAITDMYAGQRIWMIDDDTTIRMSSMRKRDDRRCVDKVNQLTHEQFYELIQYVEDAMDCGYYHGHARLPIFKITSSWGNYRENSYGFTNTWYDLGKLTTEQIGYGKIDLCEDMYAFLNLINQGYPHLALFKYLVVSGKAQAPGGCSSIRSNSKHNRALEQINREFPEQARWKTSNIEKRKSLGEEDEPLKVLRMCVSRKEKSEAFHKFNAIHPIAVD
g153	100793	100053	-	dCMP hydroxymethylase (T4 Gp42)	atgattagtgactctatgacagttgaagaaatccgtttttatttgggaactgcattaaaggaaaaagatttcgtaattaataaaactggtgttaaaactattgaaattattggcgcatcatttgtagcagatgaaccgtttatttttggcgctcttaatgatgaatacattcagcgtgaacttgaatggtataaatctaagagtttgtttgttaaagatattccaggtgaaacaccaaagatttggcagcaggtagcatcttctaaaggcgaaattaactcgaattatggttgggctatttggtcagaagataactatgcccagtatgatatgtgtttagctgaacttggtcaaaatcctgattctcgacgtggtatcatgatttatactcgtccatcc…	MISDSMTVEEIRFYLGTALKEKDFVINKTGVKTIEIIGASFVADEPFIFGALNDEYIQRELEWYKSKSLFVKDIPGETPKIWQQVASSKGEINSNYGWAIWSEDNYAQYDMCLAELGQNPDSRRGIMIYTRPSMQFDYNKDGMSDFMCTNTVQYLIRDKKVNAVVSMRSNDVVFGFRNDYAWQKYVLDKLVSDLNAGDSTRQYKAGSIIWNVGSLHVYSRHFYLVDHWWNTGETHIVKKDYKGEWK
g154	100950	100801	-	Hypothetical protein	atgaaaagcaaaattataacagcattgcttttaatcttgatgattataataagtatatactatagtgtaacggttcctcttatgattccaactattattttaggttggggtttattactgttacaagttaaatatgaatgtatcaattga	MKSKIITALLLILMIIISIYYSVTVPLMIPTIILGWGLLLLQVKYECIN
g155	101198	100947	-	Imm immunity to superinfection membrane protein (T4 Imm)	atggaaactttagtagcaggttcaatttttatggttttagtttcaggtgtgttggctattattatatacatgcttccatggtttattgctttgatgcgtgggtcaaaatcgacagtaggaatctttttcacatctttgctgtttaactggtcaattattggttggtttattacatttatttggtcaattgcaggtgaaactaaaaagtctgcgcagccaaatcaggtaattatcatcagagagaaggaatga	METLVAGSIFMVLVSGVLAIIIYMLPWFIALMRGSKSTVGIFFTSLLFNWSIIGWFITFIWSIAGETKKSAQPNQVIIIREKE
g156	101586	101206	-	Hypothetical protein (T4 Imm.1)	atgaaaatcgctattttggttattgcattaggtcttactggttgtgtagctcaaggaccggtagtaaatcagtctgatgcaggaaaaattgtaaactgttcaagcaaattttataatcctaatgtcaagtgttataaagaagctccaaagcaaacagtcgaacaaatgcaggcgaattttgacgaagctattcgtccagatgaatctgctcaagcatatcgtaattcggatgtaattacacgcgaagaaaaaattgaaaactactgcgccgagctttgggctaattgggccaataattaccaatggcgtactggtaaaaatgctccgatggagtatgtagtgaattcttataattcatgtgtaaaaaatttgactaagtga	MKIAILVIALGLTGCVAQGPVVNQSDAGKIVNCSSKFYNPNVKCYKEAPKQTVEQMQANFDEAIRPDESAQAYRNSDVITREEKIENYCAELWANWANNYQWRTGKNAPMEYVVNSYNSCVKNLTK
g157	101890	101597	-	Hypothetical protein	atgttcttccatggtactatacaactatcaactactgatacggatttggggaataaaatgaaaattgttatgggttgcttagcagtttgtttagttgcattagcagcagttccatttgttagtgttgaaaatgatactcaacctgtgattgaatctagcactgttattcacactaatggtaaaatatcagttaaaattgatgataatcttcatgtgaatacaaatggatctttaggtgtgcaaatgggtaatacctgcataagcactactggagtaattactacttgcatttga	MFFHGTIQLSTTDTDLGNKMKIVMGCLAVCLVALAAVPFVSVENDTQPVIESSTVIHTNGKISVKIDDNLHVNTNGSLGVQMGNTCISTTGVITTCI
TT050	101976		-	Both (-12.80)	GAATAAATCTAGGGACCTCCGGGTCCCTTTTTCATACAA
g158	104713	102017	-	DNA-directed DNA polymerase (T4 Gp43)	atgaaagaattttatatctctatcgaaacagtcggaaataacattgttgaacgttatattgatgaaaacggaaaggaacgtactcgtgaagtagaatatcttccgactatgtttaggcattgtaaggaagagtcaaagtacaaagacatctatggtaaaaattgcgctcctcaaaaatttccatcaatgaaagatgctcgagattggatgaagcgaatggaagacatcggtctcgaagctcttggtatgaacgattttaaactcgcttatatcagtgatacgtatggttcagaaattgtttatgaccgaaaatttgttcgtgtagctaactgtgacattgaggttactggtgataaatttcctgacccaatgaaagctgaatatgaaattgatgctatc…	MKEFYISIETVGNNIVERYIDENGKERTREVEYLPTMFRHCKEESKYKDIYGKNCAPQKFPSMKDARDWMKRMEDIGLEALGMNDFKLAYISDTYGSEIVYDRKFVRVANCDIEVTGDKFPDPMKAEYEIDAITHYDSIDDRFYVFDLLNSMYGSVSKWDAKLAAKLDCEGGDEVPQEILDRVIYMPFDNERDMLMEYINLWEQKRPAIFTGWNIEGFDVPYIMNRVKMVLGERSMKRFSPIGRVKSKLIQNMYGSKEIYSIDGVSILDYLDLYKKFAFTNLPSFSLESVAQHETKKGKLPYDGPINKLRETNHQRYISYNIIDVESVQAIDKIRGFIDLVLSMSYYAKMPFSGVMSPIKTWDAIIFNSLKGEHKVIPQQGSHVKQSFPGAFVFEPKPI…
g159	105013	104792	-	Hypothetical protein	atgactgctataactccgcaagaatacatggcgtctcttaaagaaaaatataatctttctgcaacagaaacacttttcgatttaccagaaaaccttcaactaaaatttcaggtagaatttcaaaaattagttcacccagaacaaaaacactttaccgcggtcgttaagtcaattaatgcagatggattgacaattttcacccgacaaatagtactaatttaa	MTAITPQEYMASLKEKYNLSATETLFDLPENLQLKFQVEFQKLVHPEQKHFTAVVKSINADGLTIFTRQIVLI
g160	105383	105015	-	Translational repressor of early genes (T4 RegA)	atgattgaaattactcttaaaaaacctgaagattttctgaaagtaaaagaaactttgactcgtatgggaattgctaataataaagataaagttctgtatcagtcctgtcatattcttcagaaaaaaggactatattatatcgttcattttaaagaaatgcttcgtatggatggtcgccaagttgaaatgacagaagaagatgaagttcgtcgtgattcgattgcatggctattagaagattggggactgattgaaatcgttcctggtcaaagaacttttatgaaagatttaactaataacttccgagttatttcttttaaacaaaaacatgaatggaaactcgttcctaaatatacgattggtaattaa	MIEITLKKPEDFLKVKETLTRMGIANNKDKVLYQSCHILQKKGLYYIVHFKEMLRMDGRQVEMTEEDEVRRDSIAWLLEDWGLIEIVPGQRTFMKDLTNNFRVISFKQKHEWKLVPKYTIGN
g161	105948	105385	-	Clamp loader small subunit (T4 Gp62)	atgagcttatttgaagatgatattcaattaaacgagcatcagattgcttggtattcaaaagattggacagctgtccaatccgctgctgattcttttaaagaaaaagccgaaaatgaattttttgaaataattggagctatcaataataaaactaaatgctctattgctcaaaaagattattcaaaattcatggttgaaaatgcattatcacaatttccagaatgcatgccagctgtatatgcaatgaatttaatcggttctggattaagtgatgaagctcattttaattatctaatggctgcagttcctcgtggtaaaagatatggtaaatgggcaaaactggttgaagattccaccgaagtattgattattaagttacttgctaaacggtatcaagtt…	MSLFEDDIQLNEHQIAWYSKDWTAVQSAADSFKEKAENEFFEIIGAINNKTKCSIAQKDYSKFMVENALSQFPECMPAVYAMNLIGSGLSDEAHFNYLMAAVPRGKRYGKWAKLVEDSTEVLIIKLLAKRYQVNTNDAINYKSILTKNGKLPLVLKELKGLVTDDFLKEVTKNVKEQKQLKKLALEW
TT051	105858		+	Rnamotif (-11.30)	AATCAGCAGCGGATTGGACAGCTGTCCAATCTTTTGAATACCA
g162	106909	105950	-	AAA family ATPase	atgattaccgtaaatgaaaaagaacacattcttgaacagaaatatcgtccatctactatcgatgaatgtattcttcccgcctttgataaagaaacctttaaatctattacaagtaaaggtaagattccacatattattcttcattctccttctccaggaacaggtaaaacaactgtagcaaaagcattgtgtcatgatgtaaatgctgatatgatgtttgtgaatggatcagattgtaaaattgatttcgttcgcggtcctttgactaattttgccagcgccgcttcatttgatggtcgtcaaaaagtaatcgttattgatgaatttgaccgctcaggattagcagagtctcagcgacatcttcgttcctttatggaagcttatagttcaaactgtagt…	MITVNEKEHILEQKYRPSTIDECILPAFDKETFKSITSKGKIPHIILHSPSPGTGKTTVAKALCHDVNADMMFVNGSDCKIDFVRGPLTNFASAASFDGRQKVIVIDEFDRSGLAESQRHLRSFMEAYSSNCSIIITANNIDGIIKPLQSRCRVITFGQPTDEDKIEMMKQMIRRLTEICKHEGIAIADMKVVAALVKKNFPDFRKTIGELDSYSSKGVLDAGILSLVTNDRGAIDDVLESLKNKDVKQLRALAPKYAADYSWFVGKLAEEIYSRVTPQSIIRMYEIVGENNQYHGIAANTELHLAYLFIQLACEMQWK
g163	107647	106961	-	Sliding clamp (T4 Gp45)	atgaaactgtctaaagatactactgctctgcttaaaaatttcgctactattaactctggtattatgcttaaatccggtcaatttattatgactcgcgcagttaatggtacaacttatgcggaagcaaatatttctgacgttattgattttgatgtagcaatttacgatttgaacggttttctcggtattctgtctctagttaatgatgatgcagaaatttcccagtcagaagatggaaatattaaaattgctgatgcccgctcaacaattttttggccagcagccgatccgagtacagtagttgctcctaataaaccaattccattcccggtagcatctgttgttactgaaattaaagctgaagaccttcaacaactgttgcgtgtatctcgtggtctg…	MKLSKDTTALLKNFATINSGIMLKSGQFIMTRAVNGTTYAEANISDVIDFDVAIYDLNGFLGILSLVNDDAEISQSEDGNIKIADARSTIFWPAADPSTVVAPNKPIPFPVASVVTEIKAEDLQQLLRVSRGLQIDTIAITVKEGKIVINGFNKVEDSALTRVKYSLTLGDYDGENTFNFIINMANMKMQPGNYKLLLWAKGKQGAAKFEGEHANYVVALEADSTHDF
g164	108092	107703	-	RNA polymerase binding protein (T4 RpbA)	atgactaaaattactgtgaattatactgttgatgtaaaagatattcagccaaaacacgtgcgttctgaatcaaatccacaaaaccaaaataaaattcgtcgagcgtgggttttgtctctttctgataacgcaatggaagttattcagaacaaaattaaatctgcacctgctcgtcatgcgtattatgaagctatcgatcgtgaagtgagtaataaatggattgaactaatgcgcaaacatactacagaatccctaaacgctggtgctaaatttattatgacttcatgtggtgaacgccttgaagatgaatattgtggcaatgcagatgaacgtctgattgttgccgctcaaattgttgccgaaacaattgcggctgattttaatcgttaa	MTKITVNYTVDVKDIQPKHVRSESNPQNQNKIRRAWVLSLSDNAMEVIQNKIKSAPARHAYYEAIDREVSNKWIELMRKHTTESLNAGAKFIMTSCGERLEDEYCGNADERLIVAAQIVAETIAADFNR
g165	108290	108102	-	Hypothetical protein (T4 Gp45.2)	atggaatattcaactggacagcatctattaactgttcctgaaataaaacggtatattctgagaaataatttttctaatgaagagcatatagttactgaatctatgcttaggaatgcatttaaagcagaatatacaaaaataatgtccaatagaaatgaagcttggactgttactgattattatgactaa	MEYSTGQHLLTVPEIKRYILRNNFSNEEHIVTESMLRNAFKAEYTKIMSNRNEAWTVTDYYD
g166	109986	108346	-	Endonuclease subunit (T4 Gp46)	atgtcagttggtcaaaatgggattgacattcaattagataaggttcaaaaaactcttattactggacgaaatggcggtggtaagtctactatgctagaagccatcacatttgggctttttggcaagccatttcgtgatgtaaagaaaggtcaattaataaacagcacaaataagaaagaacttttagttgaactgtggatggaatatgatgagaaaaaatactatatcaaaagaggacaaaaaccaaacgttttcgaaatcaccgttaacggtacacgtcttaatgaatctgccagcagtaaagatttccaagcagaatttgaacagcttatcggaatgtcatatgccagtttcaagcagattgttgtccttggtacagcagggtatacccctttcatg…	MSVGQNGIDIQLDKVQKTLITGRNGGGKSTMLEAITFGLFGKPFRDVKKGQLINSTNKKELLVELWMEYDEKKYYIKRGQKPNVFEITVNGTRLNESASSKDFQAEFEQLIGMSYASFKQIVVLGTAGYTPFMGLSTPARRKLVEDLLEVGTLAEMDKLNKALIRELNSQNQVLDVKKDSIIQQIKIYNDNVERQKKLTGDNLTRLQNMYDDLAKEARTLKSEIEEANERLVNIVLDEDPTDAFNKIGQEAVLIKSKIDSYNKVINMYHEGGLCPTCLSQLSSGDKVVSKIKDKVSECTHSFEQLSTHRDNLKVLVDEYRDNIKTQQSLANDIRNKKQSLITTVDKAKKVKAAIEKASSEFIDHADEIALLQEELDKIVKTKTNLVMEKYHRGILTDML…
g167	110240	110025	-	Hypothetical protein	atgcatactgtgaagttttcgacatttgacattaatgatgaattcatagcaaacattgattataccgaagaagattctagatatgttggaataatttatattacatcaaaaacagcacaaggcgttgtttgcatggctgaatttgatgaatactttttagattatgatgatatgatagaatggtctaaaagatacattaaaaggaatcttttgtga	MHTVKFSTFDINDEFIANIDYTEEDSRYVGIIYITSKTAQGVVCMAEFDEYFLDYDDMIEWSKRYIKRNLL
g168	110475	110212	-	Hypothetical protein (T4 Gp46.2)	atgacttttgatgaatttaaaaatgttatgatgagtcagcattttgaatgcgaagtaaaagatgatattgggcataaagaaattattgaatattggtttgaaccgctagaggttgaagataattgtattaaaaaggttacggtctgcactgactgggctgtatcctttaacttcaacattttagataatgacacacctaaatcattacgagatatggccgtatcttgtattaaggatgcatactgtgaagttttcgacatttga	MTFDEFKNVMMSQHFECEVKDDIGHKEIIEYWFEPLEVEDNCIKKVTVCTDWAVSFNFNILDNDTPKSLRDMAVSCIKDAYCEVFDI
g169	111491	110472	-	Endonuclease subunit (T4 Gp47)	atgaaaattttaaatttaggtgattggcatttaggcgttaaagctgatgatgagtggattcgcggtattcaaattgatggaattaagcaagcgatagaatattctaagaaaaatggaattactgtatggattcaatatggtgatatttttgatgtgcgaaaagcaatcacacataaaactatggagtttgcccgtgaaatagttcaaatgcttgatgacgctggaatcacattacatactattgtaggaaatcacgatctccactacaaaaatgtaatgcatccaaatgcctctactgagcttttggctaaatatcctaatgttaaagtgtatgataagcctactacagtagattttgacggatgtttaattgatttaattccttggatgtgtgaagaa…	MKILNLGDWHLGVKADDEWIRGIQIDGIKQAIEYSKKNGITVWIQYGDIFDVRKAITHKTMEFAREIVQMLDDAGITLHTIVGNHDLHYKNVMHPNASTELLAKYPNVKVYDKPTTVDFDGCLIDLIPWMCEENTGEILEHIKTSSASFCVGHWELNGFYFYKGMKSHGLEPDFLKTYKEVWSGHFHTISEAANVRYIGTPWTLTAGDENDPRGFWMFDTETERMEFIPNNTTWHRRIHYPFKGKIDYKDFTNLSVRVIVTEVDKNLTKFESELEKVVHSLRVVSKIDNSVESDDSEEVEVQSLQTLMEEYINAIPDITDSDREALIQYANQLYVEATQ
TT052	111640		+	Rnamotif (-10.90)	CCGTATAAAGCTAAAGGGCCGAAGCCCTTTATTTTGTAATAAT
TT053	111643		-	Rnamotif (-7.30)	TACAAAATAAAGGGCTTCGGCCCTTTAGCTTTATA
g170	112870	111668	-	alpha glucosyl transferase (a-gt)	atgaaagtatgtatttttatggctcgaggtcttgaaggttgtggtgtaactaaattttctcttgagcagcgtgattggtttattaaaaatggtcatgaagtaactttggtttatgctaaagataaatcatttactcgtaactgtgcacatgattataaatcattttcaattccggttttattggcaaaagaatacgataaaacgcttaagctggtaaatgattgtgatattctaattatcaattcagttcctgctacttcagtcgaagaagacacaattaataactataaaaaaattattgataacattaaaccttcggttcgtgttgtagtttatcagcatgaccattcttctctttctttacgccgaaatttgggattagaagaaactgttcgtcga…	MKVCIFMARGLEGCGVTKFSLEQRDWFIKNGHEVTLVYAKDKSFTRNCAHDYKSFSIPVLLAKEYDKTLKLVNDCDILIINSVPATSVEEDTINNYKKIIDNIKPSVRVVVYQHDHSSLSLRRNLGLEETVRRADVIFSHSDNGDFNKVLMKEWYPETVSLFDDIEEAPTVYNFQPPMDIAKVRSTYWKDVSEINMNINRWIGRTTTWKGFYQMFDFHEKHLKPAGLSTIMEGLERSPAFIPIKEKGIPYEYYRLHQVDQIKIAPNLPTQILDRYVNSEMLERMSKSGFGYQLSKLDKKYLQRSLEYTHLELGACGTIPVFWKSTGENLKFRVDNTPLTSHDSGIIWFDENDMESTFERIKELSSDRALYDREREKAYEFLYQHQDSSFCFKEQFDIITK
TT054	112910		-	Rnamotif (-11.00)	TATTATGTGGATAGGAGCTTCGGCTCCTATATTGCTTTATA
g171	113317	113114	-	Hypothetical protein (T4 a-gt.2)	atgcttacacacgtaaaattcaagcgtcttaaaattaatgcaggatttactgaatctctgaatggtcatctttgtgtgaaaatttctgaaaaagaataccatgatagttcaattaaagaagttaatcctcctattgtaagagcagaccctaatatgaaagtgtgggttgattcttatcaagtcaaaaaatggtggcaactgtga	MLTHVKFKRLKINAGFTESLNGHLCVKISEKEYHDSSIKEVNPPIVRADPNMKVWVDSYQVKKWWQL
g172	113603	113286	-	Hypothetical protein (T4 a-gt.3)	atgactgataaacccgaaattaatgatgaagtggaaaagcttatttcttctattgaagaaaagaaccgtcttgaagcagaaagaaaagcaaataagttattgtctaaaaacaaacgcgaactgaatcgtctttataagcacgctcagatcgcagctgaaaataataattttgctcaatacgaatatgctatcaagaaaagtcgggatattctaaaacagccatataacgatgaactcattagtattctttggaagactactagatcgcagattgaggatatgattgatgcttacacacgtaaaattcaagcgtcttaa	MTDKPEINDEVEKLISSIEEKNRLEAERKANKLLSKNKRELNRLYKHAQIAAENNNFAQYEYAIKKSRDILKQPYNDELISILWKTTRSQIEDMIDAYTRKIQAS
g173	113823	113605	-	Hypothetical protein (T4 a-gt.4)	atgaggctaacgattaacctctccggattcttggaagaaatacctgaagttgaagctattccctatttacttaaaatgtatctcagggaagttttagctcttgacattgatattgacccagaaaatccgtatgataccgcttttaaatctaatggtgtagaattaaactatcggtatcatttaacagatgatgatttttattttatattagagaaataa	MRLTINLSGFLEEIPEVEAIPYLLKMYLREVLALDIDIDPENPYDTAFKSNGVELNYRYHLTDDDFYFILEK
g174	114364	113807	-	RNA polymerase sigma factor (T4 Gp55)	atgtcagaaactaagcctaaatataattacgtaaacaataaagagcttttacaagctattattgattggaaaacagaattagcaaataataaagacccaaataaagtagttcgtcagaatgatactatcggattagccattatgcttattgcagaaggcttatctaaacgtttcaacttttcaggatacacccagtcttggaaacaagaaatgattgcagatggtatagaagcttctattaagggacttcacaattttgatgaaacgaaatataaaaacccacatgcgtatataactcaagcttgttttaatgcattcgtccaacgtattaaaaaagaacgtaaggaagttgcaaagaaatatagttacttcgttcacaatgtctatgacagtcgtgac…	MSETKPKYNYVNNKELLQAIIDWKTELANNKDPNKVVRQNDTIGLAIMLIAEGLSKRFNFSGYTQSWKQEMIADGIEASIKGLHNFDETKYKNPHAYITQACFNAFVQRIKKERKEVAKKYSYFVHNVYDSRDDDMVALVDETFIQDIYDKMTHYEESTYRTPGAEKKSVVDDSPSLDFLYEAND
g175	114712	114443	-	Hypothetical protein	atgaaattaattaatatttctattgctattgaaaattttggtattttctatgttgaccaatacatgaaaatttcatttttcccaaataaaactggtgttggatattgggaaagccatgtttctgaattaactggaagtaaatattctaatacccataaaaagtttttagactttttatatcgcgctgatattaatgatcattacatagatattcatgaatttaaaaagatgatggagaaagtgttccaagcatactgtttacttagataa	MKLINISIAIENFGIFYVDQYMKISFFPNKTGVGYWESHVSELTGSKYSNTHKKFLDFLYRADINDHYIDIHEFKKMMEKVFQAYCLLR
g176	114924	114709	-	Hypothetical protein (T4 Gp55.1)	atgaacgaagctcttattaacgatttgcgtcttgccggatatgaagtaaatacaaacggcattggtttaactcaaattgaaggaaatggattcatccttgagtatgaatttagccaatggtggttatatgccaattacggcgaattgattgaatacgttgaccagtttgattcactagatgcagctcttgaagcggctaagttgatgaatgtatga	MNEALINDLRLAGYEVNTNGIGLTQIEGNGFILEYEFSQWWLYANYGELIEYVDQFDSLDAALEAAKLMNV
g177	115253	114927	-	Hypothetical protein (T4 Gp55.2)	atgactattcaaattaaaaacgccatcaattcttacgcatatgataaagtagtttctttgctagaaaaaggcgatattgtaactcctcaaattttggataaatgggaaaaagagcttcatcagatgatgaaacagaatgatcagaagattggacgcaatactgtccgtgaattgttggttcaatatatcttgtcagaatttgatgttaaagcttttggtgtagaatctaaagcttatcaaaagcatgaaatttccgataaaactattcgtcgcatgaaaaatcaacgcaagaaaaaatttgcagacctgaaaattactaaggtataa	MTIQIKNAINSYAYDKVVSLLEKGDIVTPQILDKWEKELHQMMKQNDQKIGRNTVRELLVQYILSEFDVKAFGVESKAYQKHEISDKTIRRMKNQRKKKFADLKITKV
TT055	115110		+	Rnamotif (-9.10)	CTGATCATTCTGTTTCATCATCTGATGAAGCTCTTTTTCCCAT
TT056	115283		-	Rnamotif (-7.30)	AGTTTAGCTAAGGGCTTCGGCCCTTTTTTGGATAA
g178	115507	115307	-	Hypothetical protein (T4 Gp55.3)	atgaatcctgaatctaaattatcgcagcgaattgctgaagaacgcgccaaatttttccagaacatgaaacacaatggtattgaggatgaagtttttctaaattggttctggaataataagtatgcagcatgtgaaggagctttgtcattgtcagtcgcaatgatgtacgaaggctggaagggtgccaaaaagtttagctaa	MNPESKLSQRIAEERAKFFQNMKHNGIEDEVFLNWFWNNKYAACEGALSLSVAMMYEGWKGAKKFS
g179	115639	115508	-	Hypothetical protein (T4 Gp55.4)	atgaatatcaaacgaatgctttttaagcaagggctatatactttaaatgctactccaaaaggcgatacaactaagtggtcagtaaatgactggattaaatttattgatgaaaatggtaattgggaaatttaa	MNIKRMLFKQGLYTLNATPKGDTTKWSVNDWIKFIDENGNWEI
g180	115940	115647	-	Hypothetical protein (T4 Gp55.5)	atgggtaaaacgtatcgtcgtaaagacttaaaagtgcgtgattatgactatttcggaaagcgtaaagctcctgatggtgtaagtcataaagatatggttgaaaacatttttcgctcagataaatggcgacgtatgcgaggtgttgattcagaggttaagaatgaattgaatcgtcaattacgtggtgaagtaagaaagttgaaaaaatcagtttacattgacgatgattttgattataatacttctcaacgagttgctaaacgcaaatcaaacgagtgttatcgttacagctga	MGKTYRRKDLKVRDYDYFGKRKAPDGVSHKDMVENIFRSDKWRRMRGVDSEVKNELNRQLRGEVRKLKKSVYIDDDFDYNTSQRVAKRKSNECYRYS
g181	116115	115933	-	Hypothetical protein (T4 Gp55.6)	atggttatggttgataaagaaattaaaaagggacagtattatctcattaatggtaatgctgttcgtgttactcatgtaaatagttttgaagtttgctatattatactcaagttacataaacgcatgatttgcgatcgtgctgcatttagttcagttgctaaggaaattaaactccatgggtaa	MVMVDKEIKKGQYYLINGNAVRVTHVNSFEVCYIILKLHKRMICDRAAFSSVAKEIKLHG
TT057	116244		-	Rnamotif (-9.90)	AAGACTAAGACGGGCCCTCTGGGTCCTTCTTTCTCACA
g182	116696	116274	-	NrdH glutaredoxin	atgaatccggcttcgttatccaggtttattttcctgaagaaaactctggtgaggattctgttaacccgccatactgggcttatcaaggaattatttctcgtggaacaaaactcgaacttaaagaataagattgaaatctatggcatccccgaagaagtaggtcgttgtcctggatgtcaatcagttacaaaacttctaaaggagctcaatgctccttttactttctataaagttcttacaaataatggtaagattgagtatgatcgtccactgattgtatctcttgctaaacgcgccggattcacatctcttaacattcgttatccagtcattttcattaatgattctagacaaaagaacattaaacatttcaaagaaactctcatttcacttggatat…	MNPASLSRFIFLKKTLVRILLTRHTGLIKELFLVEQNSNLKNKIEIYGIPEEVGRCPGCQSVTKLLKELNAPFTFYKVLTNNGKIEYDRPLIVSLAKRAGFTSLNIRYPVIFINDSRQKNIKHFKETLISLGYDRDIIED
TT058	116470		-	Rnamotif (-8.60)	AAACTTCTAAAGGAGCTCAATGCTCCTTTTACTTTCTA
g183	116764	116886	+	Hypothetical protein	ttgttcacgtccagcccagaagcttgggttcagactacattcatagaaataatagtcattaccgaacatatcaaaaccattccaactctctactacataccgctcaaaactaatcataattaa	MFTSSPEAWVQTTFIEIIVITEHIKTIPTLYYIPLKTNHN
g184	117098	116883	-	Hypothetical protein (T4 Gp55.8)	atgtataaatttcgtaaaggtttagctgattttcttacaactgtaacattctttctgtttatggcagttggagctattttccttattccttttattgctatatttttcgtgattagtttaatttctccagaaaagggcttatcttctagtgagtttaatgagcgtctggataaaattactaacaagctgaatgctgttcttgataaaaaggcttaa	MYKFRKGLADFLTTVTFFLFMAVGAIFLIPFIAIFFVISLISPEKGLSSSEFNERLDKITNKLNAVLDKKA
g185	117221	117108	-	Hypothetical protein	atgattaaactgaattacattatggatactataaatgatatgatttttcattttggtccagaattttattcccaatatagtttagtgcttatcaatgcttggttaattaattaa	MIKLNYIMDTINDMIFHFGPEFYSQYSLVLINAWLIN
g186	117684	117214	-	Ribonucleotide reductase of class III (anaerobic), activating protein	atgaattatgatagattttatccttgcgattttgttaatggtcctggctgcaggaccgttcttttcgttacaggttgtttgcataaatgtgaagggtgttataataaatcaacatggaatgctagaaatggtattccattcactggtgaaacactagaacaattgattgaatgtttgaataatgattatatagaaggattaactataaccggaggtgaccctctttatcctgataacagagacgtgattcactctgtggttcaaactattaaaaatctttatcccaataaaagcatttggttgtggacaggatataagtttgaagatattaaacagctagaaatgcttaaatatgttgatgttattattgatgggaagtatgagaaaaatcttccgact…	MNYDRFYPCDFVNGPGCRTVLFVTGCLHKCEGCYNKSTWNARNGIPFTGETLEQLIECLNNDYIEGLTITGGDPLYPDNRDVIHSVVQTIKNLYPNKSIWLWTGYKFEDIKQLEMLKYVDVIIDGKYEKNLPTKKLWRGSDNQRLWSNTDGVWKHD
TT059	117615		-	Both (-13.50)	GATTTTGTTAATGGTCCTGGCTGCAGGACCGTTCTTTTCGTTA
g187	119498	117681	-	anaerobic ribonucleoside-triphosphate reductase (T4 NrdD)	atgacaattgaaaaagaaattgaaggattgattcataaaactaataaagaccttttaaacgagaatgctaataaagattctcgtgtttttccaactcaacgggaccttatggctggtattgtgtctaaacacattgccaaaaatatggtcccgtcttttattatgaaagcgcatgaaagcggaattattcatttccatgatattgattattcccctgctcttccatttactaattgttgtttagtagatttaaaaggaatgcttgaaaacggatttaagcttggtaatgcacagattgaaactcctaaatcaattggcgttgctactgcaattatggcacaaattactgcgcaagttgcttctcaccaatacggcggaacgacttttgcgaatgtagat…	MTIEKEIEGLIHKTNKDLLNENANKDSRVFPTQRDLMAGIVSKHIAKNMVPSFIMKAHESGIIHFHDIDYSPALPFTNCCLVDLKGMLENGFKLGNAQIETPKSIGVATAIMAQITAQVASHQYGGTTFANVDKVLSPYVKRTYAKHIEDAEKWQIADALNYAQSKTEKDVYDAFQAYEYEVNTLFSSNGQTPFVTITFGTGTDWTERMIQKAILKNRIKGLGRDGITPIFPKLVMFVEEGVNLYKDDPNYDIKQLALECASKRMYPDIISAKNNKAITGSSIPVSPMGCRSFLSAWKDSTGNEILDGRNNLGVVTLNLPRIALDSYIGTQFNEQKFTELFNERMDLCFEALMCRISSLKGVKATVAPILYQEGAFGVRLKPDDDIIELFKNGRSSVSL…
g188	119968	119495	-	Recombination endonuclease VII (T4 Gp49)	atgttattgactggcaaattatacaaagaagaaaaacaaaaattttataatgcacaaaacggtaaatgcttaatttgccaacgagaactaaatcctgatgttcaagctaatcatcttgatcatgaccatgaattaaatggaccaaaagcaggaaaggtacgtggattgctttgtaatctatgcaatgccgcagaaggtcaaatgaagcataaatttaatcgttctggcttaaagggacaaggtgttgattatcttgaatggttagaaaatttacttacttatttaaaatccgattacacccaaaataatattcaccctaactttgttggagataaatcaaaggaattttctcgtttcggaaaagaggaaatgatggccgagatgcttcaaagaggattt…	MLLTGKLYKEEKQKFYNAQNGKCLICQRELNPDVQANHLDHDHELNGPKAGKVRGLLCNLCNAAEGQMKHKFNRSGLKGQGVDYLEWLENLLTYLKSDYTQNNIHPNFVGDKSKEFSRFGKEEMMAEMLQRGFEYNESDTKTQLIASFKKQLRKSLK
TT060	119962		-	Both (-9.90)	AATAATAAATACCCTTATCTATTTAAGGTAAGGGtTTTATTATGTTAT
TT061	119964		+	Both (NA)	AACATAATAAAACCCTTACCTTAAATAGATAAGGGTaTTTATTATTTTTA
g189	120187	120011	-	Pin protease inhibitor	atgaaaaccgaattggtttatactgaaaagttaaatggcggtaaggtttggaaactttttattaaaggacattctacggaccctcatatgaccacttgcgtaggaacctattctcgtcctactaaaaagatgattcgacagtataaacgattgcatcgaatgttttacaatacttaa	MKTELVYTEKLNGGKVWKLFIKGHSTDPHMTTCVGTYSRPTKKMIRQYKRLHRMFYNT
g190	120709	120224	-	Pin protease inhibitor	atgattacagtagataagtggtttagaattaatcgtgttgatacagggctatgtaattactggccggaacttagtgcaggtactgtctttaaagttcgtgaacttgtaaaagaatgtgaagatgatatagagcctgacactggaattattgaaattgaactttccgacggaaagattattaacatctacgataagccaattacgtattggtgcttgtggaatactgaatcagtcgaaaatggcgaaattgaagaagttgtagagcgaactaatcaagttgttcagaagcctaaagccggttttcaaggtgaacgtatttcatacgcattagctaaattagctgcacaagaaaataacgatggctatgaaggtaacctgatgcaagctgccgcagagtac…	MITVDKWFRINRVDTGLCNYWPELSAGTVFKVRELVKECEDDIEPDTGIIEIELSDGKIINIYDKPITYWCLWNTESVENGEIEEVVERTNQVVQKPKAGFQGERISYALAKLAAQENNDGYEGNLMQAAAEYIEWLETQISFSDQKIRQYKRLHQMFYNT
g191	120860	120693	-	Hypothetical protein	atgaagaacttaataagcttcggggttaaaccttggtgggcggctagatgggaaactgtagagccagagccggaagaaccggtttacactgatgaagaaacagtatataatgaaccaacgataaatgacttaattgatatggagatgggacatgattacagtagataa	MKNLISFGVKPWWAARWETVEPEPEEPVYTDEETVYNEPTINDLIDMEMGHDYSR
g192	121002	120832	-	Hypothetical protein	atgatttacgatattaatgtatcacgagctccgtcaatggttactattccagccgaagaactagatcgtcttcagaaaattgaagagcttctttgggaaattgaatctgatttgccatcaggattagaatcctggattgattatgaagaacttaataagcttcggggttaa	MIYDINVSRAPSMVTIPAEELDRLQKIEELLWEIESDLPSGLESWIDYEELNKLRG
g193	121220	121005	-	Hypothetical protein	atgatgctcgaaggaactgactatattcatgattaccgcggaagcgcggtatatgtaggtgatgaagttgcagtttattatgggtatggaactttgatgacagccaaggttattcaaattaaaaataatcgtgctaaactcgaagtttattattctaatggtgaaaagtctatttctaagtggaaatacggcgattgtatggttaaattggggtaa	MMLEGTDYIHDYRGSAVYVGDEVAVYYGYGTLMTAKVIQIKNNRAKLEVYYSNGEKSISKWKYGDCMVKLG
g194	121480	121217	-	Thioredoxin (T4 NrdC)	atgtttaaagtatatggttatgatagcaacattcataaatgcgtgtattgcgataatgcaaaacgtcttttgactgtgaagaaacagccgtttgaatttatcaacattatgccggaaaaaggtgtttttgatgatgagaaaatcgctgagcttctgactaaactaggtcgtgatactcaaatcggcttgacaatgcctcaggtatttgctcctgatggaagtcatattggtggatttgaccaactgcgagaatattttaaatga	MFKVYGYDSNIHKCVYCDNAKRLLTVKKQPFEFINIMPEKGVFDDEKIAELLTKLGRDTQIGLTMPQVFAPDGSHIGGFDQLREYFK
g195	121724	121482	-	Hypothetical protein (T4 NrdC.1)	atgaccaagcgtaaagaatatatggaggctgctgaaaaggcagtccgtgaattagcaatagcttattataatgaacacggtaaatttcctgatagatacagcgtgcttaaatctgctttaactcgttcatataaaaatatgctatcagaagtaagtgatattatatacaaacataaagaacaaacgggccaaagtcttgattacgacgagacttttaaacaagtactaggaattaaggaataa	MTKRKEYMEAAEKAVRELAIAYYNEHGKFPDRYSVLKSALTRSYKNMLSEVSDIIYKHKEQTGQSLDYDETFKQVLGIKE
TT062	121501		-	Rnamotif (-5.50)	AACGGGCCAAAGTCTTGATTACGACGAGACTTTTAAACAAGT
g196	122116	121727	-	Hypothetical protein (T4 NrdC.2)	atgaaaaagcgtttattagaagacattgcagcttcaagtaattccagtttaattaaaattattatggctggtgaggaagatgatatggaaatgcgtggaaagattcacggctgcgacgatttagattttaaacctccagcatgggatgctattatggctatggttgaacgacgtgaaagagcttctaaaaacgttcctaattgccctgaatgcggtactgaacaagttcagttgattaactggcgtaaaccagagcttgaatataaatgccgtcaatgtaaacataaattcagtaagcatgctccggaaatggttaaattgcctgactctactgagttctttaaagaacttgtgagtgttcaaccaatgcctaataatattttggattaa	MKKRLLEDIAASSNSSLIKIIMAGEEDDMEMRGKIHGCDDLDFKPPAWDAIMAMVERRERASKNVPNCPECGTEQVQLINWRKPELEYKCRQCKHKFSKHAPEMVKLPDSTEFFKELVSVQPMPNNILD
g197	123042	122113	-	Hypothetical protein (T4 NrdC.3)	atgaaaactcgtaaacattatattgattattttgacagtcttattactaaacaccgtaattatcagatcgggcacagagcagtaatcaataatattcttcgtgatttccttcaatatgttggtcaggaaaatcatatctgtaaagatactcaaaacgcttattctcattcgttaggcaatttgcttgaatggtttaaacgttctcgtatgttatcttctactgtagctcatgagaacattaaaaactttatgaagccgagcttcattaaatctgagacatctataaccgatttggttgaatttactattgttaatgatgttaaaaagactcatttggctgattggttttctaccattcctgaaactaaatttgctgataaatttgcttgtcaattcaat…	MKTRKHYIDYFDSLITKHRNYQIGHRAVINNILRDFLQYVGQENHICKDTQNAYSHSLGNLLEWFKRSRMLSSTVAHENIKNFMKPSFIKSETSITDLVEFTIVNDVKKTHLADWFSTIPETKFADKFACQFNDQVNMLFKHARKLFTAGDDRTNTVHVKDWVIADEVTHKPGGSSVLINIQVPYYYSRNLGTMTAKEINKHNKTIRSLSYKLRMMLKIMDVVEMYDETEDNGSMLYSSRILIKLKNPNTYKTVVKEPKVEKVDNLSEEREYLNARLIEVEAQIAEHTKLLKALNAKANGLRNAIEVLK
g198	124096	123095	-	Hypothetical protein (T4 NrdC.4)	atgactcgtaacgaatatatcaaatcattcaatagcgttattgatgataaagttaaacctgtgtttagtcagaatagtgttatttccattatcaatcaatggctcaataatattgatgcaagtattgtttcttcaagcaaatttattcatgaagttcataaaatttctagtcgcgaatataaagatgatattaaggaaacttttaaaggttctcgtcttctttcatatttagttaatcaagatattcttggtaaatttgggaaagaaattaaacgaactaaagatgtagtaggatacagttggttcggtgatgttaattcttatcatcttaataataaagaagaccctgagaatatttttactcgtcgttggattagtaattttagacttttcaagaag…	MTRNEYIKSFNSVIDDKVKPVFSQNSVISIINQWLNNIDASIVSSSKFIHEVHKISSREYKDDIKETFKGSRLLSYLVNQDILGKFGKEIKRTKDVVGYSWFGDVNSYHLNNKEDPENIFTRRWISNFRLFKKQILKSASKLCYGDYRQIHPWASDMIIIKEYELDENKVAIFVNYGFFTPNANQKNINKFFSIASTITYQLEAVLGCMETVENIHTYPFKNICGWEGYKIVVSLREVKCAYSPTDKEIYQQKCDEIVNTPKEETTLEELMDNLDDSPEPVEIRPEVIALEKAYKEVLEISNKAQKEYEQAKKIWEESVNRLDRLEQALQLIK
g199	125173	124154	-	Hypothetical protein (T4 NrdC.5)	atgaaaactcgttctcaaattgaagatatggttcgtaatgccagctatactcgtgatgttatgacatttttgtgccaaaataatttagaccctgataaagttaatcgtgatattcactttaaatatatgaatagcagtgaatggttacgtcattttagtaaagcggggtatattacacaaatgacggctcgtgagcagctcaccgatttctgtaaaactattgattataaaaatcctctatttgttcaaggcgttggtcagagtaaggttgatttatcaacaggattttttaatccaaatcattatcgtattgagtggagatttattgctctattccgtaaacaattaaagcaaattttgtcgacggctagtcgattaaaaggttctgatattaactta…	MKTRSQIEDMVRNASYTRDVMTFLCQNNLDPDKVNRDIHFKYMNSSEWLRHFSKAGYITQMTAREQLTDFCKTIDYKNPLFVQGVGQSKVDLSTGFFNPNHYRIEWRFIALFRKQLKQILSTASRLKGSDINLKNLKFDGYTLQMEVRPLKENNRTARISFKPNTKNSLSICECLKSQLTEAFKYMDVVAAVQSKILPHFERNWEHTTTYELDMIVSFKYDFLRKDEVPQEKKQEVQDILNLSNYSSNDPKFWMYSSGNKDTWKFNKVNFLPVENPSLKPVEKWHADAIEKSIKAVDDELVKATNEVLEAEKMLEKAQEKVKNLTKQRSKLNNALNALN
g200	126071	125184	-	Hypothetical protein (T4 NrdC.6)	atgtcagtagtaattaataatgtcaatgcagtaattaaatctttagttaataaaaaattgaatgaatggactgtacttcgtcgtggagagccagataaattttttcatagatttaacccaactttggatttgaatgttattgacagagatgttcatgctgaaattttagataaatttaaagttgatattgggtttggattagataaacatttacaacgaacaaacgggtctggaatgggtttatctaatcgcatcatgaaagcccttaataaaattggagcgttgtctcgtattaatgcgagtgaaatacttcgtaattataataaaggatatgacctttatggtcgactaatgccaaaattatcattcgatcaaatgattgaggatttgtgggaaaat…	MSVVINNVNAVIKSLVNKKLNEWTVLRRGEPDKFFHRFNPTLDLNVIDRDVHAEILDKFKVDIGFGLDKHLQRTNGSGMGLSNRIMKALNKIGALSRINASEILRNYNKGYDLYGRLMPKLSFDQMIEDLWENQRRLLALGARLAKGLDKQMIFKTNNTEDLKCFKFSTRGDDYYIRAHSTDYVNMGHHLCLAFEVLKEAGTLEYSSGAKCPIGSSCILIYRPDESSSTKLPTKPVPVRSNEKHSEQIDYFNKQIEELNISIQQYDDEIFRLSGLSSKAKSEREKLIKIVDLLKS
g201	126486	126079	-	Hypothetical protein (T4 NrdC.7)	atgaaacagttgataattaaaagattgaatttattgatatgttgtttatgtgtagtagttgcatatggttattacgcaattaatgattatatgcattataaagattatgatgttactgtagttaatacccttacaggaactcaaggaaaggggtttagtttatcgtttattgccgtatatgaactcaaagacggttatagatttagtgaatatatttccccagagatgtattcttcaatagaaaaaggcgataatattactgtaagtttacgtcctttcgacgtaaaacagacactgtttgataatattgtttggttctttggaatggtattagttcaatctgtgtgtggtgcttatatagtcttttccatcatattctgtatatttagtaaaattgaa…	MKQLIIKRLNLLICCLCVVVAYGYYAINDYMHYKDYDVTVVNTLTGTQGKGFSLSFIAVYELKDGYRFSEYISPEMYSSIEKGDNITVSLRPFDVKQTLFDNIVWFFGMVLVQSVCGAYIVFSIIFCIFSKIEIE
g202	127069	126542	-	Hypothetical protein (T4 NrdC.8)	atgaacgctaaagatattttcaacctggtaaattacaatgatggtaaatttaaatctgaagcgcaaagcaagttctttaatgacatctcaatcggaggtgaaatcactgttgatggaggacaaatttacaaatcccgttggaattggatcgttattattgatgagatcggtattgtagaaatttacaagaatacgaataaaaatcgtacattacactggtctcgtgatactaacgaacagtacaaaaaggataaagcatctaaattatctcgtgtaactcaagaagatattgagttcatcaagaaagatattttgatgtatgataacttaattgctgaagagcaagctgttattgataaatttgatgagattaaagcttctcgtgaaattcctgatttt…	MNAKDIFNLVNYNDGKFKSEAQSKFFNDISIGGEITVDGGQIYKSRWNWIVIIDEIGIVEIYKNTNKNRTLHWSRDTNEQYKKDKASKLSRVTQEDIEFIKKDILMYDNLIAEEQAVIDKFDEIKASREIPDFMKESVNERYTLISERIETYKKQRAERQNTLRKFEERLKTVLA
TT063	126612		+	Both (-8.20)	TTGTAAGTTTCGATACGCTCTGAAATGAGAGTGTATCgTTCATTTACTGA
g203	127432	127130	-	Hypothetical protein (T4 NrdC.9)	atgttatactcaaaggctcgtgaaatttacgaaactaaaattaaagaagctgtacttcaattcgcaacaacgatgcgatggacaaatgattgggagtattcaaaaaatcataagaagcccatggtgacaagaaaggctcatatgttagtgttaatagaccgtgagcagattaaagcccgagaagccctccagaatcataaaaaggctgcctttgaatggtttatggataacactgctcctgagactaagaaagcagtgagcgcctggttcagtggaaaaaattgcgaaagaagtttcttttag	MLYSKAREIYETKIKEAVLQFATTMRWTNDWEYSKNHKKPMVTRKAHMLVLIDREQIKAREALQNHKKAAFEWFMDNTAPETKKAVSAWFSGKNCERSFF
g204	128502	127534	-	Hypothetical protein (T4 NrdC.10)	atgaaaactgtaactatcaataagggtatctacttcggtaaagaaatctctggaacttttgagctcttaggtgaatggttcccagataatgctccggtagatgcacaaggagatggtaaagtttttgttgaaattgacggtaagcgtcgcggtgtttgggtttacaaatcagacatttcatatgatggtgtaaaagttgaagaagttaaagaatcatatgaagatatgaaaacccgcattaataaaagatttaatgttatgggaatgatgacgaatggtattattaacggaaacattcgttcattaattatctctggtgcggcaggtattggtaaaacgtattctttagataaagctttgaataaagcaaacgatattggatacattgaatataaaagc…	MKTVTINKGIYFGKEISGTFELLGEWFPDNAPVDAQGDGKVFVEIDGKRRGVWVYKSDISYDGVKVEEVKESYEDMKTRINKRFNVMGMMTNGIINGNIRSLIISGAAGIGKTYSLDKALNKANDIGYIEYKSINGKISGIGLYEQLWNNREENSVLLIDDVDVFSDMDILNLLKAALDTGETRKVCWSTASSYLEEKGIEREFEFKGTIVFITNVDIDRELDRGTKLAPHLQALVSRSVYLDLGVHTNEEIMVRVEDVILSTDMMQKRGLSDEETYKALSWMKVNVNRLRNVSLRTALYLADFIMTDKNGWEEIAEVTLLK
TT064	128585		-	Both (-14.20)	TATAAATGATAGGGAGCCCGAAGGCTCCCTTTTTTATTTCA
TT065	128585		+	Both (-16.70)	TGAAATAAAAAAGGGAGCCTTCGGGCTCCCTaTCATTTATAATAA
g205	129630	128617	-	Hypothetical protein	atgatgaaaacagtaatgaaaagctattttggtagtcatctttatggaacttctactccagaatctgatgtagattttaaagaaatctttgttcctcctgctcgtgatattcttattggaaatgttaaagagcacatgagtaaaaacactaacaacacatcatctaaaaacactaaagatgatattgaccatgaactatacagtcttaaatatttctttaaattagcagcagatggtgaaaccgtagcattagatatgctccacactccacctgaactagtggttaaatctgatttgcctgatgtgtggaagtttattcaagacaaccgttctcgtttttatacgactaacatgaaatcatatttaggatatgtccgcaagcaagcttctaaatacggt…	MMKTVMKSYFGSHLYGTSTPESDVDFKEIFVPPARDILIGNVKEHMSKNTNNTSSKNTKDDIDHELYSLKYFFKLAADGETVALDMLHTPPELVVKSDLPDVWKFIQDNRSRFYTTNMKSYLGYVRKQASKYGVKGSRLAALRDVLKVVNQIPEQWVDYQEDGSIKQRRTKVEDIKHRLPENEFCEWVFHNHEKTGPQTFYTVLGRKYQTTLSLIELKQSLNKLDAEYGERARKAEANEGIDWKALSHACRGGLQLLEIYKTGDLIYPLQDAPFILDVKLGKHPFKTVQEFLEDVVDQVEAASTEASKNGMQQKVDMSFWDDFLEKVYLENHRSYYK
g206	130088	129627	-	Hypothetical protein	atgattattaatgaaaactcttggcactataaattattcaaattgtttaacgatgaatggcaacgacctaagacactatgcgcatatttttggtctattgccattcctacatttttcgtttctatttttggatgtgctatactcgtagggctaacaattatttgtgcagaaagcctacagcgttggcttatttttggtagtttatggactttgcttccatcagcatttatacttgcgcttttggttgttttacttattatcggttcatttgttattcctgcacatttgcgtgaaaaatataaagattataaatggaaaaaggattatgctttacacgtagaaaatattgatagggcgtataaaggtttacctcctattcaacccaagaaatcgattatc…	MIINENSWHYKLFKLFNDEWQRPKTLCAYFWSIAIPTFFVSIFGCAILVGLTIICAESLQRWLIFGSLWTLLPSAFILALLVVLLIIGSFVIPAHLREKYKDYKWKKDYALHVENIDRAYKGLPPIQPKKSIIVEFLKARKAKVCPVIEYKAE
g207	130612	130091	-	Hypothetical protein	atgtttatttcaagtggaagcggtttaattcgtgttgaatttaaaaatgacatcttccttattcaaggagatgatattattaaaatgagttatgacgaaattaagaaaatttgtcatgctcttgaaagtcatggaaaggaaaatgctactatcgatataggtgatttatgggtgacactttatgaagtatccgaaggatttaacattgaagatgaaaataacatcttagctattgataaaagaagcgatttgtttgatgtgttaaaagtttatgaacagtcaaacggtggaagaaaagctgtattgatttatcaaaaaccacattcatgtggaactgcttcaatcatttcagatattgaagatgaaactgatacttatatgtgtgttttaaaagccggt…	MFISSGSGLIRVEFKNDIFLIQGDDIIKMSYDEIKKICHALESHGKENATIDIGDLWVTLYEVSEGFNIEDENNILAIDKRSDLFDVLKVYEQSNGGRKAVLIYQKPHSCGTASIISDIEDETDTYMCVLKAGGDRHPDFISIRQNNGEISLSKSEAEAMIKYLTTVTPSMKG
TT066	130527		-	Both (-6.20)	TTTAAAAATGACATCTTCCTTATTCAAGGAGATGaTATTATTAAAAT
g208	131152	130619	-	Hypothetical protein (T4 MobD.1)	atgaaacgattagtattagaagttagtccgctttttggtgaattggctatagaaaaagtaaataacatgtatcgtttgacgcaagaagacgatatgctatattttacgcctagtgaaatcattcatttaacccaaattgaatatccttatactgataaaatagtaagcatcaatgatgagcacaaaattcatttttattcttcatgcccaggatttaatattaaaagtgagtcaatgtgtttatcagttatccattgggatagttttatagctaagattaaatatttttattattctaatgaaagaaaacatagtttaaaatggctcaaaaattgcaatgctattattactaacgcttgcaatcagaatgatgaaactcttttaaatgtatcaaaatgt…	MKRLVLEVSPLFGELAIEKVNNMYRLTQEDDMLYFTPSEIIHLTQIEYPYTDKIVSINDEHKIHFYSSCPGFNIKSESMCLSVIHWDSFIAKIKYFYYSNERKHSLKWLKNCNAIITNACNQNDETLLNVSKCYEEGDVLTIRQIDDFRSHIVTFTKDEAIALKTYLDSVIPTMISK
g209	131420	131154	-	Hypothetical protein	atgggctttcctaaattagaagtaggtgatttagttttaacaaaattatggaatggtgttcaatcagtagaaatctgccaatatcgtggagcaacaggtaatttgatgtacacgatttataatccagaaattttgttagagtgtcatttggaacgctttataaaagacaccgatagtatgccttatagtgtatcaattgtacgtaaatctgatacaaaggaatattctaaaattttagaacaaattcgtgccaataaaaaggattaa	MGFPKLEVGDLVLTKLWNGVQSVEICQYRGATGNLMYTIYNPEILLECHLERFIKDTDSMPYSVSIVRKSDTKEYSKILEQIRANKKD
g210	131607	131422	-	Hypothetical protein	atgacaagtgagcaggcttttaaattaagagaattaattgagacgtatagtaaagctgttcatacatcaacaattattgatgaatcagctttctccggacatgctaacaagattaaatacaaaactcttatggaagaagctaaagtaaatcttgattcttatattgaaactttaattggtgaataa	MTSEQAFKLRELIETYSKAVHTSTIIDESAFSGHANKIKYKTLMEEAKVNLDSYIETLIGE
g211	131945	131772	-	Hypothetical protein (T4 MobD.2a)	atgaaaactgaaaagcagatgtttttaatgaagctaattgaagaatatgctaatgcagtttctgactatgaatgttcttctcgtgaaagaggtacagctttcgctaaagaagaattgaaaatcatggttgatgctcatacaaagcttcagaattttattgaaaacgtcatttaa	MKTEKQMFLMKLIEEYANAVSDYECSSRERGTAFAKEELKIMVDAHTKLQNFIENVI
g212	132111	131935	-	Hypothetical protein (T4 MobD.3)	ttgaaaaaaatcattaaattagcacgtgatattgaaatagattcatatcaattagcagttgagcattgtgaaggatattcatacgatggtatagaagcagctaaaaaggatttggataaatctaaagctaagttagttcaatatcttgaaatgattaggtggaataatgaaaactga	MKKIIKLARDIEIDSYQLAVEHCEGYSYDGIEAAKKDLDKSKAKLVQYLEMIRWNNEN
g213	132315	132133	-	Hypothetical protein (T4 MobD.4)	atgactagcattgaacaagcagataaaattaaagaattggtagctttaattcgcaaagcagatgaggaacgcattaactttgccttatcaggtattgaagaatttgaagctaaagttgataatgctgtagaagcgttagatatgtttcttgatgaaattatcgatcataatacgagagtgtaa	MTSIEQADKIKELVALIRKADEERINFALSGIEEFEAKVDNAVEALDMFLDEIIDHNTRV
g214	132503	132315	-	Hypothetical protein (T4 MobD.5)	atgaaaattgaagcactcaatcaagaaggaaatatctacgtcatcattaatggtgattttttcgtcgacatggatgaagttactagtgaagaacttgtagaacttcttaagaaacgttatgatatgtgtgatgaagctgcaactcatatggcgtgtgcaatattctctctttcatatgtggtggaataa	MKIEALNQEGNIYVIINGDFFVDMDEVTSEELVELLKKRYDMCDEAATHMACAIFSLSYVVE
TT067	132566		-	Both (-9.70)	GAATAACATTAGTCTCCTTCGGGAGACTTTTTTCATTTT
g215	132985	132599	-	Hypothetical protein	atgaaattcagcgacttttcacaaagtggaaaaccttcaaaggcagatgaatacttaggtttattaatggctgcacaagcttattttcattctgcgcattttgaaactaaaagttatgctagacacaaagcatacgattttattttctctgagttgccagatttgattgataaatttggtgagcaatatttggggtattctggtagaaaatacacgccttctattccagatgccagtaaacttcctaccgacacaattaaaatgattgatcgcatactagaccaatctaacagcatttataaagaaatgcctccagccatccaaagcacgatagatgatattactggaatgttttaccaaagtaagtatcttctttccctcgaataa	MKFSDFSQSGKPSKADEYLGLLMAAQAYFHSAHFETKSYARHKAYDFIFSELPDLIDKFGEQYLGYSGRKYTPSIPDASKLPTDTIKMIDRILDQSNSIYKEMPPAIQSTIDDITGMFYQSKYLLSLE
TT068	132688		+	Both (-9.20)	AAATGCTGTTAGATTGGTCTAGTATGCGATCAATCaTTTTAATTGTGT
g216	133275	132982	-	Antiholin (T4 RI)	atggccttaaaagcaacggcactatttgccatgctaggattagcgtttgctttatctccactaattgaagcgaatgtcgatcctcattttgataaatttatggaatctggtattagacacgtttatatgctttttgaaaacaaaagcgtagaatcatctgaacagttctatagttttatgcgaacgacttataaaaatgacccgtgctcttccgattttgaatgtatagagcgaggcgcggagatggcacaatcatacgctagaattatgaacattaaattggagactgaatga	MALKATALFAMLGLAFALSPLIEANVDPHFDKFMESGIRHVYMLFENKSVESSEQFYSFMRTTYKNDPCSSDFECIERGAEMAQSYARIMNIKLETE
g217	133500	133288	-	Hypothetical protein (T4 RI.1)	atgctacaattaactgaaaagcaacttcgcaatcttactgttcttcaattagatgaaattcgtagggaagttggaaatatcatttcagctttgcgtcgagaagtatcactcaaccaatctccggcagactatactagattgcgaaattttgaaaaataccttgataaagttaaggccgtgcatcggcataaagtaaatacaggacaaaaatga	MLQLTEKQLRNLTVLQLDEIRREVGNIISALRREVSLNQSPADYTRLRNFEKYLDKVKAVHRHKVNTGQK
g218	134124	133543	-	Thymidine kinase (T4 Tk)	atggcgagtttaatttttacttacgcagcaatgaatgctggaaaatctgcttctcttttgactgctgcacataattataaagaacgcggaatgggtgtattagttcttaagcctgctattgatactcgcgattctgtctgtgaagtcgtttctcgcattggaattaagcaggaagcgaatattattacggatgatatggatatttttgagttctataaatgggctgaagcacaaaaagatattcattgtgtatttgtagatgaagctcagtttttaaaaactgaacaggtgcatcaattaagtcgaattgttgatacatataatgttcctgttatggcttatgggctaaggactgatttcgctggaaaattatttgaaggttctaaagaacttttggcg…	MASLIFTYAAMNAGKSASLLTAAHNYKERGMGVLVLKPAIDTRDSVCEVVSRIGIKQEANIITDDMDIFEFYKWAEAQKDIHCVFVDEAQFLKTEQVHQLSRIVDTYNVPVMAYGLRTDFAGKLFEGSKELLAIADKLIELKAVCHCGKKAIMTARLMEDGTPVKEGNQICIGDEIYVSLCRKHWNELTKKLG
g219	134319	134134	-	Hypothetical protein (T4 Tk.2)	atgagtctgagtaaagaacaaaaagataaattgtttgagcttatccatgaacttctagatgagcatacagaagcaaacaccttttatgatgaatacggcccgctatctcccgaacagcaagaagaatttgctgatcggtttgataagaaagaaaacgaattaatagcttatgtgaatatgctttaa	MSLSKEQKDKLFELIHELLDEHTEANTFYDEYGPLSPEQQEEFADRFDKKENELIAYVNML
g220	134489	134316	-	Hypothetical protein	atgaatagttttgagttacagtatgaagtgttacgtgagcttgataatttaattgaactcgctgttaataaaggttttgccattggaatcggtcaaaaagatactggtcatttaactatggaaatatttaagcaaaagcgaattattttaaaactcctggaaattaatatatga	MNSFELQYEVLRELDNLIELAVNKGFAIGIGQKDTGHLTMEIFKQKRIILKLLEINI
g221	134698	134486	-	Hypothetical protein	atggttatgagccaaactagtattcttaaaaatgcccattgtgaaaagtgtaaatggccagttgtttttgctttatgcaacgatgaaatggcttgtgatttcgattattggtgctattgttctaataaaggatgcatcaatcataaaggtgaaggattttattcgggattttatccttatccagatttcgttaaagaaggtaaaccgaaatga	MVMSQTSILKNAHCEKCKWPVVFALCNDEMACDFDYWCYCSNKGCINHKGEGFYSGFYPYPDFVKEGKPK
g222	134901	134689	-	Hypothetical protein (T4 Tk.2)	atgaatatacattatccacatccatatgacccaaagaataaggcagtaattattcgtcaatgggaacgcatttgccgtactaaatgtccaattaatagtccgcatgatgtagataaagactacattggaacattcgttgaatatacctttattgataagaaaggtcgtaaacagcatgtagaagaatactgcttaaaggttacatggttatga	MNIHYPHPYDPKNKAVIIRQWERICRTKCPINSPHDVDKDYIGTFVEYTFIDKKGRKQHVEEYCLKVTWL
g223	135365	134898	-	Hypothetical protein	atgattgtaaaatatatcaagggcgatattgtcgcccttttcgctgaaggtaaaaatattgcgcatggatgcaattgttttcatactatgggttcaggcgtagcgggtcaattaaccaaagctttccctaaaattttggaagctgataaattacagactgaatggggtgatgtaactaaactcggttcttactcagtctatgaaaaatactttaggactcataaagcgtattgcttcaacctttatactcaatttcaaccagggccaaattttgagtattccgctttaatgaattgtatgttagaattaaatgagtttggtgaaaataaactgattaaacctacaatctatatgcctaggattggtgcaggcataggtaaagggaactgggatattatt…	MIVKYIKGDIVALFAEGKNIAHGCNCFHTMGSGVAGQLTKAFPKILEADKLQTEWGDVTKLGSYSVYEKYFRTHKAYCFNLYTQFQPGPNFEYSALMNCMLELNEFGENKLIKPTIYMPRIGAGIGKGNWDIIEGILDTYSSKLEIVIVDWEPLL
TT069	135317		-	Both (-11.30)	AAATATATCAAGGGCGATATTGTCGCCCTTTTCGCTGAAG
g224	135703	135362	-	Vs valyl-tRNA synthetase modifier	atgactaaaattttggttttatgtataggattaatttcattttctgcgttagcagatacatcatatactgaaattagagaatatgtaaatcgcactgcggcagattattgtgggaaaaataaagcatgccaagctgaatttgcgcagaaattaatatatgcatataaagacggagaaagagataaatcaagcagatacaaaaacgatacattattaaaacgatatgctaaaaagtggaataccttagaatgttcagttgcggaggagaaagataaagccgcttgtcattcaatggttgaccgtttggtagattcttataatcgaggattgagtactagatga	MTKILVLCIGLISFSALADTSYTEIREYVNRTAADYCGKNKACQAEFAQKLIYAYKDGERDKSSRYKNDTLLKRYAKKWNTLECSVAEEKDKAACHSMVDRLVDSYNRGLSTR
g225	136241	135696	-	Hypothetical protein	atgagaaaagcactactcgctggtctattggccatttcaatgatggcacatagctccgagcatactttcagtaatgtccaactcgataacatgcgttacgcgtatcaattcggggaacaattttctaaggatggaaaatataaaacacacaaaaatatccacaagagcggattaggtcatataatggctgctattttatggcaagaaagctctggcggagttaatttaaaatctaaaccaaagcatcacgcttatggaatgttccaaaattatttgcctactatgcgagcaagagttaaggaacttggttataatatgaccgatgctgaaataaaaagaatgttgaataaacgatccaattcagcttcctgggcgtacattgaactttcttattggtta…	MRKALLAGLLAISMMAHSSEHTFSNVQLDNMRYAYQFGEQFSKDGKYKTHKNIHKSGLGHIMAAILWQESSGGVNLKSKPKHHAYGMFQNYLPTMRARVKELGYNMTDAEIKRMLNKRSNSASWAYIELSYWLNIHKGDIRKAISSYNSGWNVKAGSKYASEVLEKANYLKNNKLLEIVND
TT070	136060		+	Rnamotif (-6.20)	ATATGACCTAATCCGCTCTTGTGGATATTTTTGTGTG
g226	136710	136249	-	RegB site-specific RNA endonuclease (T4 RegB)	atgactatcaatacagaagtttttatccgtcgaaataagcttcgtcgtcattttgagtcggagtttcgtcaaattaacaatgagattcgtgaggcatcaaaagcagcaggagtctcatcgtttcatctaaaatattctcaacatcttcttgatcgtgcaattcaacgggagattgatgagacatatgtttttgaattattccataaaataaaagaccatgttttagaagttaatgaattcctgagtatgcctccgcgtcctgacattgacgaggattttattgatggggttgaatatcgtcctggacgtttagaaatcacagatggaaatctttggcttggatttacagtttgtaaacctaacgcgaagttcaaagacccgtcacttcaatgtaggatg…	MTINTEVFIRRNKLRRHFESEFRQINNEIREASKAAGVSSFHLKYSQHLLDRAIQREIDETYVFELFHKIKDHVLEVNEFLSMPPRPDIDEDFIDGVEYRPGRLEITDGNLWLGFTVCKPNAKFKDPSLQCRMAIINSRRLPGKASKAVIKTQ
g227	137048	136770	-	Hypothetical protein (T4 Vs.3)	atggctcaattaagcgcagggtttggttatgagtattatactgcccctcgtcgtgtgtctgctgctcctaagaaaattcaaagtcttgatgacttccaggaagtagtccgtaacgctttccaggactatgcacggtatcttaaagaagattcacaggactgtctcgaagaagatgaaattgcttactatacgcagcgtcttgaacagctcaaaaatctacatgaggttcgtgcagaagtttcaaagtctatgaataaattgattagatttaaagaataa	MAQLSAGFGYEYYTAPRRVSAAPKKIQSLDDFQEVVRNAFQDYARYLKEDSQDCLEEDEIAYYTQRLEQLKNLHEVRAEVSKSMNKLIRFKE
g228	137314	137048	-	Hypothetical protein (T4 Vs.4)	atgattgaagatattaaaggttataagccacataccgacgaaaaaatcggtaaagtaaatgctattaaagacgctgaagttcgtttaggacttatctttgatgctttatatgatgaattctgggaagcactagataattgcgaagactttgaactcgcgaagaattatgctgaaagcctcgatcagttagctattgctaaaacgaaactcaaagaagccagtatgtgggcttgtcgtgctgtgttccaaccagaggaaaaatactaa	MIEDIKGYKPHTDEKIGKVNAIKDAEVRLGLIFDALYDEFWEALDNCEDFELAKNYAESLDQLAIAKTKLKEASMWACRAVFQPEEKY
g229	137528	137307	-	Hypothetical protein (T4 Vs.5)	atggcaaagataattattgaaggttctgaagatgtgctaaatgctttcgccgagtggtttagtaattcaggcgaacagcaatttaatgaagcgtggaatatgggtgatattagtggaatttatcctacgacagaaatttctgttcagggatatggcattcatgaacctattcgtttagttgaatacgatttatgtactggtgaggaagtcaaatatgattga	MAKIIIEGSEDVLNAFAEWFSNSGEQQFNEAWNMGDISGIYPTTEISVQGYGIHEPIRLVEYDLCTGEEVKYD
g230	137890	137528	-	Autonomous glycyl radical cofactor	atgaaagcatatcaaattcttgaaggcacacataaaggtactatttattttgaagatggtattcaagcacgaattattgtctctaaaacctttaaagaggactcttttgtagacccagaaattttctatggtttgcatgcccgtgaaattgaaattgagcaacagcctacagttaaaattgaaggtggtcaacacctgaacgttaacgttctgcgtcgtgaaactctggaagatgcagttaagcatccggaaaaatatccgcagctgaccatccgtgtatccggttatgcagttcgctttaactctctgactccggaacagcaccgcgacgttatcgctcgtaccttcaccgagagtttgtaa	MKAYQILEGTHKGTIYFEDGIQARIIVSKTFKEDSFVDPEIFYGLHAREIEIEQQPTVKIEGGQHLNVNVLRRETLEDAVKHPEKYPQLTIRVSGYAVRFNSLTPEQHRDVIARTFTESL
g231	138226	137897	-	Hypothetical protein (T4 Vs.7)	atgatgacagacactcagcttttcgaatatctttatttttcgccaaaaactattaaaaataaattggtgaatcattttgaaattttggcaaaaaataacattttgagcgaattttatcccaagcaatacaaattacaaaaaggcgtattcaaaggatgcagagttttgtgcacggctcctaatgcacggctaatgaataaaattccatattttaccatggaatttattgatgggccttttaaaggactaatcacacagagtttaatggcatatgattctgagccatttttaattaaagaacaatcttggataaatttattttctaattga	MMTDTQLFEYLYFSPKTIKNKLVNHFEILAKNNILSEFYPKQYKLQKGVFKGCRVLCTAPNARLMNKIPYFTMEFIDGPFKGLITQSLMAYDSEPFLIKEQSWINLFSN
g232	138762	138223	-	Hypothetical protein (T4 Vs.8)	atgagaacatttttaactggtccttatctatccctgatgaatgcttttacacaccattctgatgctagagtagaagaaatttgtaaaaacgaatatatcccgccatttgaagacttacttaaacagtattgtacacttcgactagatggtggacgtcaatccggtaaatcaattgctgtgactaactttgctgctaattggttgtatgatggcggaacagttattgttctttctaatacttcagcttacgctaaaatttctgcaaataacattaaaaaggaattttcgcgttattctaatgatgatatacgttttcgtttatttactgattctgtccgtagttttgttggtaatagaggtagcaagttcagaggtttatcgctttcacgaattttgtat…	MRTFLTGPYLSLMNAFTHHSDARVEEICKNEYIPPFEDLLKQYCTLRLDGGRQSGKSIAVTNFAANWLYDGGTVIVLSNTSAYAKISANNIKKEFSRYSNDDIRFRLFTDSVRSFVGNRGSKFRGLSLSRILYIIDEPVKSPDMDKIYDIHIETVQHCCNSKCCIGGITRPQFFVIGMQ
g233	139325	138909	-	Endonuclease V (T4 DenV)	atgactcgtattaatttgactttagtatctgaacttgctgatcaacatttaatcgcagaataccgtgaattgccgcgtgtttttggtatagttcgtaagcatgtggcaaacggtaagcgcgttaaagattttaaaatatcttctaaatttattttaggttctggtcatgttactttcttttacgataagttagaatttttgcgaaagcgtcaatcggacattataacggaatgcttaaaacgcgggttcagtataaaagatactgaagttcctgacatcagcgatattccagtagaatggaaaaatgattataatccatgcaaatcagctattaagttgagtcaacaacgactcgatgaaaaaattttaatgaagccacactggtataagtattacggc…	MTRINLTLVSELADQHLIAEYRELPRVFGIVRKHVANGKRVKDFKISSKFILGSGHVTFFYDKLEFLRKRQSDIITECLKRGFSIKDTEVPDISDIPVEWKNDYNPCKSAIKLSQQRLDEKILMKPHWYKYYGKNIYI
g234	139879	139385	-	Endolysin	atgaatatatttgaaatgttacgtatagatgaaggtcttagacttaaaatctataaagatacagaaggctattacactattggcattggtcatttgcttactaaaagtccatcattaagtgttgctaaatctgaattagataaagctattgggcgtaattgcaatggtgtaattacaaaagatgaggctgaaaaactctttaatcaggatgttgatgctgctgttcgtggaattttgagaaatgctaaattaaaaccagtttatgattctcttgatgctgttcgtcgctgtgcattaattaatatggttttccaaatgggagaaactggcgtagctggattcactaactctttgcgtatgcttcaacaaaaacgctgggatgaagcagcagttaactta…	MNIFEMLRIDEGLRLKIYKDTEGYYTIGIGHLLTKSPSLSVAKSELDKAIGRNCNGVITKDEAEKLFNQDVDAAVRGILRNAKLKPVYDSLDAVRRCALINMVFQMGETGVAGFTNSLRMLQQKRWDEAAVNLAKSRWYNQTPNRAKRVIATFRTGTWDAYKNL
TT071	139479		+	Rnamotif (-4.50)	GCTAAGTTAACTGCTGCTTCATCCCAGCGTTTTTGTTGAAG
g235	140371	139916	-	Nudix hydrolase (T4 NudE)	atgcaggaaattaaaatgaaaacactatcagctggtattatctttatgacagaagataaagatttatttatgggtcgggttactggttctcgtaagcctggaatgatggcacatcgctgggatattccaaagggccgcgtagaaagttctgatttgaatgcactggaagctgcaaaaagagaatgcttagaagagaccggttttagcaattataatccagaccttctagaagacctaggtgtatttaaatattctagtaataaagacttacagttattttattatacgattccagtagagcatgagatgtttagaaattgccattgcgagtcttattttgaaaataaagatggcgttatgattccagagatggatgcttttgctcttattcctcgtact…	MQEIKMKTLSAGIIFMTEDKDLFMGRVTGSRKPGMMAHRWDIPKGRVESSDLNALEAAKRECLEETGFSNYNPDLLEDLGVFKYSSNKDLQLFYYTIPVEHEMFRNCHCESYFENKDGVMIPEMDAFALIPRTQWQYVMGPSLYRIMNSLF
g236	140841	140353	-	Hypothetical protein (T4 e.2)	atgattttaaaaactcgctggtatgatttagatgatggggatgatggcatttcagttgatagagttgactggaatggttgttccgaagatatgaaaaatttgttgattagggagtttagaatgggatatcaagcagctaagccatttactgtaacagatgataagttcgtatgtattcaaaacggtcgcgctaagttaacgaatgctgattggttcacagataagaaggttcttctgtggtatatcattagtcttcctatatcatcgttcgtattttacttttttataaaaaatccaatggacagaataggagattgggttcttttaactatacttgttaatatttttacagcagcagtattatcaggaatatggcgtatgttcattgaaatgccatgg…	MILKTRWYDLDDGDDGISVDRVDWNGCSEDMKNLLIREFRMGYQAAKPFTVTDDKFVCIQNGRAKLTNADWFTDKKVLLWYIISLPISSFVFYFFIKNPMDRIGDWVLLTILVNIFTAAVLSGIWRMFIEMPWRLRRQQKIFDEKKYTQNLNNFITECRKLK
g237	141200	140838	-	Hypothetical protein (T4 e.3)	atgcaaaagccaaaactaaataaagtcaaatattcgtttcctgaggcactattaattcttgctgtatcagtatttacagctcttgcgggtagtcttattggattgttaattgactgttttattttaaatatcgacggcacagtaattataacagaggtttggagtgaacttcgttttactatagcgatttcattattttcattctttggtaccatgttatattttcattatgataattttaaaataaattggcaaagaaaaaaggattacaaaatacaattaaaagaatataatagctacatgtcttatattgaaaatgagtcaatgaaagagtttgtgagtgattgtaggaaaattaaatga	MQKPKLNKVKYSFPEALLILAVSVFTALAGSLIGLLIDCFILNIDGTVIITEVWSELRFTIAISLFSFFGTMLYFHYDNFKINWQRKKDYKIQLKEYNSYMSYIENESMKEFVSDCRKIK
TT072	141016		-	Rnamotif (-5.50)	TAATTATAACAGAGGTTTGGAGTGAACTTCgTTTTACTATAGC
g238	141574	141182	-	Hypothetical protein (T4 e.4)	atgtcaaaaccatcactataccttccaagtaaacctgtgaagtatgaaccaaagcgtcagataatttctactgatgtgttaataggtcctgttatactcatatcatttgtaattctattgattattggaggtgttttagatgttatgactgatattgattctggcgaaatacttgtgttaatgctaattcttccattaatagttccacttttattagtacccgtaaattgggtaggatactggtatcaaggaagacattatcgtaaacgtgtacgtgattggaaagctcagtgtaaaaagattaaaaaggaacaccagcttaagctagatatgtatgaatttgatgaaattatgaaatttgttaaggaatcacgatgcaaaagccaaaactaa	MSKPSLYLPSKPVKYEPKRQIISTDVLIGPVILISFVILLIIGGVLDVMTDIDSGEILVLMLILPLIVPLLLVPVNWVGYWYQGRHYRKRVRDWKAQCKKIKKEHQLKLDMYEFDEIMKFVKESRCKSQN
g239	142157	141543	-	Hypothetical protein (T4 e.5)	atgaaaatgaaaatgcaaagtgatttcaattcaatgtttgaagagttccaaagacaggttgatgttccagaccaattactaaatgctcttaaacgcatggcagaaggacgtaattactattgggggtcttcatatgaaactgatgaaagcctttccggaagattttctagaggtaaaaagtctttaatacgtcctggaatactcattaacagtattgaatcaattcattcattgacgtgtgattttgatgttgaatttactgatttcatttctcctgaatggacggtttgttatttaaacgacgattttgattatctcggtgtttatagtttaagtgacgcatggtttaaacgtaatttacaaaagtcaaatttattttatattgatactactgtaaaa…	MKMKMQSDFNSMFEEFQRQVDVPDQLLNALKRMAEGRNYYWGSSYETDESLSGRFSRGKKSLIRPGILINSIESIHSLTCDFDVEFTDFISPEWTVCYLNDDFDYLGVYSLSDAWFKRNLQKSNLFYIDTTVKFQGKKYFFTLIVDSETKHENKRILSKKNILTIVDDLFDKFVENPNFESDLLLEKFVKECREYVKTITIPSK
TT073	142167		-	Rnamotif (-10.60)	AATAATGATAAGGGGCTTCGGCCCCTTATACTTGGAG
TT074	142168		+	Both (-9.70)	TCCAAGTATAAGGGGCCGAAGCCCCTTATCATTATTT
g240	142792	142199	-	Hypothetical protein (T4 e.6)	atgaacacactgaagaaaattgttgagtttattcgcactaaacttggttctgctatggctaaaaatctatctgtcgaagaacagtatactgctgcagcagcaaaactacttgataaaattaaagatctaaaaactgcttctgttaaatctattaacgaagaaaaacgtattcgtgaacttgttatcgaaaagaatcgacaggccgaatcaaaagagcgtgaaattcgtaaacttctttccgaaggccaagatgtaacaatgcatgctaaactcggtttactatatcgtcgaacagctgagcagttgactactaaggctgacggttatgctgaaatgcgaattgaaatcgccaagaaagtagttgagttagatgatgctcgtcaagaacttgcggttaaa…	MNTLKKIVEFIRTKLGSAMAKNLSVEEQYTAAAAKLLDKIKDLKTASVKSINEEKRIRELVIEKNRQAESKEREIRKLLSEGQDVTMHAKLGLLYRRTAEQLTTKADGYAEMRIEIAKKVVELDDARQELAVKLEYIRETRAANALGISTADDVVEIAALTKVDIEDTLARVETFNGNISGVETTSADVQEYINSLK
g241	143012	142836	-	Hypothetical protein	atgactactttaattatttggttcgacgaaaatgaagaaacatactgcgtgaacattggcgaaagcccaatgccagaatttgaatcttcggataaaaactcggttgtatcttgggctgaaggttataaagcagcaaaaggcgatgttgaaatagtttacaaactatccggagtataa	MTTLIIWFDENEETYCVNIGESPMPEFESSDKNSVVSWAEGYKAAKGDVEIVYKLSGV
TT075	143546		-	Both (-14.80)	TAACATTCTTAGCCCCGACCAAAAGGTTGGGGCTTTTTGGTATCTA
g242	144062	143589	-	Hypothetical protein	atgaaatcatatgctcaatttttaaatgaagcggtgttaaatgaagcatctagcaccgaaattcaagctgttgcaaaagctgccattgccgcgggtaaatattcctataaagatgcttccgatgaatcacgattccaatttgctcgtgatatgaaagccgaaggatttacagggaatgcagttagtatggcttggaaaagtttagttgctactggagctgcttttgcaaaggcttcaggtaaacctgctcctaaagcagatcctaaagtcacacaagagaaaaatattgttaaaggaattatctccaaatatgaagctatccttaaagagcttttagtaatcaaaactgaaggccaaaagctagctcgtgcttatagtttcaaagataacccacatgtt…	MKSYAQFLNEAVLNEASSTEIQAVAKAAIAAGKYSYKDASDESRFQFARDMKAEGFTGNAVSMAWKSLVATGAAFAKASGKPAPKADPKVTQEKNIVKGIISKYEAILKELLVIKTEGQKLARAYSFKDNPHVHSLEYVEDIQKIIKDRIWSAKQIK
TT076	144110		-	Both (-14.80)	CGCAAGGCTTAGCCCCGACCGAAAGGTTGGGGCTTTTTAGTATAAA
tRNA001	144528	144453	-	tRNA-Arg-TCT	cgaggcatagctcagaaggaagagcaaggaccttctaagtcctgggtcgtaggttcgatccctactgcctcgacca
tRNA002	144607	144533	-	tRNA-Asn-GTT	ggatgtgtagctcaatggcagagcgatcgcctgttaagcgattggttataggttcgaatcctatcacgtccgcca
tRNA003	144698	144612	-	tRNA-Tyr-GTA	ggggagttatcccgtagaggtagcggtgtggactgtaaatccattgtcattgcgactcgggtggttcgactccaccactccccacca
tRNA004	144782	144708	-	tRNA-Met-CAT	ggccctgtagctggaaggttcaagcaagcgactcataatcgccagatggtggttcaattccacccagggccacca
tRNA005	144859	144784	-	tRNA-Thr-TGT	gctgatttagctcagtaggtagagcaactcacttgtaatgagaaggtcggcggttcgattccgtcaatcagcacca
tRNA006	144954	144865	-	tRNA-Ser-TGA	ggaggcgtggcagagtggtttaatgcaccggtcttgaaaaccggcagtcgctccggcgacccataggttcaaatcctatcgcctccgcca
tRNA007	145030	144957	-	tRNA-Pro-TGG	ctccgtgtagctcagtttggtagagcgtctgctttgggagcagaatgtcgtaggttcaaatcctgccacggaga
tRNA008	145114	145041	-	tRNA-Gly-TCC	gcggatatcgtataatggtattacctcagacttccaatctgatgatgtgagttcgattctcattatccgctcca
tRNA009	145206	145120	-	tRNA-Leu-TAA	gcgagaatggccaaattggtaaaggcacagcacttaaaatgctgcggaatgatttccttgtgggttcgagtcccacttctcgcacca
tRNA010	145280	145208	-	tRNA-Gln-TTG	tgggaattagccaagctggtaaggcactggattttgattccaggatgcaaaggttcgagtcctttattcccag
g243	145665	145378	-	Hypothetical protein (T4 Trna.2)	atgattctttatgcgaaagtatcatccattgaaaatggatataaatatgatcaagacgcggctaaagctttgattgatgattatggcattttaacatgttttgaagttgaaaaggtttacattgaccgttcatcttctcaagttaaattagtgaaggaagaacgtaaatttaatacagtaaattttgatttctttattgaaacagaaaaaggtcctcttgaatatgatattttcaagaatcctttgggtcttgaatgcatcgtaaatatgtattattataaatggtaa	MILYAKVSSIENGYKYDQDAAKALIDDYGILTCFEVEKVYIDRSSSQVKLVKEERKFNTVNFDFFIETEKGPLEYDIFKNPLGLECIVNMYYYKW
g244	146066	145668	-	Hypothetical protein (T4 Trna.3)	atgaacgttgaatattatgtatatgcggattacgaaaataatccgtctaaagatgaagataatcgtttaggtgtagatgctttcgattcccctgcggcggcatggcaatgggttgaaagaaccgatattccttaccgttatattgaagtggttgaccacgcaggaaacaagtatcctaaggaagcatatgttgcttccgggaaggtaaatttccttttgtttgcaggtgataattattatccccgtggtgggtataccgatttaattgctaaagcattctctgaagatgaactccgtgacattatcaaagaaaatgaaaacaaaccgatggattctaatcgctttgattggtggcaaatcgtaaatgctaatactcacactattgttgatgaaggctga	MNVEYYVYADYENNPSKDEDNRLGVDAFDSPAAAWQWVERTDIPYRYIEVVDHAGNKYPKEAYVASGKVNFLLFAGDNYYPRGGYTDLIAKAFSEDELRDIIKENENKPMDSNRFDWWQIVNANTHTIVDEG
g245	146251	146066	-	Hypothetical protein (T4 Trna.4)	atgaaacgttgtgaattaattcgaaatgttgctattgcaatttctgcttccgcttttagtttttcaatgtttgttggatttatatgtggattattgactacagcagaaaatgtgttttcacttgtagtagcatttttaattggtttaattgctattgttatggataaaatttctaaaggtgaataa	MKRCELIRNVAIAISASAFSFSMFVGFICGLLTTAENVFSLVVAFLIGLIAIVMDKISKGE
g246	146555	146310	-	Hypothetical protein	atggaaatcaaaatgaaaacttaccaagaatttattgctgaaactgctgatgtaaaagttgagtttatttacactggcaagaaagataaaatgggtgaaatgcctcatggagttcttcgtgatgcattagataatttcggtcaactcgccgcagaagattacggtgataaaattgttgttactggtcctgctgcagttattgaaaaatgggcagcagaaaataaatcaatttttcgtaaaaaataa	MEIKMKTYQEFIAETADVKVEFIYTGKKDKMGEMPHGVLRDALDNFGQLAAEDYGDKIVVTGPAAVIEKWAAENKSIFRKK
g247	146877	146620	-	Hypothetical protein	atgaaaactttcaaagagtttgctacaaaaactactatcactgaatcttcccacggtatggaagtaaagcttggaatggctttagctgaagctgagcgtcttttctctcgtattaaagaacttgctgctgcggtcgatccttcatcttttaaaggagaccaaactaaagttaaagcacttttagcattatgctccgatgcaggagaaattgctaaaaatggttctaagatgaagaaacgattagaagatttaaaataa	MKTFKEFATKTTITESSHGMEVKLGMALAEAERLFSRIKELAAAVDPSSFKGDQTKVKALLALCSDAGEIAKNGSKMKKRLEDLK
g248	147409	146951	-	Hypothetical protein	atgatggaatttaaagacttttcaacgggtctttatgtagcagctaagttttcagaattaacacttgacgcgctggaagaactccagcgctctttacgtgttcctaatccagttcctagagaaaaaattcattcgaccatatgttattcgagagtaaatgttccatatgttccatcgagtggaagttttgaagtagcttcttctggacatttagaagtgtggaaaacacaagatggatcgactcttgtacttgtgctagattctgaatatctgcgctgtcgacacatgtatgcgcgggcactaggtgctacacacgattttgatgattacacaccgcatataacattgtcttataatgttgggcccttatcatttagcggtgatgtacaaattccggtt…	MMEFKDFSTGLYVAAKFSELTLDALEELQRSLRVPNPVPREKIHSTICYSRVNVPYVPSSGSFEVASSGHLEVWKTQDGSTLVLVLDSEYLRCRHMYARALGATHDFDDYTPHITLSYNVGPLSFSGDVQIPVVLDREYKEPLKLDWADDLK
g249	147636	147406	-	Chaperone for tail fiber formation (T4 Gp7A)	atgtctgaacaaactattgaacaaaaactgtctgctgaaatcgtaactctgaaatctcgcattcttgatacgcaggaccaagcggctcgtctgatggaagaatccaaaattctgcaaggaactttggctgaaattgctcatgcagtaggtatcactggcgatactattaaagttgaagaaatcgttgaagctgtcaagaatcttactgctgaatctgcagatgaagaatga	MSEQTIEQKLSAEIVTLKSRILDTQDQAARLMEESKILQGTLAEIAHAVGITGDTIKVEEIVEAVKNLTAESADEE
g250	148361	147636	-	Deoxynucleoside monophosphate kinase	atgaaactaatctttttaagcggtgtaaagcgtagtggaaaagatactactgctgattttatcatgagcaattattctgcagttaaataccaacttgctggtcctattaaggatgcattggcttatgcatggggagtatttgcagcaaataccgactatccttgcttaactcgtaaagagtttgaaggaattgactatgatcgtgagactaatttaaatctaactaaattagaagtaatcacgattatggaacaagcattttgctatcttaatggtaaaagcccaattaaaggtgtgtttgtttttgatgacgaaggacaagaatcagttaattccgtagcatttaacaagattattgacgttataaataatattgaagatcaatggtcagtccgtcgt…	MKLIFLSGVKRSGKDTTADFIMSNYSAVKYQLAGPIKDALAYAWGVFAANTDYPCLTRKEFEGIDYDRETNLNLTKLEVITIMEQAFCYLNGKSPIKGVFVFDDEGQESVNSVAFNKIIDVINNIEDQWSVRRLMQALGTDLIVNNFDRMYWVKLFALDYLDKFNSGYDYYIVPDTRQDHEMDAARAMGATVIHVVRPGQKSNDTHITEAGLPIRDGDLVITNDGSLEELFSKIKNTLKVL
g251	148941	148411	-	Glycoprotein 3	atgtcgcaagcactgcaacaaatttttaaccaagcaaatacaactaactttgtagtatcaataccacatagtaatactacatctgcttttactttaaatgctcagtcagttcctattccaggaattagaatacctgttactgataccgtgactgggccgtttggactgggccgagcacaacgtccaggtgctacatttgagtacgatccactcatcgtgagatttatagttgatgaagaacttaagtcatggataggaatgtatgaatggatgctaggaactagcaactatcttacaggtgaaaatactgcccaaaaaacaggtcctgaatacattacgctttacattttagataatagcaaaactgaaatcgtgatgtcaataaatttttataagcct…	MSQALQQIFNQANTTNFVVSIPHSNTTSAFTLNAQSVPIPGIRIPVTDTVTGPFGLGRAQRPGATFEYDPLIVRFIVDEELKSWIGMYEWMLGTSNYLTGENTAQKTGPEYITLYILDNSKTEIVMSINFYKPWVSDLSEVEFSYTEDSDPALVCTATIPYTYFQVEKDGKIIAEV
g252	149872	149048	-	DNA end protector protein	atggctatttttcaaataattaatgaaagcactccccaagttccaaaggttaagcaatcattaaacgaaaagaaatggattcagataggtcttgaatataaaaaggccaaagcaaaaggaatgacaggaaagcaatttgctgaagaaagaggaatcaaatactctacgtttacttcagcaatgtcaaaatatgcttcaggaattaaaacggctgaaaagattcaaaagcttgaatcaaaaccaatgaataaactcaataagcaagaaagacaactgcttatgataaattcattcagacaaacattgcgcgataaaattcgtaatgaaggcgcagcaattaataataaaaccagaaagtggtttgctgaaactattaagcaagtaaaaggacataaagtt…	MAIFQIINESTPQVPKVKQSLNEKKWIQIGLEYKKAKAKGMTGKQFAEERGIKYSTFTSAMSKYASGIKTAEKIQKLESKPMNKLNKQERQLLMINSFRQTLRDKIRNEGAAINNKTRKWFAETIKQVKGHKVVRPQPGRIYAFAYDAKHKETLPYWDKFPLIIYLGLGKHNLMYGLNLHYIPPKARQQFLEELLKQYANTPTITNKTKLKIDWSQVKGFRGADQMIKAYIPGNIMGSLVEIAPKDWANVVLMPLQQFVSKGKRFSANKVWSNI
g253	150324	149872	-	Head completion protein (T4 Gp50)	atggcatattctggaaaatgggttcctaaaaatatatcaaagtatagaggtgaccctaaaaaaattacgtatagatcaaattgggaaaaattcttttttgaatggttagataaaaatccagaaattattgcatggggtagtgaaacagcagtaattccttatttttgtaatgcagaagggaaaaaacgtagatacttcatggatatttggatgaaagattcttctggacaagaattttttattgaaataaaacctaaaaaagaaacacaaccaccagttaaaccagcacatctaacaaccgcagcgaagaaaagatttatgaatgaaatttatacatattctgttaataccgacaaatggaaagcagcgcaagctttagctgaaaagcgtggaataaaa…	MAYSGKWVPKNISKYRGDPKKITYRSNWEKFFFEWLDKNPEIIAWGSETAVIPYFCNAEGKKRRYFMDIWMKDSSGQEFFIEIKPKKETQPPVKPAHLTTAAKKRFMNEIYTYSVNTDKWKAAQALAEKRGIKFRILTEDGLRALGFKGA
g254	150372	150962	+	Baseplate wedge subunit (T4 Gp53)	atgctctttacattttttgatccgattgaatatgcggccaaaacggtgaataaaaacgcgccgactattcctatgacagatatttttagaaactataaagactattttaaacgcgctcttgcgggataccgcttacgtacttattatatcaaaggttcaccacgcccggaagaattagcaaatactatatatggaaatccacagttgtattgggttttattgatgtgtaatgataattatgacccgtattatggatggattacttcacaagaagcagcttatcaagcatctatacaaaaatacaaaaatgtaggtggagaccaaatagtatatcatgtgaatgagaacggtgaaaaattttataatttaatatcatacgatgataatccatatgtttgg…	MLFTFFDPIEYAAKTVNKNAPTIPMTDIFRNYKDYFKRALAGYRLRTYYIKGSPRPEELANTIYGNPQLYWVLLMCNDNYDPYYGWITSQEAAYQASIQKYKNVGGDQIVYHVNENGEKFYNLISYDDNPYVWYDKGDKARKYPQYEGALAAVNTYEDAVLENEKLRQIKIIAKSDINSFMNDLIRIMEKSYGNDK
g255	150946	152676	+	Baseplate central spike complex protein (T4 Gp5)	atggaaatgataagtaataaccttaattggtttgttggtgttgttgaagatagaatggacccattaaaattaggtcgtgttcgtgttcgtgtggttggtctgcatccacctcaaagagcacaaggcgatgtaatgggtattccaactgaaaaattaccatggatgtcagttattcaacctataacttctgcagcaatgtctggaattggaggttctgttactggaccggtagaaggaactagagtttatggtcattttttggacaaatggaaaactaacggaattgttcttggcacgtatggtggaatagttcgcgaaaaaccgaatagacttgaaggattttctgacccgactgggcaatatcctagacgtttaggaaatgatactaacgtactaaac…	MEMISNNLNWFVGVVEDRMDPLKLGRVRVRVVGLHPPQRAQGDVMGIPTEKLPWMSVIQPITSAAMSGIGGSVTGPVEGTRVYGHFLDKWKTNGIVLGTYGGIVREKPNRLEGFSDPTGQYPRRLGNDTNVLNQGGEVGYDSSSNIIQDSNLDTAINPDDRPLSEIPTDDNPNMSMAEMLRRDEGLRLKVYWDTEGYPTIGIGHLIMKQPVRDMAQINKVLSKQVGREITGNPGSITMEEATALFERDLADMQRDIKSHSKVGPVWQAVNRSRQMALENMAFQMGVGGVAKFNTMLTAMLAGDWEKAYKAGRDSLWYQQTKGRASRVTMIILTGNLESYGVEVKTPARSLSAMAATVAKSSDPADPPIPNDSRILFKEPVSSYKGEYPYVHTMETESGH…
g256	152696	153562	+	Homing endonuclease (SegF)	atgaaaaaatctaacacagttcaatttagatacatatataaaacaaccgttactaatccgaaaggattagtacgggtttatattggtaaacatgaatctagatattttgatttagaaaatgataagtatagaggttccggtgattatattaaaaagatacgtaataaacctggttataaaatagattttgaaataattgaatttgtttctacttatgaaattctcaattcaagagaaagatattggatttcgaaatataaatcatctgatattctatgtaccaatataaaatccggcggtgatggtttttcatccgaagatttgaagagaatgtggtctaatcctgaatataggaaagctcaattgaaggcattagctaaatcaacgtcaactaaagaa…	MKKSNTVQFRYIYKTTVTNPKGLVRVYIGKHESRYFDLENDKYRGSGDYIKKIRNKPGYKIDFEIIEFVSTYEILNSRERYWISKYKSSDILCTNIKSGGDGFSSEDLKRMWSNPEYRKAQLKALAKSTSTKEFSEKISKINKERCASPEYRKKMSNAMKTAFENDPTIKIRISNTVKSLWKSDEYRNKLINHPGKIEGTKQSWNDPLIRKSRLDARNKKLRSVEPWISIEKVKKLWEDLGKPHPQKYKWFREKAIEHDLPDVSYNAILKALKKCDYKFTSLENSTIG
g257	153597	154091	+	Hypothetical protein	atggaaggttcttctatcgacgtcacctttaccgctcaattagaaacaggtgaaacgttagtatctataaatataactagttacgaagaaactcctggggttttagtagaagaaaatcgcttatacggaacatatgaatctgtgtttggatttggaaatgacgcgttgaaatatcgtttaggcgatgaatttaaaactgctgcttcatgggaagaacttcctactgattctgatactcagttgtatttatggaaagctcctcaaaacctccagaagacattcacttacgaagtaacattaatatatgactaccaagaacaaagtgaatctggaggttctggcagtaattctaggtcatcttctgatactactgaaccgacagatcctcctgctccagta…	MEGSSIDVTFTAQLETGETLVSINITSYEETPGVLVEENRLYGTYESVFGFGNDALKYRLGDEFKTAASWEELPTDSDTQLYLWKAPQNLQKTFTYEVTLIYDYQEQSESGGSGSNSRSSSDTTEPTDPPAPVRKTLVKNYTKTIVGNWSRWANKLRSYVYERS
g258	154092	154385	+	Hypothetical protein (T4 Gp5.4)	atgtcaggattaagttatgataaatgtgttactgctggtcatgaagcgtggcctccaacagttgtgaatgctacacaaagtaaagtattcactggaggaattgctgttctcgtagcaggtgatccaattacagaacatacagaaattaaaaagccatatgaaacacatggcggagtgacacaacctagaacttctaaggtatatgtcactggaaagaaagctgttcaaatggctgatccaatatcatgcggcgatactgtggctcaggcatcatctaaagtattcattaaatag	MSGLSYDKCVTAGHEAWPPTVVNATQSKVFTGGIAVLVAGDPITEHTEIKKPYETHGGVTQPRTSKVYVTGKKAVQMADPISCGDTVAQASSKVFIK
TT077	154232		-	Rnamotif (-10.40)	TGTGTCACTCCGCCATGTGTTTCATATGGCTTTTTAATTTCT
g259	154394	156376	+	Baseplate wedge subunit (T4 Gp6)	atggcaaatacccctgtaaattatcaattaacaagaacatcaaatgctattcccgagatattcgtcgggggtacgtttgctgaaataaaacaaaacctcattgaatggcttaatggccaaaatgaatttttggattatgattttgaaggctcaagattaaacgttctgtgtgaccttttagcttataatacattatacattcagcagtttggtaatgctgctgtgtatgaaagctttatgcgtactgctaacttacgaagttcagttgttcaagctgcacaagataacggatatttacctacttcaaaatccgctgcacagaccgaaattatgttaacatgcaccgacgcattgaataggaattacattacagttcctcgcggaactcgctttttagca…	MANTPVNYQLTRTSNAIPEIFVGGTFAEIKQNLIEWLNGQNEFLDYDFEGSRLNVLCDLLAYNTLYIQQFGNAAVYESFMRTANLRSSVVQAAQDNGYLPTSKSAAQTEIMLTCTDALNRNYITVPRGTRFLAYAKDTSVNPYNFVSTEDVIAIRDKNNQYFPRLKLAQGRIVRTEIIYDKLTPIIIYDKNIDRNQVKLYVDGAEWINWTRKSMVHAGSTSTIYYMRETIDGNTEFYFGEGEISVNASEGALTANYIGGLKPTQNSTIVIEYISTNGADANGAVGFSYADTLTNITVININENPNDDPDFVGADGGGDPEDIERIRELGTIKRETQQRCVTATDYDTFVSERFGSIIQAVQTFTDSTKPGYAFIAAKPKSGLYLTTVQREDIKNYLKDY…
g260	156373	159471	+	Baseplate wedge initiator (T4 Gp7)	atgacagtaaaagcaccttcagtcactagtctcagaatttccaagttatccgcaaatcaggtgcaagtacgctgggatgacgttggtgctaatttctactattttgtagaaatcgctgagacaaaaacgaactcgggggaaaatctcccgagtaatcaatacagatggattaacttaggatatactgcaaataacagcttcttttttgatgatgctgacccattgacatcatacattatcagagtagctacagctgcgcaagattttgagcagtctgattggatttataccgaagagtttgaaacttttgctacaaatgcttatacatttcaaaacatgattgaaatgcaattagccaataaattcattcaggaaaaatttactcttaataattctgat…	MTVKAPSVTSLRISKLSANQVQVRWDDVGANFYYFVEIAETKTNSGENLPSNQYRWINLGYTANNSFFFDDADPLTSYIIRVATAAQDFEQSDWIYTEEFETFATNAYTFQNMIEMQLANKFIQEKFTLNNSDYVNFNNDTIMAALMNESFQFSPSYVDVSSISNFIIGENEYHEIQGSIQQVCKDINRVYLMESEGILYLFERYQPVVKVSNDKGQTWKAVKLFNDRVGYPLSKTVYYQSANTTYVLGYDKIFYGRKSTDVRWSADDVRFSSQDITFAKLGDQLHLGFDVEIFGTYATLPANVYRIAEAITCTDDYIYVVARDKVRYIKTSNAPIDSDPLSPTYSERLFEPDTMTITGNPKAVCYKMDSIGDKVFALIIGEVETLNANPRTSKIIDST…
TT078	156492		-	Rnamotif (-9.70)	TGTATTGATTACTCGGGAGATTTTCCCCCGAGTTCGTTTTTGTC
TT079	158101		+	Both (-4.40)	TTAAAAAATATGCGTCTGGGATGCTTTTTTATAAAT
g261	159464	160477	+	Baseplate wedge subunit (T4 Gp8)	atgaatgattcaagtgttatctatcgtgcgatagttacttcaaaatttagaacagaaaaaatgctgaatttttataattcaattggaagtggtccggataaaaacactatctttatcacatttggaagatcagaaccgtggtcatcaaatgaaaatgaggtgggctttgccccaccttatccaaccgattctgtattaggcgtaactgacatgtggacgcatatgatgggaacagtaaaggttcttccatcaatgcttgatgctgttattcctcgcagagattggggagatactagatatccggatccatacacatttagaattaacgatattgtagtgtgtaactcagctccttacaacgctactgaatcaggcgcaggctggttagtatatcgttgt…	MNDSSVIYRAIVTSKFRTEKMLNFYNSIGSGPDKNTIFITFGRSEPWSSNENEVGFAPPYPTDSVLGVTDMWTHMMGTVKVLPSMLDAVIPRRDWGDTRYPDPYTFRINDIVVCNSAPYNATESGAGWLVYRCLDVPDTGMCSIASLTNKDECLKLGGKWTPSVRSMTPPEGRGDAEGTIEPGDGYVWEYLFEIPPDVSINRCTNEYIVVPWPEELKEDPTRWGYEDNLTWQQDDFGLIYRVKANTIRFKAYLDSVYFPDAALPGNKGFRQISIITNPLEAKAHPNDPNDPNVKAEKDYYDPEDLMRHSGEMIYMENRPPIIMAMDQTEEINILFTF
TT080	160471		-	Both (-14.20)	ATAAAGAAAAAGGGAGCCCATGGGCTCCCTTAATTTAAAAT
TT081	160472		+	Both (-14.20)	TTTTAAATTAAGGGAGCCCATGGGCTCCCTTTTTCTTTATA
g262	160541	161407	+	Baseplate wedge tail fiber connector (T4 Gp9)	atgttcattcaagaaccaaagaaattgattgataccggcgaaattggtaacgcttctactggtgatatcttattcgacggtggtaataaaattaatagtgattttaacgcaatttataatgcgtttggcgatcagcgtaaaatggcagtagcaaatggcactggagcagatggtcaaattatccatgctactggatattatcaaaagcactctatcgcggagtacgcaactccagtgaaagttggcactagacatgatattgatacctctactgtaggtgttaaagttattattgaaagaggagaacttggcgattgtgttgaattcattaactctaatggatcaatatcagttactaatcctttaacgattcaggctattgattcaattaaaggcgtt…	MFIQEPKKLIDTGEIGNASTGDILFDGGNKINSDFNAIYNAFGDQRKMAVANGTGADGQIIHATGYYQKHSIAEYATPVKVGTRHDIDTSTVGVKVIIERGELGDCVEFINSNGSISVTNPLTIQAIDSIKGVSGNLVVTSPYSKVTLRCISSDNSTSVWNYSIESMFGQKESPAEGTWNISTSGSVDIPLFHRTEYNMAKLLVTCQSVDGRKIKTAEINILVDTVNSAVISSEYAVMRVGNETEEDEIANIAFSIKENYVTATISSSTVGMRAAVKVIATQKIGVAQ
TT082	160735		-	Rnamotif (-6.60)	ACTGGAGTTGCGTACTCCGCGATAGAGTGCTTTTGATAATAT
g263	161407	163212	+	Hypothetical protein	atgaaacaaaatattaatatcggtaatgttgttgatgatggtaccggtgactacctgcgtaaaggtggtataaaaataaatgaaaactttgatgaactttattatgaacttggcgatggagatgttccatattcagccggtgcctggaaaacttataatgcttcatctggtcaaacattaaaagctaagtggggaaaatcatacgctattaatacctcttctggaagagtaactttacaacttcctaaaggaactgttaatgattataataaagtaattagagctagggatgtatttgcaacatggaacattaatccagttactttagtagctgcttctggggatacaattaaagggtcgtcatcgtcagttgaaattaatattcaatttagtgattta…	MKQNINIGNVVDDGTGDYLRKGGIKINENFDELYYELGDGDVPYSAGAWKTYNASSGQTLKAKWGKSYAINTSSGRVTLQLPKGTVNDYNKVIRARDVFATWNINPVTLVAASGDTIKGSSSSVEINIQFSDLELVYCAPGRWEYVKNKQIDKIISSDISNVARKEFLVEVQGQTDFLDVFHGTSYNVNNIRVKHRGNELYYGDVFSENSDFGSPGENEGELIPLDGFNIRLRQPCNIGDTVQIETFMDGVSQWRSSYTRRQIKVLDSKLTSKTSLEGSIYVTDLSAMKSIPFSAFGLIPGEPINPNSLEVRFNGILQQQAGTAGYPLFLCEGANSDTQEGCISLGGEWKESNTDYSIEYEDGKPTSLLFDRKFESGDIIVITWFNNDLGTLLEKDDII…
g264	163212	163871	+	Baseplate wedge subunit and tail pin (T4 Gp10)	atgagtttacttaataataaagcgggagttatttcccgcttagcggattttcttggttttagaactaagaaaaatgatatttcggttatgaataatcagccagtaggcgctgtaacaatttcacaaatagcaaaaggtttttatgacccgaatgtagaatctgctatcaatgatgttagaaatatggcagagcaaccggttggagctgtattagttaatataagcggcgtatctcctactggcgtgcaacaaaccgactattggtcatttgaaggaactgttactgatacttcagtcaaatcaggtgacccagttattgttaacatgtttggtattccagttaaagctactaatggaatgacttcaattgaatttactagtgccgttagaatagctcta…	MSLLNNKAGVISRLADFLGFRTKKNDISVMNNQPVGAVTISQIAKGFYDPNVESAINDVRNMAEQPVGAVLVNISGVSPTGVQQTDYWSFEGTVTDTSVKSGDPVIVNMFGIPVKATNGMTSIEFTSAVRIALQEMVVKFIAIDSFEDHPTIGNKIQVKYLDNQEHILEQYSDKGITFKQEIISPSKPGYGTWQLLGAQTVTLDSHTQPTVFYYFERVA
TT083	163221		-	Rnamotif (-10.90)	AAATCCGCTAAGCGGGAAATAACTCCCGCTTTATTATTAAG
g265	163868	165418	+	Short tail fiber (T4 Gp12)	atgagtaacaatacatatcagcacgtatcaaatgaatcaaaatatgttaaattcgatcctactggatcgaattttcctggcactgttacgacagtacagtctgcattatcaaaaataagtaatatcggcgtaaatggtattcctgatgcaactatggaagttaaaggaatagcaatgattgcgtcagagcaagaggttttagatggaactaataattctaaaatcgttacaccagctacattagcaacaagattattgtatccaaatgctactgaaactaaatatggtttaacgcgttattcaacaaatgaagaaacattaaaaggctcagataataattcatcaataacaccacaaaaactgaaataccacactgacgatgtgttcaaaaatagatat…	MSNNTYQHVSNESKYVKFDPTGSNFPGTVTTVQSALSKISNIGVNGIPDATMEVKGIAMIASEQEVLDGTNNSKIVTPATLATRLLYPNATETKYGLTRYSTNEETLKGSDNNSSITPQKLKYHTDDVFKNRYSSESSNGVIKISSTPAALAGVDDTTAMTPLKTQKLAIKLISQIAPSEDTATESVRGVVQLSTVAQIRQGTLREGYAISPYTFMNSVATHEYKGVIRLGTQTEINNNLGGVAVTGETLNGRGATGSMRGVVKLTTQAGIAPEGDSSGALAWNADVINTRGGQTINGSLNLDHLTANGIWSRGGMWKNGDQPVATERYASERVPVGTIMMFAGDSAPPGWIMCHGGTVSGDQFPDYRNVVGTRFGGDWNNPGVPDMRGLFVRGAGTGG…
TT084	163908		+	Rnamotif (-11.50)	AATATGTTAAATTCGATCCTACTGGATCGAATTTTCCTGGCAC
g266	165428	166885	+	Fibritin (collar wac protein)	atgattgaattaaaagagttaccttttgttgatagcgttcctgacgaaggtcaggaacgtatttcatggattaaaaatggtgaagaaatattaggagctagtactaagtatggaaatgatggatcaatgaatagaccaattgtttccgtgtttaaaaacgtcgaagttcttgatgaaaatgtgggaattcttaaaactgccattgaaacatcacagaaagatattaaaacaattcaaggagttttagatgtatcaggagatatagaagcactatcgcagatcagtgttaataaaaatgacatatcgaatttaaagacacttaccagtgaacacactgatatattaactggaactaataatacagttgacaaaattattgctgatataggtccatttaat…	MIELKELPFVDSVPDEGQERISWIKNGEEILGASTKYGNDGSMNRPIVSVFKNVEVLDENVGILKTAIETSQKDIKTIQGVLDVSGDIEALSQISVNKNDISNLKTLTSEHTDILTGTNNTVDKIIADIGPFNDEENSVYRTIRNDLLWIKQELGQYSGQDINGLPVVGNASTGMKHRIITNSTLLSSQGIRLSELENKFTESDVGSLTVEVGKLRDELGNKPVDFGPNIYNRLNTIDDKQTLIISDIAEIKSSIGYPENVSIITEINNNKSSIEAINNELNQSEGVKQRLTAIETSIGSDDIPSSIKGKIKNHTTSIESLNGIVGENTSSGLRANVSWLNQIVGTDSSGGQPSPSGSLLNKVSVLEGEVSVLNNNVQNIQVEIGNNRTGIKGQVIELT…
g267	166917	167846	+	Neck protein (T4 Gp13)	atgtcaggatataattctcagaatccaaaggaactcaaagatgtcattctaagacgtttaggggctccaattatcaatgttgagttaacacccgatcaaatctacgattgcatccagcgtgccctagaattatacggtgaataccattttgatggacttaacaaaggttttcatgtattttatgtaggagatgacgaagaaaaatataagaccggagtcttcgatttaagaggttcaaacgtattcgcagtaactcgaattttgcgtacaaatgttggatcaataacgtcaatggatggaaacgctacatatccatggtttactgactttcttttaggaatggctggtattaatggtggcatggggacttcttgtaacagattttatggaccaaatgcc…	MSGYNSQNPKELKDVILRRLGAPIINVELTPDQIYDCIQRALELYGEYHFDGLNKGFHVFYVGDDEEKYKTGVFDLRGSNVFAVTRILRTNVGSITSMDGNATYPWFTDFLLGMAGINGGMGTSCNRFYGPNAFGADLGYFTQLTSYMGMMQDMLSPIPDFWFNSANEQLKVMGNFQKYDLIIVESWTKSYIDTNKMVGNTVGYGTVGPQDSWSLSERYNNPDHNLVGRVVGQDSDVKQGAYNNRWVKDYATALAKELNGQILARHQGMMLPGGVTIDGQRLIEEARLEKEALREELYLLDPPFGILVG
g268	167848	168618	+	Neck protein (T4 Gp14)	atggctacttatgataaaaatctttttgctaaattggaaaaccacactggttattctcagaccaatgaaactgaaatactaaatccttatgtaaatttcaatcattataaaaacagtcaaatattagctgatgtattagtagctgaaagcattcaaatgcgaggtgtagaatgctattatgttccaagagagtatgtttcccctgatttggtattcggcgaagacttaaaaaataaatttactaaagcttggaaatttgctgcatatttaaattcatttgaaggatatgaaggagctaaatcgttctttggtaactttggtatgcaagtacaagacgaagtgactttatctattaacccaaatttatttaagcatcaagttaacggaaaagaaccgaaa…	MATYDKNLFAKLENHTGYSQTNETEILNPYVNFNHYKNSQILADVLVAESIQMRGVECYYVPREYVSPDLVFGEDLKNKFTKAWKFAAYLNSFEGYEGAKSFFGNFGMQVQDEVTLSINPNLFKHQVNGKEPKEGDLIYFPMDNSLFEINWVEPYDPFYQLGQNAIRKITAGKFIYSGEEINPVLQKNEGINIPEFSELELNPVRNLNGIHDINIDQYAEVDQINSEAKEYVEPYVVVNNRGKSFESSPFDNDFMD
g269	168660	169478	+	Tail sheath stabilizer and completion protein (T4 Gp15)	atgtttggttatttttataattcgtcttttagacgatatgctaccttgatgggcgatttgttttcaaatatccaaatcaaacgtcagttagaatctggtgataagtttatacgtgttcctattacgtatgcatcaaaggaacactttatgatgaaattgaataaatggacatcgataaattcacaagaagatgtggccaaggttgaaactattctacctcgtataaatttgcatttagttgattttagctataatgctccatttaaaacaaacattttaaatcagaatttactgcaaaaaggcgcaacttctgtagtatcacagtataatccatctcctattaaaatgatttatgaattgagtatctttactcgttacgaagacgatatgtttcaaata…	MFGYFYNSSFRRYATLMGDLFSNIQIKRQLESGDKFIRVPITYASKEHFMMKLNKWTSINSQEDVAKVETILPRINLHLVDFSYNAPFKTNILNQNLLQKGATSVVSQYNPSPIKMIYELSIFTRYEDDMFQIVEQILPYFQPHFNTTMYEQFGNDIPFKRDIKIVLMSAAIDEAIDGDNLSRRRIEWSLTFEVNGWMYPPVDDAEGLIRTTYTDFHANTRDLPDGEGVFESVDSEVVPRDINPEDWDGTVKQTFTSNVNRPTPPEPPGPRT

## Sheet: PYps3T ORF analysis
PYps3T ORF analysis
Feature	Start	Stop	Strand	Predicted gene product function / transcription terminator motif (energy)	Nucleotide sequence*	Amino acid sequence
TT001	428		-	Both (-7.00)	AGTTGTTACCTTCTCAGTAAATGGAACTGAGGTATCTTTGGTTG
TT002	2007		-	Erpin (NA)	AGAATAAAGAAAGGGCCATCACCTTTCGATGACAGCCCTgTTTCTCTTATTGG
TT003	2011		+	Both (-11.60)	TAAGAGAAACAGGGCTGTCATCGAAAGGTGATGGCCCTTTCTTTATTCT
g001	2181	2053	-	Hypothetical protein	atgacatgcggaagatttctccgtattctgttacttcacatccaactaatgtcgaatattgaaacaatattacatgcagcaatattgcttgaatattgggaattaaaggatttaattaataaagaataa	MTCGRFLRILLLHIQLMSNIETILHAAILLEYWELKDLINKE
g002	2390	2217	-	Hypothetical protein	atgcttagttgcaatgaaagttgtcgctacctttctcacgatgtgcaacacaccagacaaacaaagttgcagtttcgaatcacattcctacttcacacatggttgctggaactttgtccggccaaagacagggagttcaatgattgccacatcattacaacgctgtgtgtttag	MLSCNESCRYLSHDVQHTRQTKLQFRITFLLHTWLLELCPAKDREFNDCHIITTLCV
g003	3030	2854	-	Hypothetical protein	atgaacatgcttaattgcaaccaattcatctgccaaatagacgaatttagtcacaatcaaacatgcaccattaattacaggtttgctcctatcttggaatgtatttggcacatcaagaagtggcgcaataggtacggaaaaccgaccatgtacagcataataaaactaattaaataa	MNMLNCNQFICQIDEFSHNQTCTINYRFAPILECIWHIKKWRNRYGKPTMYSIIKLIK
g004	3335	3553	+	Hypothetical protein	atgactcgttttaaagatttggaagatggtacaatcttctttacgcgtggtggagaacacctgcaaaaagttttggaagatgatattaatgtaaatgcagtattcgttggtgattctaacattggtgttttattaaatgacaatgagagaacttttacagaagaagagtttaaagaaatctcagcctctgatttagttcaagagccaatttcagtttaa	MTRFKDLEDGTIFFTRGGEHLQKVLEDDINVNAVFVGDSNIGVLLNDNERTFTEEEFKEISASDLVQEPISV
g005	3591	3839	+	Hypothetical protein	atggacactgtgattaaagctgcttacttcaaagacctgccagatggacaaatctttactgttcgttctgtgaagtggattaaagtaaatgagtcagataagtataatgctgtaaagttctttgattcaagcaaggcatgtacttttagcgacaatattgttgtcaatattgaaatcgaattagagccagatggttcaaatgatgaaatcattctgcgtaaaactgttggatacactaaaggattctga	MDTVIKAAYFKDLPDGQIFTVRSVKWIKVNESDKYNAVKFFDSSKACTFSDNIVVNIEIELEPDGSNDEIILRKTVGYTKGF
g006	3781	4071	+	Hypothetical protein	atggttcaaatgatgaaatcattctgcgtaaaactgttggatacactaaaggattctgaaatgaattatgcactgtatcattatataagcaggactggacttgttcgtcatgctttggtcaacattaaaactaaagatgtgatgttggccgatatgtcaatccatggaaacaacctagtatggaagcgtgctgtaaatcctagtcatgtttggcttgtaatccagtccgacaaatatcacaaaattgttgcaatggctaatcgcccagagcacatcgtaccgaggaaataa	MVQMMKSFCVKLLDTLKDSEMNYALYHYISRTGLVRHALVNIKTKDVMLADMSIHGNNLVWKRAVNPSHVWLVIQSDKYHKIVAMANRPEHIVPRK
g007	4074	4262	+	Hypothetical protein	atggacttcatcgtctactttaagttaaatggtgtagagcaacgtttgtacttcaattctttacttcgtttgcaacagtgggcggagaagtttgttggctatgactttgaatacatcaacgcatgtacacctgacgaacatgaagaaatcgtgttcagttctttaaatcaaattctagaggcaaaatga	MDFIVYFKLNGVEQRLYFNSLLRLQQWAEKFVGYDFEYINACTPDEHEEIVFSSLNQILEAK
g008	4259	4423	+	Hypothetical protein	atgaaaatatctcacttcaaatcttttaaatcctgtgtttacgctgctgcctatggtagctcaaacaaacgcttgaagaaaatggctaaagaagcaaatccacgtatgcctgctcgtgaagtggcaagacgtgttaaatcaatttacgaatatctggagtattaa	MKISHFKSFKSCVYAAAYGSSNKRLKKMAKEANPRMPAREVARRVKSIYEYLEY
g009	4424	4597	+	Hypothetical protein	atgaacgaccagcaattcaacacattcatgcagcagattaatcatcaagagctgatggaagccattaaaggcaagaagccagtcgaacgtaaatatcgtaaaattgataattatatgccaacaatcattgcatgtgttggtgttgcccttgttctatacttcctggtgaaatag	MNDQQFNTFMQQINHQELMEAIKGKKPVERKYRKIDNYMPTIIACVGVALVLYFLVK
g010	4694	4957	+	Hypothetical protein	atggctactaaaacaggcatgatgattgtcccaagccgtaataactctttaagcggctttacaccgtatcgcatctatcgtgtaatctcagggactggcgaagcgaatctttcagaagttgctttgaagctaggcaggatggtccactccgacatttcctgtaacgttctcgatgatgaaggtaaagtccgatttgtaacaatggacttcttccgtgaatttaaattagaatccgaattaggagttttataccatgaaatttaa	MATKTGMMIVPSRNNSLSGFTPYRIYRVISGTGEANLSEVALKLGRMVHSDISCNVLDDEGKVRFVTMDFFREFKLESELGVLYHEI
g011	4947	5174	+	Hypothetical protein	atgaaatttaaatgtgttgcttccaacaaagactacgttccagttggcctaatcattgagggtgaagctgtttcacctttagaatttaaagttaccaaatctgctgaaagtatttctccagcattccgtaaaggtgctgtcgttcctatgaatggtgcattctggacatggcagcgtgaccatcgtgcagagtttgcagacatttgtgaacaaggtgtattacaatga	MKFKCVASNKDYVPVGLIIEGEAVSPLEFKVTKSAESISPAFRKGAVVPMNGAFWTWQRDHRAEFADICEQGVLQ
g012	5171	5401	+	Hypothetical protein	atgacaaagtttaaatgtgtaaaatcaacatcttctgggaagtattctccgcaggttggtgtcgtgcttgagggagaacttgtacatgttcagcgagaatacggtgtggaagctcgcataaaccttttgaaagatagtgaccacaaggatgttgatggaaaaccttactggagtgctggtgaaagcattccgctaaaaggcagtatctggtcttgggaagaagttaaataa	MTKFKCVKSTSSGKYSPQVGVVLEGELVHVQREYGVEARINLLKDSDHKDVDGKPYWSAGESIPLKGSIWSWEEVK
g013	5465	5752	+	DNA polymerase	atgaaacaacgtactcgtttacaacgtgacccagccacaggtcgcctgttgccagcatatttgaaagttggtgacttagtttatacccgtgactttgcttttgatatttgcccaagcaaagtttatgtagttctcgccaccagcttgtcaaaacctaaggttctgtttggtgcacttgagccaatccagttgaccggaactcagtttgtcattaaagatgaatctggctgtaaccgaatctttagccttgaaggtggtttatccaaatgggagaaaattaagaaatga	MKQRTRLQRDPATGRLLPAYLKVGDLVYTRDFAFDICPSKVYVVLATSLSKPKVLFGALEPIQLTGTQFVIKDESGCNRIFSLEGGLSKWEKIKK
TT004	5502		+	Rnamotif (-7.10)	CAGGTCGCCTGTTGCCAGCATATTTGAAAGTTGGTGAcTTAGTTTATACC
g014	5749	6036	+	Hypothetical protein	atgaacaagaattcaatcgttaaatatgttggtgaaactaattccagcttcaccaaaggtaagaagtacaaaatcgtcgcaggtcgtggtgacggagttcctcgcaacaatggtacactcggtgcgtatattcaatctcctttgggttttgtcgttattgatgataacaacgttctactctatcgtacattctccaatttgtgggagcttgtggaagattctggcgaagtaagttggtataagcctgaatcaaatatggacccaattccaatttcaaaggtgatgtaa	MNKNSIVKYVGETNSSFTKGKKYKIVAGRGDGVPRNNGTLGAYIQSPLGFVVIDDNNVLLYRTFSNLWELVEDSGEVSWYKPESNMDPIPISKVM
g015	6036	6233	+	Hypothetical protein	atgcgtgtaaatactcatttgtacagccacaaaagccacagtcctatgaacatatttgctggatggactctgtggtttgttggtgaagagtgcaatccctggcacaatgtagattgcaaatttcttccagtaaaaccgaccaaaaagcaagtgcgcaaattgcgtagaaagttcataaacgattgtaaatcctgttaa	MRVNTHLYSHKSHSPMNIFAGWTLWFVGEECNPWHNVDCKFLPVKPTKKQVRKLRRKFINDCKSC
g016	6364	6735	+	Single stranded DNA-binding protein	atggcacaatattcagatgtaaacactggcatcatcggttccaatggcttcaagaaagacccaaaacatcccgacgttcgtggacgtattaacgttgacggaatctggtattgggtgtctggttggaacaagcaagccaatggtaatgaatttacctcgctggccctcaccatcatgacccaagaacaggtcgatgaaatgatgcgtaagcgtgaagagaaagctaaagccaaagctcagcctcaagccgctgctcaacagcaacgccaacaacctgctgcacaacagcaagcacctgctcagcaacagacgcagaacagtaactacaacccgaacgagccgaaagacttcgacgacgacattcctttctaa	MAQYSDVNTGIIGSNGFKKDPKHPDVRGRINVDGIWYWVSGWNKQANGNEFTSLALTIMTQEQVDEMMRKREEKAKAKAQPQAAAQQQRQQPAAQQQAPAQQQTQNSNYNPNEPKDFDDDIPF
g017	6749	6868	+	Hypothetical protein	atgaaaattttatgttttatagggctacataattgggagatttcttatgaaaacgattatgtaaccttttgggtgtgtaagcactgttcagcaatgcgtgaggaatatcatggcaactga	MKILCFIGLHNWEISYENDYVTFWVCKHCSAMREEYHGN
g018	6858	7328	+	Hypothetical protein	atggcaactgacgttataaagattcaagcaaatatagtatcaaagggcgatatacttgtatatgcacgtaagaaatatacgatagtatataccctacattttgggagcacagtccaacttcagtatgatggtggatacttcaactttaatgaaggccggattgttgaaattgttgataaacgcattgagatgccgacaatcggattccctaaccaaatacatccagtattccttcccgtagagaacaatatggaaactctaaatattcaaaatgcaatcgaagcacaacgtattcttctgcaaaagctggagcaaatgctagacctacagcagcttgcaccaacagaagatggcaagattgcaatcggcaactgcaacattcgcgtggataaggcatca…	MATDVIKIQANIVSKGDILVYARKKYTIVYTLHFGSTVQLQYDGGYFNFNEGRIVEIVDKRIEMPTIGFPNQIHPVFLPVENNMETLNIQNAIEAQRILLQKLEQMLDLQQLAPTEDGKIAIGNCNIRVDKASIVKAARDEMKVAASKSAELIKKL
TT005	7324		+	Rnamotif (-10.40)	TGTAATTAACAGAGGTCATTCCACTTCGAGTGGCCTCgaTTAATTATCACT
g019	7384	7734	+	Hypothetical protein	atgaaaactttatacattgcactcacaattttgttcggagtattcgcattcaaatcagaagcatctgttcgcagcttccagtgtggcgggtacaaaatgtccgttgaaacaattacaatgagccagccactcattgcaacaatttcttttcacgaaggtacatggattgagattccagataatggaaatcctaacccaatgtcaacagtgttctacaatacacagagcagtaagctggccttagttggtgttgacgctgaggaacgtttggtgctacagatttatcgtgacattgacttctttcatgccaaatttccattgttatcaacctattgtaaggaagttaaatga	MKTLYIALTILFGVFAFKSEASVRSFQCGGYKMSVETITMSQPLIATISFHEGTWIEIPDNGNPNPMSTVFYNTQSSKLALVGVDAEERLVLQIYRDIDFFHAKFPLLSTYCKEVK
g020	7731	7958	+	Endolysin	atgacgtcatccgaatttaccattgatgggatatcatacttacttgaatccagttgcgaatatcgtcactggtcagtacttcgcgaccgagtaatcaaattcttggagcgagcagggaaaggtgcagtaattctgtctacggccctcgtggaaggaacaaccgaaatcaatcgggagtctgtatcttttaaattaaccattctccctagtggaaataattttcaatga	MTSSEFTIDGISYLLESSCEYRHWSVLRDRVIKFLERAGKGAVILSTALVEGTTEINRESVSFKLTILPSGNNFQ
g021	7955	8230	+	Hypothetical protein	atgatttcgatagaccaagttcctgttgaactaagtaaggcaaaaggaaagttggacaatgccaaatccgacttgtcggcctttgatttaaatgctccagttgataaagttaaagttttcatcgactgtattgacggatgggtgcttgttgagcatgcagtccttcgagcattacttgttgacgaagttaacaaagctcaggcagcatttgacgagcttgatgaactcaacacactgttgaacaacactttaaacgatgcgttaaagggcaaataa	MISIDQVPVELSKAKGKLDNAKSDLSAFDLNAPVDKVKVFIDCIDGWVLVEHAVLRALLVDEVNKAQAAFDELDELNTLLNNTLNDALKGK
g022	8230	8625	+	L-alanyl-D-glutamate peptidase	atgaatgttaagctaggtcaacgctcaatcgaccgacttaagggagtaaatccttcattagtggcagttttcaaacgggcatgtgaaaccatgccttttgatgtaactgttttggaaggtttgcgctcttatgaacgtcaacaagaacttttaaagcagggtgcaaccaaagtttctgttagccgacacatgtcaggcaacgctttggacattgcaccatatccaattgactggaatgaccttgaacgatttcaaattgtagctgaacacatgttcaaagccgcagaagagcttggaattgtcattcgttggggtggaacatgggaacgttcattcactaagccagtgaaatgggccaagttcctcgacgcacctcacttcgaacttccagcataa	MNVKLGQRSIDRLKGVNPSLVAVFKRACETMPFDVTVLEGLRSYERQQELLKQGATKVSVSRHMSGNALDIAPYPIDWNDLERFQIVAEHMFKAAEELGIVIRWGGTWERSFTKPVKWAKFLDAPHFELPA
TT006	8296		+	Rnamotif (-8.60)	GTTTTCAAACGGGCATGTGAAACCATGCCTTTTGATGTAAC
g023	8646	8930	+	Hypothetical protein	atggaatatcaggaaataccgaaagaattggagcgtatgcaagagcgtacgtctcgtgcagaagcagaactccaccaacatttgtcaaatcatgtgcaagattcccgtagtctgaggcacgaaattgaggttggcagatgctgctatctagtaacatatgaggagaaggccgccatcctaagtataatggtcaatggtgggaaagagcgaatcgaacagctcaaaatccttaatatggaacttcaaggtatgtgggagaaattatgcacaaaagtgaagaagtaa	MEYQEIPKELERMQERTSRAEAELHQHLSNHVQDSRSLRHEIEVGRCCYLVTYEEKAAILSIMVNGGKERIEQLKILNMELQGMWEKLCTKVKK
g024	8909	9472	+	Tail fiber protein	atgcacaaaagtgaagaagtaactcaagcagtatcacaacttaagtcctggcgtagagatgaaaccttgctggttcgtttctacacaggaacatacacaggtgaaaacagttctgcatttgaagatgcgtggattgatggactgtcttggcgtctttatgacttcaacatgccagaatacctacacgaagaatatggcatcgagtacccagaaacagggacttacgacattctcgaatcaagagatgaggatgttacagaagtttgctttgttgatggcctattcagcctacgcaagtatgacaaattcaatgaacttttaaatgacactgatttgtttgtaattcttgctgcattccgtagtggtgagattgatattttcactgtgaatgatttgaac…	MHKSEEVTQAVSQLKSWRRDETLLVRFYTGTYTGENSSAFEDAWIDGLSWRLYDFNMPEYLHEEYGIEYPETGTYDILESRDEDVTEVCFVDGLFSLRKYDKFNELLNDTDLFVILAAFRSGEIDIFTVNDLNDMFITRCDSIVDYFKNYDGIEVPDNLRPYIDWEAIVKDFGSDYIFSEGVLFLNV
g025	9465	9701	+	Hypothetical protein	atgtgtgatttaaatattaactcaatcaagccagaagatattctcttccaccagccacgcggccactactatcgaatcttgtttgctacaaagattaaaacccactccggagattgggtagatggttttgcttaccaggaagttaagaagtatggaaatcatactttctttggtgttgattcagtaatttattcaagaccaaaggaactgtttgactcagattggaaaacactatag	MCDLNINSIKPEDILFHQPRGHYYRILFATKIKTHSGDWVDGFAYQEVKKYGNHTFFGVDSVIYSRPKELFDSDWKTL
g026	9777	9941	+	Hypothetical protein	gtgggatttgattctgacctcttagggaagaaaggcattatacacttatcgccaaatgggtgtcaagcactttcttcatttattttaatttattcttattattctttttgtttggaatattggaataattctgaaacattagttgggagtggaagatgcacatag	MGFDSDLLGKKGIIHLSPNGCQALSSFILIYSYYSFCLEYWNNSETLVGSGRCT
g027	9932	10147	+	Hypothetical protein	atgcacataggaatcatagagcacttaatccatgtggcgcagttggagtacgacagatttcacggagaatacggtgaagcactgctcaaatatgagaattgtctaccaagatgccgaagaagtgttttgaagtgtaaaacaattggcctcataaggcacgacagagttttgctacaagatactcgccttccagaacatctggttttgaaacattag	MHIGIIEHLIHVAQLEYDRFHGEYGEALLKYENCLPRCRRSVLKCKTIGLIRHDRVLLQDTRLPEHLVLKH
g028	10444	10551	+	Hypothetical protein	gtgccacaagccgctggtgctccgaggaagtcggacaaacagggcttagagtggcataatccgcacaaaaccaagccaccagctacgccaacgctgggatttgggtga	MPQAAGAPRKSDKQGLEWHNPHKTKPPATPTLGFG
g029	10615	10752	+	Hypothetical protein	gtgattagcgtatcgcaccctaacgggaataatccttcaccaatgcagttatccagaattgacacaaacggtaggcagcggcctgattttcggccttcctgcgctactctgtggcctgtttcatgggccaaaagatga	MISVSHPNGNNPSPMQLSRIDTNGRQRPDFRPSCATLWPVSWAKR
g030	10796	10999	+	Hypothetical protein	atggttcaaaaatatggtgtaattaataacgaaaacttccagttcaaaggtttcacaattgatgaattgttggaacttattgagggctgggagatgaatgccgaagcaataggtagtgacattggtgacatgactggtgacttagctattggtcctaaaatcatgcgcgacttaattgccaaaattaaggagttgcagaaatga	MVQKYGVINNENFQFKGFTIDELLELIEGWEMNAEAIGSDIGDMTGDLAIGPKIMRDLIAKIKELQK
g031	10996	11316	+	Hypothetical protein	atgattcgcaaacattctgctaaagttttgacattaagaaatgtactaacgtccgctctaagtggggaaggtgaggaagaaacaatccacttcgtcctggttggtggacgttggtggtacaacggcaccaatgactttaccgtaggaatttcggagaaagatgggttctggaagcacactttcaaagatatactcgaaagcagtgctaaatatacacttggggaagttgagaaatacttctaccacggcccaaacaagtccatgcaaattgcaactcgcgagtggacaactaaccaagaagtttacggagtcccattttga	MIRKHSAKVLTLRNVLTSALSGEGEEETIHFVLVGGRWWYNGTNDFTVGISEKDGFWKHTFKDILESSAKYTLGEVEKYFYHGPNKSMQIATREWTTNQEVYGVPF
g032	11409	11603	+	Hypothetical protein	atgcaagctgttgctttgggtcatggcctaatggctacactcattcatgccaagaatgtgttgggcattaacgacgaaaaataccaaatcattgagaaagctgcgcaagagcggatttcgcagtgcttggttacattagttgatttgggaatcgacgcagaaactgcgaacaaacgtatcctacaaggccactaa	MQAVALGHGLMATLIHAKNVLGINDEKYQIIEKAAQERISQCLVTLVDLGIDAETANKRILQGH
g033	11605	12279	+	Hypothetical protein	atgtcttatcatgatgatgacaaagagattgcactatcaacgtgcaagcaatggctcaatgataatgatgccgtctatcttgccaaggaagatgttatcattatgtgggtccattttaatccagaatcgaagcgcggtgagtggcaacgctacaagatgaaagaggcttgtcgcataattaaagccacacgcgctggcttctctgctatgaaatatattaagccagagatgctaatgcttgctgcacaggaagaagaacgtgcatataagcaagctgttaaatctcgttcaactgttcctccagagttctttaacttggagcgcgctggtcacttcaacaatttagaaatgttgacattgtgcctgttgcaagaattagttgggagaggacaaaacatt…	MSYHDDDKEIALSTCKQWLNDNDAVYLAKEDVIIMWVHFNPESKRGEWQRYKMKEACRIIKATRAGFSAMKYIKPEMLMLAAQEEERAYKQAVKSRSTVPPEFFNLERAGHFNNLEMLTLCLLQELVGRGQNIEAVCLGELMKELFLTKGFTVPNRTLRWKLLRAVAQEAGVVVRDRTNRLTITGVGRFVAIQIEGYDESIITELTVAETKDLVIKTIERFNMY
g034	12403	12741	+	Hypothetical protein	atggctaagattgtaaccgtaactcagtacgaagctaacgatggttccctgttcctgagcgaagctgagtgtaacgcacacgattttaaactggaaaacggcgctaaaattgatgctgctgttgaagcgttcgcgaacaccaacaaactgattgaccgttctcgctcaatgcagaccaacaccgctgctgcattcctggcattctatctgccgtgggttgaagctggttgtccggaagttgaacgcactgtgtttgacaccgtgaaagaagttaaggtcgaagaagaagctgctgctgtagtagcagaagctgctgttgaagaagctccggtattctaa	MAKIVTVTQYEANDGSLFLSEAECNAHDFKLENGAKIDAAVEAFANTNKLIDRSRSMQTNTAAAFLAFYLPWVEAGCPEVERTVFDTVKEVKVEEEAAAVVAEAAVEEAPVF
g035	13367	13627	+	Endolysin	gtgagaagccttgctaagttgaaacgtaactccttgagaaagtgctcctttggatttcccttcacacaggaacctcaagcctgtggcagcgacttcgaaactgcactgtataacctaattcgccctaaagtgagttgccctgagcatggaaataaactgctcataaccgatggtatctacaaaggtagattaaatcaggttgcctgttggtacttgggttcaacacctgcttgcactcgcaaagtagtgcctcgtacctga	MRSLAKLKRNSLRKCSFGFPFTQEPQACGSDFETALYNLIRPKVSCPEHGNKLLITDGIYKGRLNQVACWYLGSTPACTRKVVPRT
g036	13764	13904	+	Hypothetical protein	atggattttgatgcattagacaatttggacttcggtgctgccgaagaggcaattgaagaactcaagaagaagcaggacgaagaagcaatcgttcctggtgctggtgataacgactgctcaagtggtgcgtgcgccatctaa	MDFDALDNLDFGAAEEAIEELKKKQDEEAIVPGAGDNDCSSGACAI
g037	13913	14149	+	Hypothetical protein	atgcaacagcttaagtcaatatttcttggcgtcttgactgcattgggcattctcattgcagtgttcctcaaaggcagaagctcaggcaaagccgaggagcgtcaggaagccaaagagaagcaattcgattcgttaaaagaatctatcgagattaaatcgcatgttcagaaagaagtgtctagcagttctgatagcaatgtcgatagtgagttgctctcaaagtgggttcgtaagtga	MQQLKSIFLGVLTALGILIAVFLKGRSSGKAEERQEAKEKQFDSLKESIEIKSHVQKEVSSSSDSNVDSELLSKWVRK
g038	14305	14150	-	Hypothetical protein	atgcaacaggctcatcttgttcactcactgtcgggtaagttagaacacttttgtgcccacgtttcattgtggactaaaatctgggttttggtttcgcgtgataaaactttcacttctgcaacatccaaatatattggttgtgcaatcaagcaataa	MQQAHLVHSLSGKLEHFCAHVSLWTKIWVLVSRDKTFTSATSKYIGCAIKQ
g039	14703	14918	+	Hypothetical protein	atggacaaaattagcattcgtgcaatcattcgtaacgcaatcattcataatgaagtgcgtacataccagtttcaggaaatccaggtagctctgggttgtagtcgtcataaggccaagcaactttattacgcatttctatataatgcagaagaaaaatttcttcgtaagaagttgtctgagccagatgacgattctgttaagcatcacagcgtctga	MDKISIRAIIRNAIIHNEVRTYQFQEIQVALGCSRHKAKQLYYAFLYNAEEKFLRKKLSEPDDDSVKHHSV
g040	15278	15445	+	Hypothetical protein	atggtccccataaacaaggttgattcacttgggcggttcgaatcaaatttaataagtgtcttggccgcagtggaaacatcatttaagccaatttattgtaatgttcgtaatagtccacgtcaggacacttacttaaatttaactggagagaaacatgaaaactgctga	MVPINKVDSLGRFESNLISVLAAVETSFKPIYCNVRNSPRQDTYLNLTGEKHENC
g041	15432	15653	+	Tail tape measure protein	atgaaaactgctgaaattgccgaagagatttacaaggctgtaatagccaaccaaattaccagtgaagtcctgcatctgaatcttgaagaagttcgcaacgcctttggtggttttgcaattctgtcaatagaagctgcggaagcactgacaaacacgtacaaccagcgcgaatatgaaaagcgttctgtactaaatgcgtctttacaggcgtcattgaaataa	MKTAEIAEEIYKAVIANQITSEVLHLNLEEVRNAFGGFAILSIEAAEALTNTYNQREYEKRSVLNASLQASLK
g042	15710	16360	+	Thymidylate synthase	atgattactgcaacactcgttgaccacatgggcagcgaccttacaactgttaatgctgcacgagcttcttatggtgcagagtcccacgagatgacattgcgcgacgagaagttgattgagtttcttgccaagcataagcacattacgccgttccgtcatgcacaggtaactcttcgttgcaaagctccaatcttcattgcacgtcagcttggcaagcaccaaactggttttagttggaatgaggttagccgccgttacaaagatggcgaagcaatcgaaatcgaattcttcatcccggatactgtgtttggtcgtcctgaaaagttgatgactcaatctgcgcaaccactgccacaagattttgctgatgacattcaatatcgtatggaaagccataac…	MITATLVDHMGSDLTTVNAARASYGAESHEMTLRDEKLIEFLAKHKHITPFRHAQVTLRCKAPIFIARQLGKHQTGFSWNEVSRRYKDGEAIEIEFFIPDTVFGRPEKLMTQSAQPLPQDFADDIQYRMESHNKACIVEYEMLIGLGIAPEQARMVLPQSMMTEWVWTGSLYGWASMYNQRSSEHAQYEVRLFAEEVNKIMSELFPVCWKALTNQE
g043	16381	16824	+	Homing endonuclease	atgaagctagccaaaagctatatatataaggtcgccagcacccgaacacttacttggaccctcaatggtaaaggttatttgtctgcaaccatgcgatataataatcataaatatactatttataaacatgtcctagtattctttattcataatggatacgttccagaagaggttgaccacattgatggcaacacattgaataatgaaccgagcaacctcagagactctactcgctcgcaaaattgcagcaacaggaaagtgttctctaataacgctctcggtgtaaaaggcgtccgtaaagtaggtaactcttaccaagtaagggtttgccacaacggtaagacaacgtatatgagggcttcttctctggaagaggcccaaattatgtccaaaagaata…	MKLAKSYIYKVASTRTLTWTLNGKGYLSATMRYNNHKYTIYKHVLVFFIHNGYVPEEVDHIDGNTLNNEPSNLRDSTRSQNCSNRKVFSNNALGVKGVRKVGNSYQVRVCHNGKTTYMRASSLEEAQIMSKRIRQSLHKEFANEGKI
g044	16824	18587	+	Helicase/primase	atgaatattaaacaatgcgtcgcgaaaataaaacacgatgtacctggttgtaaatctacgtctggaaaatccttgcaagtttggattaatacggacgaatctggaaacacatcatattctggattttgctttgcatgtggtgttcttgttccaaatccatatggaacagatgcagagaagtttcccgaagtccatatcaagacgccagaagagattcaggcagaggtggatgaaataacatcttgccctccatttgatttggaccacagaggcatagagcctgagttttggaaggctgctggtgtgagactgttgtattcagaatacgacgggaaaacgcccaacgcattggctcacgggtataccaagaatggtaaacttgtacgttggaaaatcaaa…	MNIKQCVAKIKHDVPGCKSTSGKSLQVWINTDESGNTSYSGFCFACGVLVPNPYGTDAEKFPEVHIKTPEEIQAEVDEITSCPPFDLDHRGIEPEFWKAAGVRLLYSEYDGKTPNALAHGYTKNGKLVRWKIKLLNKKVMWSVGDTQDNDPYNFMAAKAIGGKTLFITEGEEDCIALRQILKTMNRGSAYEDLDFAVISLSDGSSSVHKCLSRVAEEIKQRWEQVVIVFDDDEPGRKAAKEACRLLPGAMIATLPANDANDCLKRGLLKATQSAVVFRAARPLPTALVNKELLMEELDDEVEQGVDYPWTKLTDLMFGQRRAEVISIGGAEGGGKTTLSRQIVHHNIIQHDWGVFTAYMEETPAETLRRMAGLNDNLPYWEPAFTREDPRYDEAKFRQT…
g045	18675	20588	+	DNA polymerase	atgtatgccagtgacattgaaacaactggcctgttggagcagatgaggaaacaagctgccccacgtcttcacaacattggacacattgatgttcaaacccgtgaagaagttgtaacagagtggactgaccgtaaatccattcaagcatttttggactcaggtccaacattaattatgcacaatggcgcaacctttgactttgaagcattgaagttcttgggttacgacgtttcaaaatgtacactaattgatactttgtttatcagttggtatctgcaacctcgtcgtgttaagcacggcttagaaggttatggagaagagtttggtgtgcctaaaccagtcattgatgattgggaaaatcagactcaggaagaatataaccatcgtgtgatggaagac…	MYASDIETTGLLEQMRKQAAPRLHNIGHIDVQTREEVVTEWTDRKSIQAFLDSGPTLIMHNGATFDFEALKFLGYDVSKCTLIDTLFISWYLQPRRVKHGLEGYGEEFGVPKPVIDDWENQTQEEYNHRVMEDCKIQLKLWEQQYIQLLKIYKTPGEVKRFIEYLMTKARQQVIQQRTRWKLNMEKAYAFKAKLEPMIKEKTDALEASMPRVPEYVIKSRPAKCHKMNGQLSSTGMKWKAVCDANGLDWKDPDLHIKVLKGYKEPNAGSHVQIKDWLFSLGWVPETFKFDRNKETGETRQIPQITVKDEDGNPEICPSLHKLAERNPDSGIQHLIGMGVYKHRLSVVNGFLRDVDEDGFLTARCGGLTNTLRLKHRELVNLPSIRVFGGEELRSMLEAW…
g046	20588	20833	+	Hypothetical protein	atgcgtgttttagctctgtacgaccgacacgaattaaagattcaccaagctgctggcgacatgccagctacacaactggcgctgtctgcaattgagatgaacgccttggcattatttggaagtggttttgatgacaacgaagtctacaaaactgcaatcgctgctctgaaagattctaaagatttctcagacacacaatctatcctgtccaacctggacattgactctcacattattgaaatttaa	MRVLALYDRHELKIHQAAGDMPATQLALSAIEMNALALFGSGFDDNEVYKTAIAALKDSKDFSDTQSILSNLDIDSHIIEI
g047	20845	21708	+	Hypothetical protein	atggcatttgctgctcctactctggcctcgaacaagactccttctgctgcaccattactggaagcgggtggttatcctgctcgtgtctgccgtattatcgacctgggcttacagccaggctctgctaaatatccaaacccatccctgaaacttctggttactttcgagctgctcgacgagtacatgaaagaagttgatggcaatggtgctatggtcatggtccaagacccggacgaagatgacggcgtaatgatggcgaagaatcttgaagacaagccgcgttggtttgactttgagtttacctacaacgctgatggcttcatgggtgacaactcccacatctacaaattcgctaaagcgattgatgctctggaagttaagcagaatctggaacaggct…	MAFAAPTLASNKTPSAAPLLEAGGYPARVCRIIDLGLQPGSAKYPNPSLKLLVTFELLDEYMKEVDGNGAMVMVQDPDEDDGVMMAKNLEDKPRWFDFEFTYNADGFMGDNSHIYKFAKAIDALEVKQNLEQAIQGHPAKNLPDWLGEPLVVGIVQYTKQSGKNAGQVANKVATFSPMKSKEKKEAKALVNPTVFFDMSEPDLEVFNKLPGGDSPYAIKNRITGGVDFYKTKLSALLGGKPADDSVPNQASDEEVDAAMKAELEAQAAAKAQREAEGGAAGGTGMPF
TT007	21703		-	Rnamotif (-11.40)	TCCAAATTAAAGGCTCCCGAAGGAGCCaaTTATAGTTAGAA
TT008	21706		+	Rnamotif (-12.00)	TAACTATAATTGGCTCCTTCGGGAGCCTTTAATTTGGAA
g048	21750	22178	+	Endonuclease VII	atgaaagtttgtagttcatgtaaaacattgaagcctttatctgaattctataaatggaagttgggtaaagatgggtatcgagcaagctgcaagttttgtgtaaacaaacaaaataacagtagcataagcaagaacccagaggccaaacttcgagcaaatcgtaagtataagaaagttaatatcgacaaagttcgagagcaaacttctttgtacagaagctcaaacccaataaaacgtgcagcacatgttgcagtccaaatagctcttagggagcacagacttgtaaaaggtgtttgcgaatgttgtggagatactaattcagtagctcaccacgacgactattccaagcctctggatgtaaggtggttgtgcaacttccaccacaagcagtggcacacc…	MKVCSSCKTLKPLSEFYKWKLGKDGYRASCKFCVNKQNNSSISKNPEAKLRANRKYKKVNIDKVREQTSLYRSSNPIKRAAHVAVQIALREHRLVKGVCECCGDTNSVAHHDDYSKPLDVRWLCNFHHKQWHTESGEGLNGK
g049	22168	23193	+	Exonuclease (5'-3')	atggtaaataagaagcgcgtcctgcttctcgttgatgcagatatgattgcattttcccactgcgcggcagaagaatatgggaaagagccaggagatataaacttcgccaagattcaaatgtccatagactccaagatggagtttcttgccaagcgttctggcgctacggagattatgagttttgtatctccgtctgaaactatgagacacgtatttgctcctgactacaagggcaaccgtgatggcgtatggcgtccagaaaacctcaagaatgcgaaagcacatctcatggttgcatggaacggaatgtggatgaagggtctggaagcagatgaccttctggctgtattcgctcgtcatgaatacgaagcaacaatgggcaaacgtaatgagattaag…	MVNKKRVLLLVDADMIAFSHCAAEEYGKEPGDINFAKIQMSIDSKMEFLAKRSGATEIMSFVSPSETMRHVFAPDYKGNRDGVWRPENLKNAKAHLMVAWNGMWMKGLEADDLLAVFARHEYEATMGKRNEIKSLTRIGPCTYDEVWIASLDKDLRQIGQFGDTGPVIKHYQWERESQGIGEKIVIPKDYGELKLIIKDNGKSKKKEVKGCGPKFFLHQLLIGDSTDNVMGCGVLEEKIYKTGAKAGETYFRRSGVGAVESFELLDKTTTYAEGLKKVIGAFIMRFGDGWEEELLKVGRLVYMHHQIDDGNLVRLWHYKGVIDRFHLKENRIIPHAEYLQK
g050	23205	23729	+	Deoxynucleoside monophosphate kinase	atggcttacggttattgcggtacggaagccaagtttgtttcttggctccagtctgctattcgcagtgtttggtctaaacatccaagcaagctatctcttatccaggctcgacgtgtggcattgaaagttggtacatccaacaaaccaatattccacattcagtgttatcactgtaagaaactgtataagttgaaagagattgaagtgaaccacaagaagcaggttggaggactccttaagttggaagaccttcaccgttttgtggacaaccttttattggttcagccagaagatttggaactgctgtgtcatgattgtcatggcatcatcacatacatggaacgatatggagtatctcgacgagatgcagtcatagagaagaagtgtattgcctttgcc…	MAYGYCGTEAKFVSWLQSAIRSVWSKHPSKLSLIQARRVALKVGTSNKPIFHIQCYHCKKLYKLKEIEVNHKKQVGGLLKLEDLHRFVDNLLLVQPEDLELLCHDCHGIITYMERYGVSRRDAVIEKKCIAFAKLKDDEQIAKCKLAKIDPIPKTKIGRKNAVRDYLRLNLNDY
g051	23719	24474	+	DNA ligase	atgactattaagcttctcgatgatggtacaaaatatacgaaggctcatgctcatgattgggaagacccagaatgtcgaatcaaaggacgctgcgaactcttcatcaagattgacggaattcgagctatccgtaataaggcaggtggtgtctggagtcgtaattccaaacccttacctcatttatcgcacctggagttcagagatgctgagatattccgtaatagttggaatgagacttctagcatcctcggtcgtattgacccgcctacggttgcactaacccaagaaaacgtgtatgagttgagtgatggtgctgttgacccacgcttgtacatcggctggtgcaaagacccaagcaatgaaaaccttaaggcattgatggataaatatctggcgctt…	MTIKLLDDGTKYTKAHAHDWEDPECRIKGRCELFIKIDGIRAIRNKAGGVWSRNSKPLPHLSHLEFRDAEIFRNSWNETSSILGRIDPPTVALTQENVYELSDGAVDPRLYIGWCKDPSNENLKALMDKYLALGHEGIIVRDAKGKWWKIVPYKYADVKITGMKEGTGALKGMCGSISSNYGSAGSMVKDCLADHGIPESNTAIRKWLWEHRNELVGSIMQVRYREKTEAGKFRFPSLVRLRTDKSEESFD
g052	24392	25093	+	dNMP kinase	gtgagaagacagaagctggtaaattccgcttcccttctttggttcgccttcgcacagacaagagcgaggaaagttttgattaagcgtttagctgtcattcttaatggcccacctggctgtggtaaagacacaattgccaacaagatagttgctgccgaggaatcctactttctcggtaagcgtcgattcactaaacaccagtttaaggatgccctgtatgagcatactgccaaacactttcaagtcgatgtggacaagtttatccactatgcttcggaccgtgacctcaaagactctatctcccttgcaggtcttggtggcagaacacctcgtcaagctcttattcacactagtgaagacatctataaacctcgctacggacaagactacttcggtaag…	MRRQKLVNSASLLWFAFAQTRARKVLIKRLAVILNGPPGCGKDTIANKIVAAEESYFLGKRRFTKHQFKDALYEHTAKHFQVDVDKFIHYASDRDLKDSISLAGLGGRTPRQALIHTSEDIYKPRYGQDYFGKVEAARVEELTGRMGGVINVIYPDGGFGDEVVAIESAYDFVIIVRLHRDGFDFTGDSRRYINLPNTPTRVTVDEHLIDGKVDDSVFKVFNWIERITYQVEK
g053	25096	25548	+	Deoxyuridine 5'-triphosphate nucleotidohydrolase	atgtcctgtatgacccaagttgttgcagttaaacgagtgcaccctaatgcgaaattacctgtgtatgctacagctggcgctgctgctgctgatgtttgtactgtatccgataccactgttgttatcaatcccggctcttctgttgttgtcgatactggcctccagttcgaagtaccaattggatacgaactcaaagtgtatagccgcagcggtcacggctttaagtctggtattcgccttgcaaactgcacaggcattctggattccgactatcgcggtaatcttatggttaagctgcacaacgactcggacacagcctttaagattcaaccaggtgaacgtgtttgtcaagtgcaagttagtaaagctactcaacaccatttcgttgaagttgaccac…	MSCMTQVVAVKRVHPNAKLPVYATAGAAAADVCTVSDTTVVINPGSSVVVDTGLQFEVPIGYELKVYSRSGHGFKSGIRLANCTGILDSDYRGNLMVKLHNDSDTAFKIQPGERVCQVQVSKATQHHFVEVDHLNSTVRGEGGFGSTGRV
g054	25578	25907	+	Hypothetical protein	atgaaactgtcctcacctgttgttgtaaataatcgcaaagtcaagtttgcatatttgaaatccaccgtcacttcaactggcggtggtacttatctcacccgtgcacttgcaacgcgcaatgaaacaggtgcggatgttatcgttttcatgcttcctcgtggtgaaaatacaatcaagaacgtcgaacgtatcaagcgtgggcgcgaagatttaatgtcggctgtaaagccgctaatactgccatttaagattgtggtggttgttggttctacccaacagtatcttgaagatttctttaaagatatggattggagcgatattaaatattaa	MKLSSPVVVNNRKVKFAYLKSTVTSTGGGTYLTRALATRNETGADVIVFMLPRGENTIKNVERIKRGREDLMSAVKPLILPFKIVVVVGSTQQYLEDFFKDMDWSDIKY
g055	25962	26147	+	Hypothetical protein	atgcgcacaattcaatgtagtaactgccattatgaagtggcagaggatgatttcatcacccaacaatgtcctatctgtgattcattcatgccactaaatcggctcattttaaaagctgattctagtttgggcaacatcattcgcatcaatcccgtgcaaactcagccattagtggattgtgattaa	MRTIQCSNCHYEVAEDDFITQQCPICDSFMPLNRLILKADSSLGNIIRINPVQTQPLVDCD
TT009	25913		+	Rnamotif (-12.30)	ACGCATAATAGGGAGGCTATCTGGCCTCCTATCTTATTCGG
g056	26167	28185	+	Terminase, large subunit	atgtcaaagactgatgacctcggaccggagttcaatgatacagtagcctcgtatcttgccaaacactacggtgacgtattaaaagtctcaagagaaagattctgcattctatctttgccattgctccgtcgatatatttcagaaaactctgcgatagttgacagctatgaagaacaaattcaagcagagttagaaggccagggtctagaaaacgatgctgtattgcgttccgttttccgagcacaacttgagcgccttcgctctggcgataagaaagattcaactgcgtatgccgacgagttgaagaaaggaatccaagctggtgtatcagaccgtgtagctggttcgactttagaagagccaacttctgaacacgacaatactcaagagcttgttgat…	MSKTDDLGPEFNDTVASYLAKHYGDVLKVSRERFCILSLPLLRRYISENSAIVDSYEEQIQAELEGQGLENDAVLRSVFRAQLERLRSGDKKDSTAYADELKKGIQAGVSDRVAGSTLEEPTSEHDNTQELVDKILYDPHNVDPSVIPAKVAEQVRKVLMKSFEAFGKWQFHIQMGFPFQSQDFHDVIFKVGQKVVDGEIDRLIVTIPPRHSKTQLMSIALPLYSFCHNESSHNIITSYAEDVVLESSGYIRAVMLDPLFQRIFPKVRIDPNKRSLERWGTTKAGVMHAVPTGGKLTGKGAGLLVANYSGCFVVDDVIKPKDAYSDTVRAEINDRFDNTFMSRLANDGCITDSRGNQIKCSRTPMVIIMQRVHDQDLVGYILRGGSSDKYHYLNIPAIV…
g057	28176	28400	+	Major head subunit precursor	atggatgtaaatatggcggttatcactcgcttagatgcccgctcacgcaagaacaactccctccagattcaagatttggaagggaatattctgtgtgtgattgaggcagtttctaccacagagagtgactgtgttaagttaaagcacgagtcaaatctgcgactccacacctccgacaacattcaaattgttaaaggtaatggaactgttctaaggaagaaataa	MDVNMAVITRLDARSRKNNSLQIQDLEGNILCVIEAVSTTESDCVKLKHESNLRLHTSDNIQIVKGNGTVLRKK
g058	28400	29716	+	Hypothetical protein	atgacttccaaaaagaaaaacaatctctctgtcaaagttgcggatggattagaaaaccttgtaacggggttgggcggtcaggcagataagtctacttttaaccagtggtctttctccaacaagaacgcgaactatcgcgagctaatgaaccgcttccgtgaggattgggtatcgcagaaagtgtgtaccgttattcctcaagacatgacgcgtaagtggcgacatattgatagtgaagaagggcgcaaagcagataagaaacttcgtatccgcaaactgttccgtgaagcatatcaatgggccagactctatgggacttcatttgttttactcgacctgaaagggacgggtaaacttgatacaccattgcgtctggataacttgaagactggatgtatt…	MTSKKKNNLSVKVADGLENLVTGLGGQADKSTFNQWSFSNKNANYRELMNRFREDWVSQKVCTVIPQDMTRKWRHIDSEEGRKADKKLRIRKLFREAYQWARLYGTSFVLLDLKGTGKLDTPLRLDNLKTGCIKSMRVIDRSRLFAAGTMVLDPLSPHYGLPEFYTLAGYPGYIHYTRFLRFEGTELPLFEFQRNMWYSDSVLIPLMKTIDQFYTTAAAAASLAQEATIDVVTVEGLQSLLTSPEGEAAVMKRFKLMKLAKSIYNVLILDNTEKYDTKSIALSGVKDLIWEYLKIVAAAVGIPATRFLSASPDGMNATGESDLVNYIDLLTGLQTSVFDPRLDVVDKIVQAHFGIEEYDYEWLDIFPESNVEKAKRAKDLAFAVDLLVNNGTITTQVAN…
TT010	28513			Rnamotif (-6.90)	GTTCATTAGCTCGCGATAGTTCGCGTTCTTGTTGGAG
g059	29508	30749	+	Hypothetical protein	atgttgagaaagcgaagcgagctaaagatttggcatttgctgttgacctactggttaacaacggaactattaccacacaagttgcaaacgaagtcatgttccattcgggcgtgttcggaacttgtgacctcggcaagccaaatcctaaacctcctaacatccaaaagggtaacgcaagtgaagcaaagccaaaacctggttcagcttaacgacgaagataccgtgaatgaagtagttttgttaaccgacaaggctactctgacgacccgtcgtttacgcgactctggcgaaatgattgcagaatgcaccattgctcgtactggcattatgctgtacaaagcgaaagaacttggtgaaattgcaaaacatctggacccagaatctatttgccgtgttcgc…	MLRKRSELKIWHLLLTYWLTTELLPHKLQTKSCSIRACSELVTSASQILNLLTSKRVTQVKQSQNLVQLNDEDTVNEVVLLTDKATLTTRRLRDSGEMIAECTIARTGIMLYKAKELGEIAKHLDPESICRVRTKPEVLFDEATIEGCRSIPVTIGHPKDDVNTKNNKELQKGFIEGRPVADGSFLAASIVLNDEQAIRLVDSGVDQISLGHNAELAVAEDADADFDKVRIIPNHAAIVVRGRAQTTRIGDSGEEISIVDKATFDVVEAERDAALDKISTLEQKLADAETARLSDEAIQAEVDKRVVARTALLIDVARLGDEFSKLDFSGKTDAEVKLAVVNKLHDKDFGEKSEDYISARFDAALEDCDSITLGDALNQSMQFTAQKDSEARKPKVSIS…
TT011	30441		+	Rnamotif (-9.90)	TTGCTCATTGACGTTGCCCGTTTGGGTGATGaaTTTTCCAAGCTT
TT012	30449		+	Rnamotif (-6.80)	TGACGTTGCCCGTTTGGGTGATGAATTTTCCAAGCTTGATTTCTCTG
g060	30759	31232	+	Hypothetical protein	atgccaaagcaagattggtctattaatactggtgcagcatatgcgggtgagcaatatggcctggctaccactaactctcagcgactgactttcaatgctgaaactgaaatggctaactttggtttagctgttgttcagggtactgcttccaatcaggttaagcctggtatcgcagccgacggcactgttctgggcattaccatgcgccagattaacattgaatctgcaactcgtcctggtgacggcactgttgcaatcaaagctggctggcctctgggtgttatgctgtctggcccaatcatggttaagctggtaactgcaatcactgataagaacattggcgtatctgccactggtcaatttggtggcgttgatggcacctacactgctgctacaaac…	MPKQDWSINTGAAYAGEQYGLATTNSQRLTFNAETEMANFGLAVVQGTASNQVKPGIAADGTVLGITMRQINIESATRPGDGTVAIKAGWPLGVMLSGPIMVKLVTAITDKNIGVSATGQFGGVDGTYTAATNLTALRYPAAAGDVVPVMINVVPKS
g061	31453	32460	+	Capsid and scaffold protein	atgcctaagatgattaaactggccgacggttctgaatttgaactgaatgacgccatcactcgtatccaggattctggcactgttgtcctgaacgatgacgacgcagtattctttcaacgccagcttgagttcattgaagctcaaacttacgacatcctgtatcctgaactggaagcacgtgctgctttcggcgtggacaccactggcggtgctggcgtaaacaccctgacctaccgttcttacaaccatgttggtaaagcccaggtaattaacgcccgtgcaaccgacctgccgaagtccagcatttctggcaaagaatacagcgtaacagttaagtctgttggtactgcattcgactacgacattgacgaagtagcatctgctgctgtaactggtctg…	MPKMIKLADGSEFELNDAITRIQDSGTVVLNDDDAVFFQRQLEFIEAQTYDILYPELEARAAFGVDTTGGAGVNTLTYRSYNHVGKAQVINARATDLPKSSISGKEYSVTVKSVGTAFDYDIDEVASAAVTGLPLETRKANAAIRGYEQYVNSAAWYGDQANGFVGFFENPDVTKATVAQGAGSSTKWNEKTPTEVIADLTTAVSAMYASTLKIMRPSEIWMPVEHEQYIFNTARSEQSDKTIGQFFIDNNQFINSRDKIKGLNAIKGHGASGADCFVVVCREAMGNRTFRLREPLPLTWQPVQLHGLVYEVPGRGRFAGFQAMYPAAISINSGI
g062	32504	32944	+	Head-tail adaptor protein	atgcagcttaagaacaacgaaactcgcaacctccaattcttcttctataagaaggataaatctggcaaacctgtgctggattttgtacacattcctggcggtgcaactgttgaaattgatgatgaagtgtataaagcaattacctcttctgtcactgaagttgaagtgatgcgtgaagaagaagttaagctggacgactccaacatcggtgctgacgttaagtctggcaaagaagcactcgtgattaaggaatattacaccacgggtaaaactcgtaaagtaaacctggtcaaagaagctatcaaagctggcagtctgtctattgttgaacgcgtgaaagttggtatgcctgacattgataaagtgttggttgccaatggcgtgaacatcaaagatatg…	MQLKNNETRNLQFFFYKKDKSGKPVLDFVHIPGGATVEIDDEVYKAITSSVTEVEVMREEEVKLDDSNIGADVKSGKEALVIKEYYTTGKTRKVNLVKEAIKAGSLSIVERVKVGMPDIDKVLVANGVNIKDMPEEAKLALYDKLA
TT013	32553			Rnamotif (-6.80)	AGAAGGATAAATCTGGCAAACCTGTGCTGGATTTTGTACACAT
g063	32944	33333	+	Tail completion protein	atgattacactgaccgatttggtgaaacgttatccggctatggctgacatgacccaaggccgttttgatatcttagttgaagatgcaaaacttgtaatgggtacaatcgaatcgcgttggtgtgggttttatgacccagctatggcatcacttgtcgcgcattggtcttcaacaattgatgacataatgcctggtgatgccgcaatgccagctttgcctgtaagtcgcaccgatgtggacgatgtgcaggtagagtttagcgaccgagtcatttcgactatcccatatatcgaagctgatttcatgtcaactgtgtacggtcaacgttatttgcaatggcggcgcatggcatttgctgggccgagggtaagtcctgggttccagttttga	MITLTDLVKRYPAMADMTQGRFDILVEDAKLVMGTIESRWCGFYDPAMASLVAHWSSTIDDIMPGDAAMPALPVSRTDVDDVQVEFSDRVISTIPYIEADFMSTVYGQRYLQWRRMAFAGPRVSPGFQF
g064	33279	33695	+	Tail sheath protein	atggcggcgcatggcatttgctgggccgagggtaagtcctgggttccagttttgattaatcaacgcttagctttcaacaaatacacaaccacgggtcgtcctacccttgcagtatatgtagaaggtcattacgacaatcttaataattgggtggaagactcttgggaacctccgaagaagttccgctgtactcctattgcatatggtgacagggattcgggtgtagcgggtcaacagcttaaagcaacggatgttggtgagcgtcaaccatcattcatgaagattcatagtcgtactgagatgccgatgaaatcaatcatcactgtgtatggcattcagtataaagtcatagcaataaacgattatgaagatgccggattcttctctgtaattgccgct…	MAAHGICWAEGKSWVPVLINQRLAFNKYTTTGRPTLAVYVEGHYDNLNNWVEDSWEPPKKFRCTPIAYGDRDSGVAGQQLKATDVGERQPSFMKIHSRTEMPMKSIITVYGIQYKVIAINDYEDAGFFSVIAARVLEK
g065	33695	34210	+	Tail tube protein	atggatattcgactcgaagaactacagtccatgaaagagattgtagatgtgtgtgtaggtattccaaagtttacctacaacatgcaaatcaatgctcccagaccccatggtgagtatgccgcaatcaaatgtttatcaagtaccaacccaggctttgacgagaacaggatagtaaccattggtggtgaagaaatgttccgtactcgtggtgttcgtattctgacatttgcaatattgttttctcgtgagggtgatgaatttatcaagtttgataattcgttttaccgtcccgatgttcaagccaaattgaagcaggagaagtttgctgctcttggtaaagaacctttaaatcttgccaccatacaaatggaaaccaattgggaagttcgacaagcggtt…	MDIRLEELQSMKEIVDVCVGIPKFTYNMQINAPRPHGEYAAIKCLSSTNPGFDENRIVTIGGEEMFRTRGVRILTFAILFSREGDEFIKFDNSFYRPDVQAKLKQEKFAALGKEPLNLATIQMETNWEVRQAVKMQFNIIREDLSPIGVMSGAYVGGNFYDGNTLITTKKV
g066	34213	35661	+	Hypothetical protein	atgtcaatcccaatttctgacttagttcaggttgatatcgcaatctccccgaacgccattgcgactgatggttttgggccgttgctcttcatgagcaaagagtttgtaccgaccgttgatgtatatccggttcgctcgtacaccagtttgaaagaagttctcgcagacttccctggtggcgagattgctaaagctgctacctcctggtattcgcagaagccaactccgaagactttcctggtcggtgctatcaagtatgataccctgaccccagcaactcctgctactgttactgctgcatctgctgctgtactggcaacgattaagctagaaactgccgcaaccatgcagttaagtgttagcggtgttcagtatgttactaacccgattgacttctcc…	MSIPISDLVQVDIAISPNAIATDGFGPLLFMSKEFVPTVDVYPVRSYTSLKEVLADFPGGEIAKAATSWYSQKPTPKTFLVGAIKYDTLTPATPATVTAASAAVLATIKLETAATMQLSVSGVQYVTNPIDFSSAEDFDGVANLVTTALSSVGAGVTVTQEAGKFKLTTSATGINATISNVGGKVGEVLKLQYSDSAVIVAGKNELSISSDLSNIADAPFNFFYVGLDRQYRGKTSPVDNQMSVAKWCEASSKVFGWGDNDKNILINGTNNSFRRAKNQNLRNTLCVYDASANGDEYPEISILGRASTVNFNVANSVLILAYKKGPGISTADLSSGQVSALLSCGGNAFISVAGNVMFYNGRMADGTWFDSVQGVEWLTQKVRLNVFNLFYTSTTKIPW…
g067	35671	36126	+	Hypothetical protein	gtgaagcaatattcgttttataatacagacctcctgattgacggtgctcgtgtagacggttttcaggcagggcaatctgtaattacggcacgatacaacgtgccacagcatgttcctgttatggatgcttacggcaaacttgctgtagcaaccactgctgaccagtctggggttatcactttcccactgctgcaaacggcagattggaacgaaatcctttaccaacgtgcacagcttactcgtgcaactggtttgtctggtaacaaatccctctgggaacctttgcagttgcagttggttgacaagatgggtgatgttctggtcaacggtgttaacggtgcaattctgcaacagcctgccattgttcgtggtgtaacctttacatccaacatgtgggct…	MKQYSFYNTDLLIDGARVDGFQAGQSVITARYNVPQHVPVMDAYGKLAVATTADQSGVITFPLLQTADWNEILYQRAQLTRATGLSGNKSLWEPLQLQLVDKMGDVLVNGVNGAILQQPAIVRGVTFTSNMWAIFVERLTIVTGQYPEIGV
g068	36142	36600	+	Hypothetical protein	atggcttgtgaacttcgtcaacgcgagttacaagccgactctggtgatgtagtcttggttggtactcgtcaattgggtgccagccaagctcttgaccttcaagtcgagcttgttcagaaactcggaacttcaatcttcccattcgttgagaataagtataactttgcagacattatctatttaatgcagcaaggtgggacgagcaatgaagtaacagaattaattaaacgtgtagtgtgtatggcaaccattgatggtgtcgaagttaatccacgcactatgcagatgaaatacaacggcaacttgatgctcatgcaccatgtgtttgcatttgttttggaatcgaacttccttgattttttcaagcaagggctcgaactcaacgaacgcagacgattg…	MACELRQRELQADSGDVVLVGTRQLGASQALDLQVELVQKLGTSIFPFVENKYNFADIIYLMQQGGTSNEVTELIKRVVCMATIDGVEVNPRTMQMKYNGNLMLMHHVFAFVLESNFLDFFKQGLELNERRRLEAVEASKMAEQKNSSPETI
g069	36630	36776	+	Hypothetical protein	ttgcaccgtcctgtaatagaggacagttcactctgttctcttaaagagttacaagatgggacctactctattatggatttgttgaccttccacgcaatacttgatttgcgtaatgaattaaaacctaaagaagaagacaatggctaa	MHRPVIEDSSLCSLKELQDGTYSIMDLLTFHAILDLRNELKPKEEDNG
g070	36769	40443	+	Tail tube initiator protein	atggctaataacttaaaagatttaatgagaatgtccgaagccgaattgattggcttaggtgctcaatatggtctgtcattcaatccaggtatgcgcaaacgagatatggcacagcaacttgaatcaagtgctgcctctggttggatggaaacaaattcacagcttatggaagaaacctatacagaagatgatggcatctcttatggtacttccgacatgatttcagactcagctcacgttgcacagatgatttctggtgctgggctgactgaaacattccatgctgcaatgaacggtccaagtcaccatgtagaagctgttcatgcctacatggagaaattaggtgtatccactgatgatgtgtggatgcacatgcctaaagcaaacccaaacaagcca…	MANNLKDLMRMSEAELIGLGAQYGLSFNPGMRKRDMAQQLESSAASGWMETNSQLMEETYTEDDGISYGTSDMISDSAHVAQMISGAGLTETFHAAMNGPSHHVEAVHAYMEKLGVSTDDVWMHMPKANPNKPEGHWGMLNAYMRDTLAGHQDIMPELPGHYTGDIMGEYSTNRGDIAKSMGYLAHMYVDRQQYDDPDRYARDVYRVAKRLESELPQNFREVAAVSAMNVGNKSGPRVSYMDSLPQLGSDSIVGDIQHPRQPLNASGLPLGSMGSGIKAEYSLSASLSGSPGWSDASKSLYQDVSGVVKSAAKVYAGGSERGMNAYRTQSSDRDLILDSASRYTDLADARSGYDNLKKDIGDDPRYSGAAIRGVLENAHQYNEAEVSKTFDPAERLRNT…
TT014	37297		+	Rnamotif (-8.60)	ATTGCCAAATCTATGGGCTACCTAGCTCATATGTATGTTGACC
TT015	37952		-	Rnamotif (-7.80)	AACTCTGTAGATGGACTTAATTCAACAGGTCCAgTGTTTCTTAGAC
g071	40519	41616	+	Minor baseplate protein	atgccgtggatgcgtggtatagagatagttgtctctcgtaaggatgaccctgaaacaaagtctgtgtttaaagcacacaagattgatttcaccatccggtcaactgttggttggcctgctgacactgccgacattactctatacaaccttggtgttgatgaagtgaagttccttcaagacaagacctatggtgatatgtatattgaaattcgtgcaggatatttcgaagacgagcgtggagtaaacgctggtcatagcaagtaccaaagtccagaacaggctgattcagaagtaaggattgaaattggtcctaaacttccgacaatcttttctggcataattacaaacgcagttggattcagacgtcctccagaacacgtaacacaattgttttgtatc…	MPWMRGIEIVVSRKDDPETKSVFKAHKIDFTIRSTVGWPADTADITLYNLGVDEVKFLQDKTYGDMYIEIRAGYFEDERGVNAGHSKYQSPEQADSEVRIEIGPKLPTIFSGIITNAVGFRRPPEHVTQLFCISKAYGASTEFTQMKDIPNGATLEDAIRSMCADYGFSTISSFGVDESVFKSVLKLGRVFHDTFLEEFRTLLGEYNLLFSVTTGEIQIFPDTYGNKDAVDRMSKDREPIKLDANQVIGNPIAGIATYSLNTFLNASYQPGMILDVSPLLGEQLLANGVTSVTGKGVVLNTDQSVFRWAMEDKYFITEVVHHGSTHETVFQTTITAMLGGNTAMGGKEAAWQQMYLNSGMSMESF
g072	41616	42518	+	Hypothetical protein	atggcattaattgatacaagtttgttgggcgatggaatctccacgctaacaaaggcttttagttatggacacaacccgtccgtaattatgtggtctaatgggccagttgcacagaaggaagatgaagggttgtttggcaaagcctttggtggaatagccaaggcaatggaatcacttgtcaccacagatgcaccagagagttttaactctttcaagtttgatgcaatggttagtgaagaacatgatgcgcagtctacagttactaagtttcctgtaagctctggcttcttagtcagtgaccacatcatcaaacataacagagtccttaagttaactgctgttgcttccaacatgcagaactctgccatgtggactgcatcggtacaaggtctatctgtt…	MALIDTSLLGDGISTLTKAFSYGHNPSVIMWSNGPVAQKEDEGLFGKAFGGIAKAMESLVTTDAPESFNSFKFDAMVSEEHDAQSTVTKFPVSSGFLVSDHIIKHNRVLKLTAVASNMQNSAMWTASVQGLSVATGAIFNNPIIPILGSAAGAVASAFETSNRIQSTYELFNGFRANGTKLYISTIVGPYLNCVVTGIRTKTDKMTSAILAVEITVEELQVIGEDTLAIEARKAMQSMTDYSEFAKIAQSAGIGALGGAGISLPGLGAVGATAVSQLGTLKDKLAKLESPLSSVKGRLFK
g073	42515	42877	+	Tail sheath polimerization initiator	atgacagaacaacaagcactgcaagaaatattatcactactccctccaggatatgtgaagactgttccatacgatatttcaaaggatgtatcttttgagtttcgtggaatcacagtcaaaatgtctgcattgtatttaaacgagtatttaaactgttacatgtttgaccttgcttggggttcatccgaaaagatttatggaatccctattcgtggtggtattgatattcttaaacaatacagtacaccactgccgaacatgtacgttacgaatactgtaagcccaggagaagaggtttacacttggcgacaaatgtttctcttcatcgtagatgcgagtgtacttgaacgtggcgagtcataa	MTEQQALQEILSLLPPGYVKTVPYDISKDVSFEFRGITVKMSALYLNEYLNCYMFDLAWGSSEKIYGIPIRGGIDILKQYSTPLPNMYVTNTVSPGEEVYTWRQMFLFIVDASVLERGES
g074	42846	43637	+	Baseplate assembly protein	atgcgagtgtacttgaacgtggcgagtcataacaacgatgtaaagtctgcaactgttaacacaggatacccaggccatatttataacttcgatgctgtaactcaaacatgtgaggtgcagcttgcaatcgaaaacctattcacaggctacaccaatgcctacaccctggagaagaagaagcggctcagaaatgttcccgtacaattcattcagggtggtggctggagtttaacacatccagttccagatggtactccttgctatgttcattttgctcaacgtggaatcgaacattggctggcagagaataaagattctgctggcatggttggtggaagacctgccccagcattcagtcagttgttctctcacaactctgctgtatgcattattgggaca…	MRVYLNVASHNNDVKSATVNTGYPGHIYNFDAVTQTCEVQLAIENLFTGYTNAYTLEKKKRLRNVPVQFIQGGGWSLTHPVPDGTPCYVHFAQRGIEHWLAENKDSAGMVGGRPAPAFSQLFSHNSAVCIIGTQPIPGAIPGFNAGVTELRNASRDQRLTLHGDGKVELITGAAKITITKDSEIVIEATEKASVISPQILLDGDTTVTKSLTVLGGMSVSGGSGGTMAITGDMVQQGTFTINGVTVNEHTHTNPEGGDVGPMK
g075	43637	44008	+	Baseplate protein	atggctggaaacttactactagattctaaccacgatattattattggtcgtggtgcaaccagggttggtggtgtagaagaagttgctcaaatagttaagtgtagattactgacggtgttcggagaatggaaacatgacccgtccactggtcttccttggtttgatggaatcttcactaagactgttcgaactgctgacattgaggcagctattgccaacgtcattcgaagcactcctggtgttcaacaacttatctctataaatattgatgctgatttccgtgagcgtgaagtaagaatttcattcattgctatctccgattatgggaatcttgaggattacttaacatggcaacaatccagtacggcgtga	MAGNLLLDSNHDIIIGRGATRVGGVEEVAQIVKCRLLTVFGEWKHDPSTGLPWFDGIFTKTVRTADIEAAIANVIRSTPGVQQLISINIDADFREREVRISFIAISDYGNLEDYLTWQQSSTA
g076	43984	45138	+	Tail fiber protein	atggcaacaatccagtacggcgtgactgaaaacgggttcgtacagaagcctgttcaagaaatcgtgtcgcacattaatagcagattccttagcgtatttggtgccaacttcgacattagtccagaaggcccagatggtcaggttataggaatcatatcagaagaaatctctaagtgctggcaacaggctgaaatggtgttcaatgcctatcgtcctggtgcaatgcagaagattggtctggataacatctgtgaactaaccttcaccaaacgactggtcgactggccttctcgtgttggtgttcgttgtacgggtcaggctggtactcttgtccctgctggctctattgtcagtgatggaacaatggatttcgaaacacaatatgattgcattattcca…	MATIQYGVTENGFVQKPVQEIVSHINSRFLSVFGANFDISPEGPDGQVIGIISEEISKCWQQAEMVFNAYRPGAMQKIGLDNICELTFTKRLVDWPSRVGVRCTGQAGTLVPAGSIVSDGTMDFETQYDCIIPGTVTAVATETGEYYIAADTVNKINTPVAGWESVNNPEIGQTGVDYESDPALRTRRDRTTAHSGSAFVEAIYAALADLNLSYLRIRDNDTGAPIGTQPSGTVFVVVEGGTEDEIARRIYSSKTGGVPTHGTTSVSIYDSKGYPHEVKFSRPEGATIYVTGTFKRRPGSNISSNDAAKQLQTAMMNYINSLNPGDSVIWSECFKPIMDATNGVQVDSLFIGTSASPTGIATIELDIDKKAEATTASVIFTETP
g077	45147	45791	+	Tail fiber protein	atggctggtaaatctggtttagatatgctgctaatgcagtatagcgattctccaaacttacgggcatacatccagattttcctggacgagttaaagctcgttcaagatgctcaagaagagtctgttaaatatcgctaccttgctgattcattcggcgtcatggttgatgatattgcatatctcattggtgccagccgtactgtctatggtgctgcaccacttgggtacttcggcttctattctgacccaagtgcattccctgctggagatgataataatcctggcgctggtggtgtcttgaagtcagatggtgaccgagactctggtgactttgttcgtaccgacactcagcttaaagatgcgatacgtgctcgtattcgtaagattgtcggaagctgt…	MAGKSGLDMLLMQYSDSPNLRAYIQIFLDELKLVQDAQEESVKYRYLADSFGVMVDDIAYLIGASRTVYGAAPLGYFGFYSDPSAFPAGDDNNPGAGGVLKSDGDRDSGDFVRTDTQLKDAIRARIRKIVGSCTIEELIVYVDLVLGRNLNLEIVEGFQTLHYQVHNTLSVAEKVLLAYMLPDFKPVGISITLSDNGGTIELPYVSKVYPPENQ
g078	45788	46987	+	Tail fiber protein	atgacaaatcgtttgaattacccagagtattgggcgcaggatggcgaagcacttgaccccgacttggatacaactgcaccatcctacattccagatagatatgaggccgtaggttgggaagctgaaaagcctcctgaacaatggcagaacttcttaactcaaatcactgacgtcaagattcgagagatgttgcttggtggcatactgcaatggtgcgacactgtaacatactcactcggtgcttttgcattagttgatggtaagatttatcagaagcgggaagagattcctggaaacataagtcctccaacctctggaagtgggtggcaggaagttcttgagactaacctcgttcagtataatgaaaaggtccaatatctcaagaacacgttcaatgcc…	MTNRLNYPEYWAQDGEALDPDLDTTAPSYIPDRYEAVGWEAEKPPEQWQNFLTQITDVKIREMLLGGILQWCDTVTYSLGAFALVDGKIYQKREEIPGNISPPTSGSGWQEVLETNLVQYNEKVQYLKNTFNAHMAEQNPHKDTVDTIVDGTYLQDYVYDRFASDERVTTIPYHISRTGASVHRVTPEQLGTLPTSGGTFTGPITFIEEAYAGNGVSQYAHRNDSTGVFELVNGTTAIGVDSGGHAWFINSAGAFEIITEANYNSFNIKYGNQFALPVPMLRANFHEDINDAESVGLWTVETTVDPEFWYGGFNISNNGLKFFGPILNIPTTVVVVVTTDEVDVVMRTANGDSFNFPDGLDLKDYIDNNLFADKTVMALRFFAVYPRLSANQISMLARR
g079	46987	48378	+	Minor tail protein	atgttaagaccaaaacttaatagagtctggacttcgaacaacgccaacttacggcgtgaccctggggatgcaaaatatcttcaagggtggattgcagaaatcccaaccttccaggttcttaactatttgcagtataaggttgacactactcttctggcattagctgaacgtggtgtcttcgaatggggaaccgatgttcagtacggacttggttcccttgtgtgggatgatgcaacccgaactgtttatgttgcaactgttggttctcctagtcgtactctgcgccctagccagaacttagggcagtgggctgcaagtgcgattcaagtatctcgttatgactacgacgatattgttagtaagatttctgcacacattgcagatgttacttctaaccca…	MLRPKLNRVWTSNNANLRRDPGDAKYLQGWIAEIPTFQVLNYLQYKVDTTLLALAERGVFEWGTDVQYGLGSLVWDDATRTVYVATVGSPSRTLRPSQNLGQWAASAIQVSRYDYDDIVSKISAHIADVTSNPHRLTANMIGAYNKAQIDSLIAQYNALVASHANDRNNPHQVTAAQAGAVPIIGGTYTGPVTFQQGMLFDASGTTKLSFGPAGFYMQSGDTRIGLDASGAPVVGKVSTNTNSRIITDATFAEVKAREEPKYAVPEPNFCQHLIGDFNINYGKGAINASDNLYFNNAYGGALYRTAGQDVRETLFEGDGYGFTDCTICVDVLSNTPRAPDSDDNVGIYFSLNGVSGENIDFFLKNKGQLSVVRSSAAGSDWIYYTLPGQVNKWYRIVAT…
TT016	48073		-	Rnamotif (-10.30)	AGCAGAGCTTCGGACAACACTGAGTTGTCCTTTGTTCTTCAA
g080	48388	49740	+	Hypothetical protein	atggctaaaggttggtcatttggcggattagttgccgccttaaagtctgctgcattcttaaatgcaggtactgctcgtggtgaagtaatcactgttggacaaaagaatgcccagattccaaccacagcatttgtaagaaacttcaacttcaatacctacacttttgtaaatggtgaggttctgtatgttgagatgaactctgctgtcaacgttcctccagagttacagaagtgggacttaacttctgtaagcggtgcgtacatgattataactgttctcggtatatctgataacagtaacgcgacaatcctagtatcgcatggtcaggcatcacgacctccaattatgtactactcgcaaggtccatctggcggcaggtcgtatacagcacatgctgtg…	MAKGWSFGGLVAALKSAAFLNAGTARGEVITVGQKNAQIPTTAFVRNFNFNTYTFVNGEVLYVEMNSAVNVPPELQKWDLTSVSGAYMIITVLGISDNSNATILVSHGQASRPPIMYYSQGPSGGRSYTAHAVMTCKNASNFNINLLTSASDVGVYYQESDSVAGSAGGYPAAAAGTLEVLPSAYNVQQRYTSIYGNVWVRSRTLDASKNWADWRELARVNQRDRITEVGAIELYNNLPYIDFHHANSGLDFTARVIAEGYNQLAIRGTGTDFKLFLAGQYRGLAWGRGWGQEADGHVPYGAYNCEVGPDAWVPILTLNTTTVGYGYGSWISFGAYSRASDFSSPVISRRGDDGNVHNWLFQNDGNIDYTGNGGPFRFARENWAESSFLRDIRLASYQE…
TT017	48675		-	Rnamotif (-6.30)	ATGCCTGACCATGCGATACTAGGATTGTCGCGTTACTGTTATCA
g081	49721	50251	+	Tail fiber assembly protein	atgacagctattctgtgtaactataaagggtttgttgagaatacagacctaactgaaaaacagcaagtgctcaaggacgagcacaagattctcttcggttgtgacgagaacggaacatgctggtataagattcgcaaaactttaaaagacggtacggccaaagttgtctacgaaaatgatggctctatccgacacattgactttggccctggtgacactgtggctacaccgctcggtggaaacatagttgagctggaatcactgccagatggtgttgaagaaaacagacacttctggaagtttgatggtgagaagtttgttgagcataaagaaaaccgtgtgaaatataacgagtttatgcgtaagaagaaacttgcaccactgaccgaagaaatcggt…	MTAILCNYKGFVENTDLTEKQQVLKDEHKILFGCDENGTCWYKIRKTLKDGTAKVVYENDGSIRHIDFGPGDTVATPLGGNIVELESLPDGVEENRHFWKFDGEKFVEHKENRVKYNEFMRKKKLAPLTEEIGILTDMVELGMAKKSDNGMLIELKKKRIKLSQLDLTEVIDWNEI
TT018	49775		-	Rnamotif (-10.20)	AAGAGAATCTTGTGCTCGTCCTTGAGCACTTGCTGTTTTTC
g082	50251	50592	+	Holin	atggatagacaaactttccagatggtatgggaagcaatgcaccagtatggagttcttcacggactcctagctggattgactgcactcattcgtggggcatacgaaaaggaaggcttgctgaaagctattcttgatgccctactttgtgtagtcattggtacgttcgttttctccctcccaggcttcgtggacatattcaaaaatgaacctcgctatgccacaatcgccgcaatggtgattggtttgattggggctaacctaatcattaccacaattcgagattgcttcactgctgcaatcaaacaactcaacccactcaattggtttaagaaggccaaataa	MDRQTFQMVWEAMHQYGVLHGLLAGLTALIRGAYEKEGLLKAILDALLCVVIGTFVFSLPGFVDIFKNEPRYATIAAMVIGLIGANLIITTIRDCFTAAIKQLNPLNWFKKAK
TT019	50460		+	Rnamotif (-11.10)	TCGCTATGCCACAATCGCCGCAATGGTGATTGgTTTGATTGGGGC
g083	50608	51168	+	Endolysin	atgatgccctcagcacaagttcttgcatttctgttggtgagtctgtttcacgcaaatgtcccagcttcggctggggcagtgaacgccactattacagaatttgcaagtcaatcttatttaaatggaaatccgaaactatctatttctcaacgcaaagatatagaatgctatgccaaagtaatttggtttgaagctcgtggagaaagcaaacatggaaagattctggtagctaatgtcgtccgtaatcgaatcaaattcgggaagccattcgctaacaccgtttgcgatgtagtttatcaacgcaaccagtttgcttggacaagagaagcaaagaagaagaatgctcaatggaagaacatagttaaaacaaattggaagactgaatcaaaacaggtttgg…	MMPSAQVLAFLLVSLFHANVPASAGAVNATITEFASQSYLNGNPKLSISQRKDIECYAKVIWFEARGESKHGKILVANVVRNRIKFGKPFANTVCDVVYQRNQFAWTREAKKKNAQWKNIVKTNWKTESKQVWDTMNVAINFALLDAPDVTDATHFCTATEKCNFKRVVGRGTYGGHKFYKYLGNK
g084	51171	52289	+	Ribonucleotide reductase of class Ia, beta subunit	atgtcttacactaccttttcacaaaccaagaataaccaactattagaaccaatgttctttggtcagaacgtcaacgtcgctcgctatgaccaacagaagtatggcatattcgagaagttgattgagaaacaattgtcattcttctggcgaccggaagaggtagatgtttcacaagaccgtattgattatcagaagctcccatcaaatgagcagcacattttcaccagtaatttgcgctatcaaatccttctggactctattcagggacgtggacctaacacagttttgctcccaatcgtgagcattcctgaacttgaaacttggattgaaacttggtctttctccgagactatccattcacgttcttacactcacattattcgaaacatcgttacagac…	MSYTTFSQTKNNQLLEPMFFGQNVNVARYDQQKYGIFEKLIEKQLSFFWRPEEVDVSQDRIDYQKLPSNEQHIFTSNLRYQILLDSIQGRGPNTVLLPIVSIPELETWIETWSFSETIHSRSYTHIIRNIVTDPSIIFDEIVTNEHIKARAIGISQYYDELQELTALWQLFGEGNHAGHEISLRELKKKLYLCLMSINALEAIRFYVSFACSFAFAERKLMEGNAKIIRLIARDEALHLTGTQHMLNILASGKDDPEMGEIAQECREECQKLFEDAAQQEKDWADYLFKDGSMIGLNKQILCGYVEYITNIRMQAVGLDAPFKGATNPIPWINAWLNSDAVQVAPQETEISSYLVGQIDSEVDTNALGGFEL
TT020	52301		+	Rnamotif (-8.40)	GAGAAGAGATTCGATGCGTTAGCGTCGTTTCTCTTTGAG
g085	52413	52550	+	Hypothetical protein	atgcgtaaagttcaaaaccaaatggtacatggtcggtcaactgtatctggatatgtattcgttcacaatcggtcagctgtatctagccgaaatttgttcgaacagaagtccgactatgttataaaaatttttatataa	MRKVQNQMVHGRSTVSGYVFVHNRSAVSSRNLFEQKSDYVIKIFI

## Sheet: PYps4T ORF analysis
PYps4T ORF analysis
Feature	Start	Stop	Strand	Predicted gene product function / transcription terminator motif (energy)	Nucleotide sequence*	Amino acid sequence
TT001	428		-	Both (-7.00)	AGTTGTTACCTTCTCAGTAAATGGAACTGAGGTATCTTTGGTTG
TT002	2007		-	Erpin (NA)	AGAATAAAGAAAGGGCCATCACCTTTCGATGACAGCCCTgTTTCTCTTATTGG
TT003	2011		+	Both (-11.60)	TAAGAGAAACAGGGCTGTCATCGAAAGGTGATGGCCCTTTCTTTATTCT
g001	2181	2053	-	Hypothetical protein	atgacatgcggaagatttctccgtattctgttacttcacatccaactaatgtcgaatattgaaacaatattacatgcagcaatattgcttgaatattgggaattaaaggatttaattaataaagaataa	MTCGRFLRILLLHIQLMSNIETILHAAILLEYWELKDLINKE
g002	2390	2217	-	Hypothetical protein	atgcttagttgcaatgaaagttgtcgctacctttctcacgatgtgcaacacaccagacaaacaaagttgcagtttcgaatcacattcctacttcacacatggttgctggaactttgtccggccaaagacagggagttcaatgattgccacatcattacaacgctgtgtgtttag	MLSCNESCRYLSHDVQHTRQTKLQFRITFLLHTWLLELCPAKDREFNDCHIITTLCV
g003	3030	2854	-	Hypothetical protein	atgaacatgcttaattgcaaccaattcatctgccaaatagacgaatttagtcacaatcaaacatgcaccattaattacaggtttgctcctatcttggaatgtatttggcacatcaagaagtggcgcaataggtacggaaaaccgaccatgtacagcataataaaactaattaaataa	MNMLNCNQFICQIDEFSHNQTCTINYRFAPILECIWHIKKWRNRYGKPTMYSIIKLIK
g004	3294	3106	-	Hypothetical protein	ttgtggaggtcctgtattaccttaatccaccttaaagttgtagggagctacatattaatctgtgtgtgctgctctcggttacttcctagtattgcgaagctcttgcattcccgcaaaccacaccttttgcacagaccttatgtgacacaacaagtgccgaaaactacaatgattagcttggagacataa	MWRSCITLIHLKVVGSYILICVCCSRLLPSIAKLLHSRKPHLLHRPYVTQQVPKTTMISLET
g005	3335	3553	+	Hypothetical protein	atgactcgttttaaagatttggaagatggtacaatcttctttacgcgtggtggagaacacctgcaaaaagttttggaagatgatattaatgtaaatgcagtattcgttggtgattctaacattggtgttttattaaatgacaatgagagaacttttacagaagaagagtttaaagaaatctcagcctctgatttagttcaagagccaatttcagtttaa	MTRFKDLEDGTIFFTRGGEHLQKVLEDDINVNAVFVGDSNIGVLLNDNERTFTEEEFKEISASDLVQEPISV
g006	3591	3839	+	Hypothetical protein	atggacactgtgattaaagctgcttacttcaaagacctgccagatggacaaatctttactgttcgttctgtgaagtggattaaagtaaatgagtcagataagtataatgctgtaaagttctttgattcaagcaaggcatgtacttttagcgacaatattgttgtcaatattgaaatcgaattagagccagatggttcaaatgatgaaatcattctgcgtaaaactgttggatacactaaaggattctga	MDTVIKAAYFKDLPDGQIFTVRSVKWIKVNESDKYNAVKFFDSSKACTFSDNIVVNIEIELEPDGSNDEIILRKTVGYTKGF
g007	3781	4071	+	Hypothetical protein	atggttcaaatgatgaaatcattctgcgtaaaactgttggatacactaaaggattctgaaatgaattatgcactgtatcattatataagcaggactggacttgttcgtcatgctttggtcaacattaaaactaaagatgtgatgttggccgatatgtcaatccatggaaacaacctagtatggaagcgtgctgtaaatcctagtcatgtttggcttgtaatccagtccgacaaatatcacaaaattgttgcaatggctaatcgcccagagcacatcgtaccgaggaaataa	MVQMMKSFCVKLLDTLKDSEMNYALYHYISRTGLVRHALVNIKTKDVMLADMSIHGNNLVWKRAVNPSHVWLVIQSDKYHKIVAMANRPEHIVPRK
g008	4074	4262	+	Hypothetical protein	atggacttcatcgtctactttaagttaaatggtgtagagcaacgtttgtacttcaattctttacttcgtttgcaacagtgggcggagaagtttgttggctatgactttgaatacatcaacgcatgtacacctgacgaacatgaagaaatcgtgttcagttctttaaatcaaattctagaggcaaaatga	MDFIVYFKLNGVEQRLYFNSLLRLQQWAEKFVGYDFEYINACTPDEHEEIVFSSLNQILEAK
g009	4259	4423	+	Hypothetical protein	atgaaaatatctcacttcaaatcttttaaatcctgtgtttacgctgctgcctatggtagctcaaacaaacgcttgaagaaaatggctaaagaagcaaatccacgtatgcctgctcgtgaagtggcaagacgtgttaaatcaatttacgaatatctggagtattaa	MKISHFKSFKSCVYAAAYGSSNKRLKKMAKEANPRMPAREVARRVKSIYEYLEY
g010	4424	4597	+	Hypothetical protein	atgaacgaccagcaattcaacacattcatgcagcagattaatcatcaagagctgatggaagccattaaaggcaagaagccagtcgaacgtaaatatcgtaaaattgataattatatgccaacaatcattgcatgtgttggtgttgcccttgttctatacttcctggtgaaatag	MNDQQFNTFMQQINHQELMEAIKGKKPVERKYRKIDNYMPTIIACVGVALVLYFLVK
g011	4694	4957	+	Hypothetical protein	atggctactaaaacaggcatgatgattgtcccaagccgtaataactctttaagcggctttacaccgtatcgcatctatcgtgtaatctcagggactggcgaagcgaatctttcagaagttgctttgaagctaggcaggatggtccactccgacatttcctgtaacgttctcgatgatgaaggtaaagtccgatttgtaacaatggacttcttccgtgaatttaaattagaatccgaattaggagttttataccatgaaatttaa	MATKTGMMIVPSRNNSLSGFTPYRIYRVISGTGEANLSEVALKLGRMVHSDISCNVLDDEGKVRFVTMDFFREFKLESELGVLYHEI
g012	4947	5174	+	Hypothetical protein	atgaaatttaaatgtgttgcttccaacaaagactacgttccagttggcctaatcattgagggtgaagctgtttcacctttagaatttaaagttaccaaatctgctgaaagtatttctccagcattccgtaaaggtgctgtcgttcctatgaatggtgcattctggacatggcagcgtgaccatcgtgcagagtttgcagacatttgtgaacaaggtgtattacaatga	MKFKCVASNKDYVPVGLIIEGEAVSPLEFKVTKSAESISPAFRKGAVVPMNGAFWTWQRDHRAEFADICEQGVLQ
g013	5171	5401	+	Hypothetical protein	atgacaaagtttaaatgtgtaaaatcaacatcttctgggaagtattctccgcaggttggtgtcgtgcttgagggagaacttgtacatgttcagcgagaatacggtgtggaagctcgcataaaccttttgaaagatagtgaccacaaggatgttgatggaaaaccttactggagtgctggtgaaagcattccgctaaaaggcagtatctggtcttgggaagaagttaaataa	MTKFKCVKSTSSGKYSPQVGVVLEGELVHVQREYGVEARINLLKDSDHKDVDGKPYWSAGESIPLKGSIWSWEEVK
g014	5465	5752	+	Hypothetical protein	atgaaacaacgtactcgtttacaacgtgacccagccacaggtcgcctgttgccagcatatttgaaagttggtgacttagtttatacccgtgactttgcttttgatatttgcccaagcaaagtttatgtagttctcgccaccagcttgtcaaaacctaaggttctgtttggtgcacttgagccaatccagttgaccggaactcagtttgtcattaaagatgaatctggctgtaaccgaatctttagccttgaaggtggtttatccaaatgggagaaaattaagaaatga	MKQRTRLQRDPATGRLLPAYLKVGDLVYTRDFAFDICPSKVYVVLATSLSKPKVLFGALEPIQLTGTQFVIKDESGCNRIFSLEGGLSKWEKIKK
TT004	5502		+	Rnamotif (-7.10)	CAGGTCGCCTGTTGCCAGCATATTTGAAAGTTGGTGAcTTAGTTTATACC
g015	5749	6036	+	Hypothetical protein	atgaacaagaattcaatcgttaaatatgttggtgaaactaattccagcttcaccaaaggtaagaagtacaaaatcgtcgcaggtcgtggtgacggagttcctcgcaacaatggtacactcggtgcgtatattcaatctcctttgggttttgtcgttattgatgataacaacgttctactctatcgtacattctccaatttgtgggagcttgtggaagattctggcgaagtaagttggtataagcctgaatcaaatatggacccaattccaatttcaaaggtgatgtaa	MNKNSIVKYVGETNSSFTKGKKYKIVAGRGDGVPRNNGTLGAYIQSPLGFVVIDDNNVLLYRTFSNLWELVEDSGEVSWYKPESNMDPIPISKVM
g016	6036	6233	+	DNA polymerase	atgcgtgtaaatactcatttgtacagccacaaaagccacagtcctatgaacatatttgctggatggactctgtggtttgttggtgaagagtgcaatccctggcacaatgtagattgcaaatttcttccagtaaaaccgaccaaaaagcaagtgcgcaaattgcgtagaaagttcataaacgattgtaaatcctgttaa	MRVNTHLYSHKSHSPMNIFAGWTLWFVGEECNPWHNVDCKFLPVKPTKKQVRKLRRKFINDCKSC
g017	6364	6735	+	Single stranded DNA-binding protein	atggcacaatattcagatgtaaacactggcatcatcggttccaatggcttcaagaaagacccaaaacatcccgacgttcgtggacgtattaacgttgacggaatctggtattgggtgtctggttggaacaagcaagccaatggtaatgaatttacctcgctggccctcaccatcatgacccaagaacaggtcgatgaaatgatgcgtaagcgtgaagagaaagctaaagccaaagctcagcctcaagccgctgctcaacagcaacgccaacaacctgctgcacaacagcaagcacctgctcagcaacagacgcagaacagtaactacaacccgaacgagccgaaagacttcgacgacgacattcctttctaa	MAQYSDVNTGIIGSNGFKKDPKHPDVRGRINVDGIWYWVSGWNKQANGNEFTSLALTIMTQEQVDEMMRKREEKAKAKAQPQAAAQQQRQQPAAQQQAPAQQQTQNSNYNPNEPKDFDDDIPF
g018	6749	6868	+	Hypothetical protein	atgaaaattttatgttttatagggctacataattgggagatttcttatgaaaacgattatgtaaccttttgggtgtgtaagcactgttcagcaatgcgtgaggaatatcatggcaactga	MKILCFIGLHNWEISYENDYVTFWVCKHCSAMREEYHGN
g019	6858	7328	+	Hypothetical protein	atggcaactgacgttataaagattcaagcaaatatagtatcaaagggcgatatacttgtatatgcacgtaagaaatatacgatagtatataccctacattttgggagcacagtccaacttcagtatgatggtggatacttcaactttaatgaaggccggattgttgaaattgttgataaacgcattgagatgccgacaatcggattccctaaccaaatacatccagtattccttcccgtagagaacaatatggaaactctaaatattcaaaatgcaatcgaagcacaacgtattcttctgcaaaagctggagcaaatgctagacctacagcagcttgcaccaacagaagatggcaagattgcaatcggcaactgcaacattcgcgtggataaggcatca…	MATDVIKIQANIVSKGDILVYARKKYTIVYTLHFGSTVQLQYDGGYFNFNEGRIVEIVDKRIEMPTIGFPNQIHPVFLPVENNMETLNIQNAIEAQRILLQKLEQMLDLQQLAPTEDGKIAIGNCNIRVDKASIVKAARDEMKVAASKSAELIKKL
TT005	7324		+	Rnamotif (-10.40)	TGTAATTAACAGAGGTCATTCCACTTCGAGTGGCCTCgaTTAATTATCACT
g020	7384	7734	+	Hypothetical protein	atgaaaactttatacattgcactcacaattttgttcggagtattcgcattcaaatcagaagcatctgttcgcagcttccagtgtggcgggtacaaaatgtccgttgaaacaattacaatgagccagccactcattgcaacaatttcttttcacgaaggtacatggattgagattccagataatggaaatcctaacccaatgtcaacagtgttctacaatacacagagcagtaagctggccttagttggtgttgacgctgaggaacgtttggtgctacagatttatcgtgacattgacttctttcatgccaaatttccattgttatcaacctattgtaaggaagttaaatga	MKTLYIALTILFGVFAFKSEASVRSFQCGGYKMSVETITMSQPLIATISFHEGTWIEIPDNGNPNPMSTVFYNTQSSKLALVGVDAEERLVLQIYRDIDFFHAKFPLLSTYCKEVK
g021	7731	7958	+	Hypothetical protein	atgacgtcatccgaatttaccattgatgggatatcatacttacttgaatccagttgcgaatatcgtcactggtcagtacttcgcgaccgagtaatcaaattcttggagcgagcagggaaaggtgcagtaattctgtctacggccctcgtggaaggaacaaccgaaatcaatcgggagtctgtatcttttaaattaaccattctccctagtggaaataattttcaatga	MTSSEFTIDGISYLLESSCEYRHWSVLRDRVIKFLERAGKGAVILSTALVEGTTEINRESVSFKLTILPSGNNFQ
g022	7955	8230	+	Hypothetical protein	atgatttcgatagaccaagttcctgttgaactaagtaaggcaaaaggaaagttggacaatgccaaatccgacttgtcggcctttgatttaaatgctccagttgataaagttaaagttttcatcgactgtattgacggatgggtgcttgttgagcatgcagtccttcgagcattacttgttgacgaagttaacaaagctcaggcagcatttgacgagcttgatgaactcaacacactgttgaacaacactttaaacgatgcgttaaagggcaaataa	MISIDQVPVELSKAKGKLDNAKSDLSAFDLNAPVDKVKVFIDCIDGWVLVEHAVLRALLVDEVNKAQAAFDELDELNTLLNNTLNDALKGK
g023	8230	8625	+	L-alanyl-D-glutamate peptidase	atgaatgttaagctaggtcaacgctcaatcgaccgacttaagggagtaaatccttcattagtggcagttttcaaacgggcatgtgaaaccatgccttttgatgtaactgttttggaaggtttgcgctcttatgaacgtcaacaagaacttttaaagcagggtgcaaccaaagtttctgttagccgacacatgtcaggcaacgctttggacattgcaccatatccaattgactggaatgaccttgaacgatttcaaattgtagctgaacacatgttcaaagccgcagaagagcttggaattgtcattcgttggggtggaacatgggaacgttcattcactaagccagtgaaatgggccaagttcctcgacgcacctcacttcgaacttccagcataa	MNVKLGQRSIDRLKGVNPSLVAVFKRACETMPFDVTVLEGLRSYERQQELLKQGATKVSVSRHMSGNALDIAPYPIDWNDLERFQIVAEHMFKAAEELGIVIRWGGTWERSFTKPVKWAKFLDAPHFELPA
TT006	8296		+	Rnamotif (-8.60)	GTTTTCAAACGGGCATGTGAAACCATGCCTTTTGATGTAAC
g024	8646	8930	+	Hypothetical protein	atggaatatcaggaaataccgaaagaattggagcgtatgcaagagcgtacgtctcgtgcagaagcagaactccaccaacatttgtcaaatcatgtgcaagattcccgtagtctgaggcacgaaattgaggttggcagatgctgctatctagtaacatatgaggagaaggccgccatcctaagtataatggtcaatggtgggaaagagcgaatcgaacagctcaaaatccttaatatggaacttcaaggtatgtgggagaaattatgcacaaaagtgaagaagtaa	MEYQEIPKELERMQERTSRAEAELHQHLSNHVQDSRSLRHEIEVGRCCYLVTYEEKAAILSIMVNGGKERIEQLKILNMELQGMWEKLCTKVKK
g025	8909	9472	+	Tail fiber protein	atgcacaaaagtgaagaagtaactcaagcagtatcacaacttaagtcctggcgtagagatgaaaccttgctggttcgtttctacacaggaacatacacaggtgaaaacagttctgcatttgaagatgcgtggattgatggactgtcttggcgtctttatgacttcaacatgccagaatacctacacgaagaatatggcatcgagtacccagaaacagggacttacgacattctcgaatcaagagatgaggatgttacagaagtttgctttgttgatggcctattcagcctacgcaagtatgacaaattcaatgaacttttaaatgacactgatttgtttgtaattcttgctgcattccgtagtggtgagattgatattttcactgtgaatgatttgaac…	MHKSEEVTQAVSQLKSWRRDETLLVRFYTGTYTGENSSAFEDAWIDGLSWRLYDFNMPEYLHEEYGIEYPETGTYDILESRDEDVTEVCFVDGLFSLRKYDKFNELLNDTDLFVILAAFRSGEIDIFTVNDLNDMFITRCDSIVDYFKNYDGIEVPDNLRPYIDWEAIVKDFGSDYIFSEGVLFLNV
g026	9465	9701	+	Hypothetical protein	atgtgtgatttaaatattaactcaatcaagccagaagatattctcttccaccagccacgcggccactactatcgaatcttgtttgctacaaagattaaaacccactccggagattgggtagatggttttgcttaccaggaagttaagaagtatggaaatcatactttctttggtgttgattcagtaatttattcaagaccaaaggaactgtttgactcagattggaaaacactatag	MCDLNINSIKPEDILFHQPRGHYYRILFATKIKTHSGDWVDGFAYQEVKKYGNHTFFGVDSVIYSRPKELFDSDWKTL
g027	9777	9941	+	Hypothetical protein	gtgggatttgattctgacctcttagggaagaaaggcattatacacttatcgccaaatgggtgtcaagcactttcttcatttattttaatttattcttattattctttttgtttggaatattggaataattctgaaacattagttgggagtggaagatgcacatag	MGFDSDLLGKKGIIHLSPNGCQALSSFILIYSYYSFCLEYWNNSETLVGSGRCT
g028	9932	10147	+	Hypothetical protein	atgcacataggaatcatagagcacttaatccatgtggcgcagttggagtacgacagatttcacggagaatacggtgaagcactgctcaaatatgagaattgtctaccaagatgccgaagaagtgttttgaagtgtaaaacaattggcctcataaggcacgacagagttttgctacaagatactcgccttccagaacatctggttttgaaacattag	MHIGIIEHLIHVAQLEYDRFHGEYGEALLKYENCLPRCRRSVLKCKTIGLIRHDRVLLQDTRLPEHLVLKH
g029	10444	10551	+	Hypothetical protein	gtgccacaagccgctggtgctccgaggaagtcggacaaacagggcttagagtggcataatccgcacaaaaccaagccaccagctacgccaacgctgggatttgggtga	MPQAAGAPRKSDKQGLEWHNPHKTKPPATPTLGFG
g030	10615	10752	+	Hypothetical protein	gtgattagcgtatcgcaccctaacgggaataatccttcaccaatgcagttatccagaattgacacaaacggtaggcagcggcctgattttcggccttcctgcgctactctgtggcctgtttcatgggccaaaagatga	MISVSHPNGNNPSPMQLSRIDTNGRQRPDFRPSCATLWPVSWAKR
g031	10796	10999	+	Hypothetical protein	atggttcaaaaatatggtgtaattaataacgaaaacttccagttcaaaggtttcacaattgatgaattgttggaacttattgagggctgggagatgaatgccgaagcaataggtagtgacattggtgacatgactggtgacttagctattggtcctaaaatcatgcgcgacttaattgccaaaattaaggagttgcagaaatga	MVQKYGVINNENFQFKGFTIDELLELIEGWEMNAEAIGSDIGDMTGDLAIGPKIMRDLIAKIKELQK
g032	10996	11316	+	Hypothetical protein	atgattcgcaaacattctgctaaagttttgacattaagaaatgtactaacgtccgctctaagtggggaaggtgaggaagaaacaatccacttcgtcctggttggtggacgttggtggtacaacggcaccaatgactttaccgtaggaatttcggagaaagatgggttctggaagcacactttcaaagatatactcgaaagcagtgctaaatatacacttggggaagttgagaaatacttctaccacggcccaaacaagtccatgcaaattgcaactcgcgagtggacaactaaccaagaagtttacggagtcccattttga	MIRKHSAKVLTLRNVLTSALSGEGEEETIHFVLVGGRWWYNGTNDFTVGISEKDGFWKHTFKDILESSAKYTLGEVEKYFYHGPNKSMQIATREWTTNQEVYGVPF
g033	11409	11603	+	Hypothetical protein	atgcaagctgttgctttgggtcatggcctaatggctacactcattcatgccaagaatgtgttgggcattaacgacgaaaaataccaaatcattgagaaagctgcgcaagagcggatttcgcagtgcttggttacattagttgatttgggaatcgacgcagaaactgcgaacaaacgtatcctacaaggccactaa	MQAVALGHGLMATLIHAKNVLGINDEKYQIIEKAAQERISQCLVTLVDLGIDAETANKRILQGH
g034	11605	12279	+	Hypothetical protein	atgtcttatcatgatgatgacaaagagattgcactatcaacgtgcaagcaatggctcaatgataatgatgccgtctatcttgccaaggaagatgttatcattatgtgggtccattttaatccagaatcgaagcgcggtgagtggcaacgctacaagatgaaagaggcttgtcgcataattaaagccacacgcgctggcttctctgctatgaaatatattaagccagagatgctaatgcttgctgcacaggaagaagaacgtgcatataagcaagctgttaaatctcgttcaactgttcctccagagttctttaacttggagcgcgctggtcacttcaacaatttagaaatgttgacattgtgcctgttgcaagaattagttgggagaggacaaaacatt…	MSYHDDDKEIALSTCKQWLNDNDAVYLAKEDVIIMWVHFNPESKRGEWQRYKMKEACRIIKATRAGFSAMKYIKPEMLMLAAQEEERAYKQAVKSRSTVPPEFFNLERAGHFNNLEMLTLCLLQELVGRGQNIEAVCLGELMKELFLTKGFTVPNRTLRWKLLRAVAQEAGVVVRDRTNRLTITGVGRFVAIQIEGYDESIITELTVAETKDLVIKTIERFNMY
g035	12403	12741	+	Hypothetical protein	atggctaagattgtaaccgtaactcagtacgaagctaacgatggttccctgttcctgagcgaagctgagtgtaacgcacacgattttaaactggaaaacggcgctaaaattgatgctgctgttgaagcgttcgcgaacaccaacaaactgattgaccgttctcgctcaatgcagaccaacaccgctgctgcattcctggcattctatctgccgtgggttgaagctggttgtccggaagttgaacgcactgtgtttgacaccgtgaaagaagttaaggtcgaagaagaagctgctgctgtagtagcagaagctgctgttgaagaagctccggtattctaa	MAKIVTVTQYEANDGSLFLSEAECNAHDFKLENGAKIDAAVEAFANTNKLIDRSRSMQTNTAAAFLAFYLPWVEAGCPEVERTVFDTVKEVKVEEEAAAVVAEAAVEEAPVF
g036	13367	13627	+	Hypothetical protein	gtgagaagccttgctaagttgaaacgtaactccttgagaaagtgctcctttggatttcccttcacacaggaacctcaagcctgtggcagcgacttcgaaactgcactgtataacctaattcgccctaaagtgagttgccctgagcatggaaataaactgctcataaccgatggtatctacaaaggtagattaaatcaggttgcctgttggtacttgggttcaacacctgcttgcactcgcaaagtagtgcctcgtacctga	MRSLAKLKRNSLRKCSFGFPFTQEPQACGSDFETALYNLIRPKVSCPEHGNKLLITDGIYKGRLNQVACWYLGSTPACTRKVVPRT
g037	13764	13904	+	Hypothetical protein	atggattttgatgcattagacaatttggacttcggtgctgccgaagaggcaattgaagaactcaagaagaagcaggacgaagaagcaatcgttcctggtgctggtgataacgactgctcaagtggtgcgtgcgccatctaa	MDFDALDNLDFGAAEEAIEELKKKQDEEAIVPGAGDNDCSSGACAI
g038	13913	14149	+	Endolysin	atgcaacagcttaagtcaatatttcttggcgtcttgactgcattgggcattctcattgcagtgttcctcaaaggcagaagctcaggcaaagccgaggagcgtcaggaagccaaagagaagcaattcgattcgttaaaagaatctatcgagattaaatcgcatgttcagaaagaagtgtctagcagttctgatagcaatgtcgatagtgagttgctctcaaagtgggttcgtaagtga	MQQLKSIFLGVLTALGILIAVFLKGRSSGKAEERQEAKEKQFDSLKESIEIKSHVQKEVSSSSDSNVDSELLSKWVRK
g039	14305	14150	-	Hypothetical protein	atgcaacaggctcatcttgttcactcactgtcgggtaagttagaacacttttgtgcccacgtttcattgtggactaaaatctgggttttggtttcgcgtgataaaactttcacttctgcaacatccaaatatattggttgtgcaatcaagcaataa	MQQAHLVHSLSGKLEHFCAHVSLWTKIWVLVSRDKTFTSATSKYIGCAIKQ
g040	14703	14918	+	Hypothetical protein	atggacaaaattagcattcgtgcaatcattcgtaacgcaatcattcataatgaagtgcgtacataccagtttcaggaaatccaggtagctctgggttgtagtcgtcataaggccaagcaactttattacgcatttctatataatgcagaagaaaaatttcttcgtaagaagttgtctgagccagatgacgattctgttaagcatcacagcgtctga	MDKISIRAIIRNAIIHNEVRTYQFQEIQVALGCSRHKAKQLYYAFLYNAEEKFLRKKLSEPDDDSVKHHSV
g041	15278	15445	+	Hypothetical protein	atggtccccataaacaaggttgattcacttgggcggttcgaatcaaatttaataagtgtcttggccgcagtggaaacatcatttaagccaatttattgtaatgttcgtaatagtccacgtcaggacacttacttaaatttaactggagagaaacatgaaaactgctga	MVPINKVDSLGRFESNLISVLAAVETSFKPIYCNVRNSPRQDTYLNLTGEKHENC
g042	15432	15653	+	Tail tape measure protein	atgaaaactgctgaaattgccgaagagatttacaaggctgtaatagccaaccaaattaccagtgaagtcctgcatctgaatcttgaagaagttcgcaacgcctttggtggttttgcaattctgtcaatagaagctgcggaagcactgacaaacacgtacaaccagcgcgaatatgaaaagcgttctgtactaaatgcgtctttacaggcgtcattgaaataa	MKTAEIAEEIYKAVIANQITSEVLHLNLEEVRNAFGGFAILSIEAAEALTNTYNQREYEKRSVLNASLQASLK
g043	15710	16360	+	Thymidylate synthase	atgattactgcaacactcgttgaccacatgggcagcgaccttacaactgttaatgctgcacgagcttcttatggtgcagagtcccacgagatgacattgcgcgacgagaagttgattgagtttcttgccaagcataagcacattacgccgttccgtcatgcacaggtaactcttcgttgcaaagctccaatcttcattgcacgtcagcttggcaagcaccaaactggttttagttggaatgaggttagccgccgttacaaagatggcgaagcaatcgaaatcgaattcttcatcccggatactgtgtttggtcgtcctgaaaagttgatgactcaatctgcgcaaccactgccacaagattttgctgatgacattcaatatcgtatggaaagccataac…	MITATLVDHMGSDLTTVNAARASYGAESHEMTLRDEKLIEFLAKHKHITPFRHAQVTLRCKAPIFIARQLGKHQTGFSWNEVSRRYKDGEAIEIEFFIPDTVFGRPEKLMTQSAQPLPQDFADDIQYRMESHNKACIVEYEMLIGLGIAPEQARMVLPQSMMTEWVWTGSLYGWASMYNQRSSEHAQYEVRLFAEEVNKIMSELFPVCWKALTNQE
g044	16381	16824	+	Homing endonuclease	atgaagctagccaaaagctatatatataaggtcgccagcacccgaacacttacttggaccctcaatggtaaaggttatttgtctgcaaccatgcgatataataatcataaatatactatttataaacatgtcctagtattctttattcataatggatacgttccagaagaggttgaccacattgatggcaacacattgaataatgaaccgagcaacctcagagactctactcgctcgcaaaattgcagcaacaggaaagtgttctctaataacgctctcggtgtaaaaggcgtccgtaaagtaggtaactcttaccaagtaagggtttgccacaacggtaagacaacgtatatgagggcttcttctctggaagaggcccaaattatgtccaaaagaata…	MKLAKSYIYKVASTRTLTWTLNGKGYLSATMRYNNHKYTIYKHVLVFFIHNGYVPEEVDHIDGNTLNNEPSNLRDSTRSQNCSNRKVFSNNALGVKGVRKVGNSYQVRVCHNGKTTYMRASSLEEAQIMSKRIRQSLHKEFANEGKI
g045	16824	18587	+	Helicase/primase	atgaatattaaacaatgcgtcgcgaaaataaaacacgatgtacctggttgtaaatctacgtctggaaaatccttgcaagtttggattaatacggacgaatctggaaacacatcatattctggattttgctttgcatgtggtgttcttgttccaaatccatatggaacagatgcagagaagtttcccgaagtccatatcaagacgccagaagagattcaggcagaggtggatgaaataacatcttgccctccatttgatttggaccacagaggcatagagcctgagttttggaaggctgctggtgtgagactgttgtattcagaatacgacgggaaaacgcccaacgcattggctcacgggtataccaagaatggtaaacttgtacgttggaaaatcaaa…	MNIKQCVAKIKHDVPGCKSTSGKSLQVWINTDESGNTSYSGFCFACGVLVPNPYGTDAEKFPEVHIKTPEEIQAEVDEITSCPPFDLDHRGIEPEFWKAAGVRLLYSEYDGKTPNALAHGYTKNGKLVRWKIKLLNKKVMWSVGDTQDNDPYNFMAAKAIGGKTLFITEGEEDCIALRQILKTMNRGSAYEDLDFAVISLSDGSSSVHKCLSRVAEEIKQRWEQVVIVFDDDEPGRKAAKEACRLLPGAMIATLPANDANDCLKRGLLKATQSAVVFRAARPLPTALVNKELLMEELDDEVEQGVDYPWTKLTDLMFGQRRAEVISIGGAEGGGKTTLSRQIVHHNIIQHDWGVFTAYMEETPAETLRRMAGLNDNLPYWEPAFTREDPRYDEAKFRQT…
g046	18675	20588	+	DNA polymerase	atgtatgccagtgacattgaaacaactggcctgttggagcagatgaggaaacaagctgccccacgtcttcacaacattggacacattgatgttcaaacccgtgaagaagttgtaacagagtggactgaccgtaaatccattcaagcatttttggactcaggtccaacattaattatgcacaatggcgcaacctttgactttgaagcattgaagttcttgggttacgacgtttcaaaatgtacactaattgatactttgtttatcagttggtatctgcaacctcgtcgtgttaagcacggcttagaaggttatggagaagagtttggtgtgcctaaaccagtcattgatgattgggaaaatcagactcaggaagaatataaccatcgtgtgatggaagac…	MYASDIETTGLLEQMRKQAAPRLHNIGHIDVQTREEVVTEWTDRKSIQAFLDSGPTLIMHNGATFDFEALKFLGYDVSKCTLIDTLFISWYLQPRRVKHGLEGYGEEFGVPKPVIDDWENQTQEEYNHRVMEDCKIQLKLWEQQYIQLLKIYKTPGEVKRFIEYLMTKARQQVIQQRTRWKLNMEKAYAFKAKLEPMIKEKTDALEASMPRVPEYVIKSRPAKCHKMNGQLSSTGMKWKAVCDANGLDWKDPDLHIKVLKGYKEPNAGSHVQIKDWLFSLGWVPETFKFDRNKETGETRQIPQITVKDEDGNPEICPSLHKLAERNPDSGIQHLIGMGVYKHRLSVVNGFLRDVDEDGFLTARCGGLTNTLRLKHRELVNLPSIRVFGGEELRSMLEAW…
g047	20588	20833	+	Hypothetical protein	atgcgtgttttagctctgtacgaccgacacgaattaaagattcaccaagctgctggcgacatgccagctacacaactggcgctgtctgcaattgagatgaacgccttggcattatttggaagtggttttgatgacaacgaagtctacaaaactgcaatcgctgctctgaaagattctaaagatttctcagacacacaatctatcctgtccaacctggacattgactctcacattattgaaatttaa	MRVLALYDRHELKIHQAAGDMPATQLALSAIEMNALALFGSGFDDNEVYKTAIAALKDSKDFSDTQSILSNLDIDSHIIEI
g048	20845	21708	+	Hypothetical protein	atggcatttgctgctcctactctggcctcgaacaagactccttctgctgcaccattactggaagcgggtggttatcctgctcgtgtctgccgtattatcgacctgggcttacagccaggctctgctaaatatccaaacccatccctgaaacttctggttactttcgagctgctcgacgagtacatgaaagaagttgatggcaatggtgctatggtcatggtccaagacccggacgaagatgacggcgtaatgatggcgaagaatcttgaagacaagccgcgttggtttgactttgagtttacctacaacgctgatggcttcatgggtgacaactcccacatctacaaattcgctaaagcgattgatgctctggaagttaagcagaatctggaacaggct…	MAFAAPTLASNKTPSAAPLLEAGGYPARVCRIIDLGLQPGSAKYPNPSLKLLVTFELLDEYMKEVDGNGAMVMVQDPDEDDGVMMAKNLEDKPRWFDFEFTYNADGFMGDNSHIYKFAKAIDALEVKQNLEQAIQGHPAKNLPDWLGEPLVVGIVQYTKQSGKNAGQVANKVATFSPMKSKEKKEAKALVNPTVFFDMSEPDLEVFNKLPGGDSPYAIKNRITGGVDFYKTKLSALLGGKPADDSVPNQASDEEVDAAMKAELEAQAAAKAQREAEGGAAGGTGMPF
TT007	21703		-	Rnamotif (-11.40)	TCCAAATTAAAGGCTCCCGAAGGAGCCaaTTATAGTTAGAA
TT008	21706		+	Rnamotif (-12.00)	TAACTATAATTGGCTCCTTCGGGAGCCTTTAATTTGGAA
g049	21750	22178	+	Baseplate wedge protein	atgaaagtttgtagttcatgtaaaacattgaagcctttatctgaattctataaatggaagttgggtaaagatgggtatcgagcaagctgcaagttttgtgtaaacaaacaaaataacagtagcataagcaagaacccagaggccaaacttcgagcaaatcgtaagtataagaaagttaatatcgacaaagttcgagagcaaacttctttgtacagaagctcaaacccaataaaacgtgcagcacatgttgcagtccaaatagctcttagggagcacagacttgtaaaaggtgtttgcgaatgttgtggagatactaattcagtagctcaccacgacgactattccaagcctctggatgtaaggtggttgtgcaacttccaccacaagcagtggcacacc…	MKVCSSCKTLKPLSEFYKWKLGKDGYRASCKFCVNKQNNSSISKNPEAKLRANRKYKKVNIDKVREQTSLYRSSNPIKRAAHVAVQIALREHRLVKGVCECCGDTNSVAHHDDYSKPLDVRWLCNFHHKQWHTESGEGLNGK
g050	22168	23193	+	Exonuclease (5'-3')	atggtaaataagaagcgcgtcctgcttctcgttgatgcagatatgattgcattttcccactgcgcggcagaagaatatgggaaagagccaggagatataaacttcgccaagattcaaatgtccatagactccaagatggagtttcttgccaagcgttctggcgctacggagattatgagttttgtatctccgtctgaaactatgagacacgtatttgctcctgactacaagggcaaccgtgatggcgtatggcgtccagaaaacctcaagaatgcgaaagcacatctcatggttgcatggaacggaatgtggatgaagggtctggaagcagatgaccttctggctgtattcgctcgtcatgaatacgaagcaacaatgggcaaacgtaatgagattaag…	MVNKKRVLLLVDADMIAFSHCAAEEYGKEPGDINFAKIQMSIDSKMEFLAKRSGATEIMSFVSPSETMRHVFAPDYKGNRDGVWRPENLKNAKAHLMVAWNGMWMKGLEADDLLAVFARHEYEATMGKRNEIKSLTRIGPCTYDEVWIASLDKDLRQIGQFGDTGPVIKHYQWERESQGIGEKIVIPKDYGELKLIIKDNGKSKKKEVKGCGPKFFLHQLLIGDSTDNVMGCGVLEEKIYKTGAKAGETYFRRSGVGAVESFELLDKTTTYAEGLKKVIGAFIMRFGDGWEEELLKVGRLVYMHHQIDDGNLVRLWHYKGVIDRFHLKENRIIPHAEYLQK
g051	23205	23729	+	Endonuclease VII	atggcttacggttattgcggtacggaagccaagtttgtttcttggctccagtctgctattcgcagtgtttggtctaaacatccaagcaagctatctcttatccaggctcgacgtgtggcattgaaagttggtacatccaacaaaccaatattccacattcagtgttatcactgtaagaaactgtataagttgaaagagattgaagtgaaccacaagaagcaggttggaggactccttaagttggaagaccttcaccgttttgtggacaaccttttattggttcagccagaagatttggaactgctgtgtcatgattgtcatggcatcatcacatacatggaacgatatggagtatctcgacgagatgcagtcatagagaagaagtgtattgcctttgcc…	MAYGYCGTEAKFVSWLQSAIRSVWSKHPSKLSLIQARRVALKVGTSNKPIFHIQCYHCKKLYKLKEIEVNHKKQVGGLLKLEDLHRFVDNLLLVQPEDLELLCHDCHGIITYMERYGVSRRDAVIEKKCIAFAKLKDDEQIAKCKLAKIDPIPKTKIGRKNAVRDYLRLNLNDY
g052	23719	24474	+	DNA ligase	atgactattaagcttctcgatgatggtacaaaatatacgaaggctcatgctcatgattgggaagacccagaatgtcgaatcaaaggacgctgcgaactcttcatcaagattgacggaattcgagctatccgtaataaggcaggtggtgtctggagtcgtaattccaaacccttacctcatttatcgcacctggagttcagagatgctgagatattccgtaatagttggaatgagacttctagcatcctcggtcgtattgacccgcctacggttgcactaacccaagaaaacgtgtatgagttgagtgatggtgctgttgacccacgcttgtacatcggctggtgcaaagacccaagcaatgaaaaccttaaggcattgatggataaatatctggcgctt…	MTIKLLDDGTKYTKAHAHDWEDPECRIKGRCELFIKIDGIRAIRNKAGGVWSRNSKPLPHLSHLEFRDAEIFRNSWNETSSILGRIDPPTVALTQENVYELSDGAVDPRLYIGWCKDPSNENLKALMDKYLALGHEGIIVRDAKGKWWKIVPYKYADVKITGMKEGTGALKGMCGSISSNYGSAGSMVKDCLADHGIPESNTAIRKWLWEHRNELVGSIMQVRYREKTEAGKFRFPSLVRLRTDKSEESFD
g053	24392	25093	+	dNMP kinase	gtgagaagacagaagctggtaaattccgcttcccttctttggttcgccttcgcacagacaagagcgaggaaagttttgattaagcgtttagctgtcattcttaatggcccacctggctgtggtaaagacacaattgccaacaagatagttgctgccgaggaatcctactttctcggtaagcgtcgattcactaaacaccagtttaaggatgccctgtatgagcatactgccaaacactttcaagtcgatgtggacaagtttatccactatgcttcggaccgtgacctcaaagactctatctcccttgcaggtcttggtggcagaacacctcgtcaagctcttattcacactagtgaagacatctataaacctcgctacggacaagactacttcggtaag…	MRRQKLVNSASLLWFAFAQTRARKVLIKRLAVILNGPPGCGKDTIANKIVAAEESYFLGKRRFTKHQFKDALYEHTAKHFQVDVDKFIHYASDRDLKDSISLAGLGGRTPRQALIHTSEDIYKPRYGQDYFGKVEAARVEELTGRMGGVINVIYPDGGFGDEVVAIESAYDFVIIVRLHRDGFDFTGDSRRYINLPNTPTRVTVDEHLIDGKVDDSVFKVFNWIERITYQVEK
g054	25096	25548	+	Deoxyuridine 5'-triphosphate nucleotidohydrolase	atgtcctgtatgacccaagttgttgcagttaaacgagtgcaccctaatgcgaaattacctgtgtatgctacagctggcgctgctgctgctgatgtttgtactgtatccgataccactgttgttatcaatcccggctcttctgttgttgtcgatactggcctccagttcgaagtaccaattggatacgaactcaaagtgtatagccgcagcggtcacggctttaagtctggtattcgccttgcaaactgcacaggcattctggattccgactatcgcggtaatcttatggttaagctgcacaacgactcggacacagcctttaagattcaaccaggtgaacgtgtttgtcaagtgcaagttagtaaagctactcaacaccatttcgttgaagttgaccac…	MSCMTQVVAVKRVHPNAKLPVYATAGAAAADVCTVSDTTVVINPGSSVVVDTGLQFEVPIGYELKVYSRSGHGFKSGIRLANCTGILDSDYRGNLMVKLHNDSDTAFKIQPGERVCQVQVSKATQHHFVEVDHLNSTVRGEGGFGSTGRV
g055	25578	25907	+	Hypothetical protein	atgaaactgtcctcacctgttgttgtaaataatcgcaaagtcaagtttgcatatttgaaatccaccgtcacttcaactggcggtggtacttatctcacccgtgcacttgcaacgcgcaatgaaacaggtgcggatgttatcgttttcatgcttcctcgtggtgaaaatacaatcaagaacgtcgaacgtatcaagcgtgggcgcgaagatttaatgtcggctgtaaagccgctaatactgccatttaagattgtggtggttgttggttctacccaacagtatcttgaagatttctttaaagatatggattggagcgatattaaatattaa	MKLSSPVVVNNRKVKFAYLKSTVTSTGGGTYLTRALATRNETGADVIVFMLPRGENTIKNVERIKRGREDLMSAVKPLILPFKIVVVVGSTQQYLEDFFKDMDWSDIKY
TT009	25913		+	Rnamotif (-12.30)	ACGCATAATAGGGAGGCTATCTGGCCTCCTATCTTATTCGG
g056	25962	26147	+	Hypothetical protein	atgcgcacaattcaatgtagtaactgccattatgaagtggcagaggatgatttcatcacccaacaatgtcctatctgtgattcattcatgccactaaatcggctcattttaaaagctgattctagtttgggcaacatcattcgcatcaatcccgtgcaaactcagccattagtggattgtgattaa	MRTIQCSNCHYEVAEDDFITQQCPICDSFMPLNRLILKADSSLGNIIRINPVQTQPLVDCD
g057	26167	28185	+	Terminase, large subunit	atgtcaaagactgatgacctcggaccggagttcaatgatacagtagcctcgtatcttgccaaacactacggtgacgtattaaaagtctcaagagaaagattctgcattctatctttgccattgctccgtcgatatatttcagaaaactctgcgatagttgacagctatgaagaacaaattcaagcagagttagaaggccagggtctagaaaacgatgctgtattgcgttccgttttccgagcacaacttgagcgccttcgctctggcgataagaaagattcaactgcgtatgccgacgagttgaagaaaggaatccaagctggtgtatcagaccgtgtagctggttcgactttagaagagccaacttctgaacacgacaatactcaagagcttgttgat…	MSKTDDLGPEFNDTVASYLAKHYGDVLKVSRERFCILSLPLLRRYISENSAIVDSYEEQIQAELEGQGLENDAVLRSVFRAQLERLRSGDKKDSTAYADELKKGIQAGVSDRVAGSTLEEPTSEHDNTQELVDKILYDPHNVDPSVIPAKVAEQVRKVLMKSFEAFGKWQFHIQMGFPFQSQDFHDVIFKVGQKVVDGEIDRLIVTIPPRHSKTQLMSIALPLYSFCHNESSHNIITSYAEDVVLESSGYIRAVMLDPLFQRIFPKVRIDPNKRSLERWGTTKAGVMHAVPTGGKLTGKGAGLLVANYSGCFVVDDVIKPKDAYSDTVRAEINDRFDNTFMSRLANDGCITDSRGNQIKCSRTPMVIIMQRVHDQDLVGYILRGGSSDKYHYLNIPAIV…
g058	28176	28400	+	Hypothetical protein	atggatgtaaatatggcggttatcactcgcttagatgcccgctcacgcaagaacaactccctccagattcaagatttggaagggaatattctgtgtgtgattgaggcagtttctaccacagagagtgactgtgttaagttaaagcacgagtcaaatctgcgactccacacctccgacaacattcaaattgttaaaggtaatggaactgttctaaggaagaaataa	MDVNMAVITRLDARSRKNNSLQIQDLEGNILCVIEAVSTTESDCVKLKHESNLRLHTSDNIQIVKGNGTVLRKK
g059	28400	29716	+	Portal protein	atgacttccaaaaagaaaaacaatctctctgtcaaagttgcggatggattagaaaaccttgtaacggggttgggcggtcaggcagataagtctacttttaaccagtggtctttctccaacaagaacgcgaactatcgcgagctaatgaaccgcttccgtgaggattgggtatcgcagaaagtgtgtaccgttattcctcaagacatgacgcgtaagtggcgacatattgatagtgaagaagggcgcaaagcagataagaaacttcgtatccgcaaactgttccgtgaagcatatcaatgggccagactctatgggacttcatttgttttactcgacctgaaagggacgggtaaacttgatacaccattgcgtctggataacttgaagactggatgtatt…	MTSKKKNNLSVKVADGLENLVTGLGGQADKSTFNQWSFSNKNANYRELMNRFREDWVSQKVCTVIPQDMTRKWRHIDSEEGRKADKKLRIRKLFREAYQWARLYGTSFVLLDLKGTGKLDTPLRLDNLKTGCIKSMRVIDRSRLFAAGTMVLDPLSPHYGLPEFYTLAGYPGYIHYTRFLRFEGTELPLFEFQRNMWYSDSVLIPLMKTIDQFYTTAAAAASLAQEATIDVVTVEGLQSLLTSPEGEAAVMKRFKLMKLAKSIYNVLILDNTEKYDTKSIALSGVKDLIWEYLKIVAAAVGIPATRFLSASPDGMNATGESDLVNYIDLLTGLQTSVFDPRLDVVDKIVQAHFGIEEYDYEWLDIFPESNVEKAKRAKDLAFAVDLLVNNGTITTQVAN…
TT010	28513		-	Rnamotif (-6.90)	GTTCATTAGCTCGCGATAGTTCGCGTTCTTGTTGGAG
g060	29508	30749	+	Major head subunit precursor	atgttgagaaagcgaagcgagctaaagatttggcatttgctgttgacctactggttaacaacggaactattaccacacaagttgcaaacgaagtcatgttccattcgggcgtgttcggaacttgtgacctcggcaagccaaatcctaaacctcctaacatccaaaagggtaacgcaagtgaagcaaagccaaaacctggttcagcttaacgacgaagataccgtgaatgaagtagttttgttaaccgacaaggctactctgacgacccgtcgtttacgcgactctggcgaaatgattgcagaatgcaccattgctcgtactggcattatgctgtacaaagcgaaagaacttggtgaaattgcaaaacatctggacccagaatctatttgccgtgttcgc…	MLRKRSELKIWHLLLTYWLTTELLPHKLQTKSCSIRACSELVTSASQILNLLTSKRVTQVKQSQNLVQLNDEDTVNEVVLLTDKATLTTRRLRDSGEMIAECTIARTGIMLYKAKELGEIAKHLDPESICRVRTKPEVLFDEATIEGCRSIPVTIGHPKDDVNTKNNKELQKGFIEGRPVADGSFLAASIVLNDEQAIRLVDSGVDQISLGHNAELAVAEDADADFDKVRIIPNHAAIVVRGRAQTTRIGDSGEEISIVDKATFDVVEAERDAALDKISTLEQKLADAETARLSDEAIQAEVDKRVVARTALLIDVARLGDEFSKLDFSGKTDAEVKLAVVNKLHDKDFGEKSEDYISARFDAALEDCDSITLGDALNQSMQFTAQKDSEARKPKVSIS…
TT011	30441		+	Rnamotif (-9.90)	TTGCTCATTGACGTTGCCCGTTTGGGTGATGaaTTTTCCAAGCTT
TT012	30449		+	Rnamotif (-6.80)	TGACGTTGCCCGTTTGGGTGATGAATTTTCCAAGCTTGATTTCTCTG
g061	30759	31232	+	Hypothetical protein	atgccaaagcaagattggtctattaatactggtgcagcatatgcgggtgagcaatatggcctggctaccactaactctcagcgactgactttcaatgctgaaactgaaatggctaactttggtttagctgttgttcagggtactgcttccaatcaggttaagcctggtatcgcagccgacggcactgttctgggcattaccatgcgccagattaacattgaatctgcaactcgtcctggtgacggcactgttgcaatcaaagctggctggcctctgggtgttatgctgtctggcccaatcatggttaagctggtaactgcaatcactgataagaacattggcgtatctgccactggtcaatttggtggcgttgatggcacctacactgctgctacaaac…	MPKQDWSINTGAAYAGEQYGLATTNSQRLTFNAETEMANFGLAVVQGTASNQVKPGIAADGTVLGITMRQINIESATRPGDGTVAIKAGWPLGVMLSGPIMVKLVTAITDKNIGVSATGQFGGVDGTYTAATNLTALRYPAAAGDVVPVMINVVPKS
g062	31453	32460	+	Capsid and scaffold protein	atgcctaagatgattaaactggccgacggttctgaatttgaactgaatgacgccatcactcgtatccaggattctggcactgttgtcctgaacgatgacgacgcagtattctttcaacgccagcttgagttcattgaagctcaaacttacgacatcctgtatcctgaactggaagcacgtgctgctttcggcgtggacaccactggcggtgctggcgtaaacaccctgacctaccgttcttacaaccatgttggtaaagcccaggtaattaacgcccgtgcaaccgacctgccgaagtccagcatttctggcaaagaatacagcgtaacagttaagtctgttggtactgcattcgactacgacattgacgaagtagcatctgctgctgtaactggtctg…	MPKMIKLADGSEFELNDAITRIQDSGTVVLNDDDAVFFQRQLEFIEAQTYDILYPELEARAAFGVDTTGGAGVNTLTYRSYNHVGKAQVINARATDLPKSSISGKEYSVTVKSVGTAFDYDIDEVASAAVTGLPLETRKANAAIRGYEQYVNSAAWYGDQANGFVGFFENPDVTKATVAQGAGSSTKWNEKTPTEVIADLTTAVSAMYASTLKIMRPSEIWMPVEHEQYIFNTARSEQSDKTIGQFFIDNNQFINSRDKIKGLNAIKGHGASGADCFVVVCREAMGNRTFRLREPLPLTWQPVQLHGLVYEVPGRGRFAGFQAMYPAAISINSGI
g063	32504	32944	+	Hypothetical protein	atgcagcttaagaacaacgaaactcgcaacctccaattcttcttctataagaaggataaatctggcaaacctgtgctggattttgtacacattcctggcggtgcaactgttgaaattgatgatgaagtgtataaagcaattacctcttctgtcactgaagttgaagtgatgcgtgaagaagaagttaagctggacgactccaacatcggtgctgacgttaagtctggcaaagaagcactcgtgattaaggaatattacaccacgggtaaaactcgtaaagtaaacctggtcaaagaagctatcaaagctggcagtctgtctattgttgaacgcgtgaaagttggtatgcctgacattgataaagtgttggttgccaatggcgtgaacatcaaagatatg…	MQLKNNETRNLQFFFYKKDKSGKPVLDFVHIPGGATVEIDDEVYKAITSSVTEVEVMREEEVKLDDSNIGADVKSGKEALVIKEYYTTGKTRKVNLVKEAIKAGSLSIVERVKVGMPDIDKVLVANGVNIKDMPEEAKLALYDKLA
TT013	32553		+	Rnamotif (-6.80)	AGAAGGATAAATCTGGCAAACCTGTGCTGGATTTTGTACACAT
g064	32944	33333	+	Head-tail adaptor	atgattacactgaccgatttggtgaaacgttatccggctatggctgacatgacccaaggccgttttgatatcttagttgaagatgcaaaacttgtaatgggtacaatcgaatcgcgttggtgtgggttttatgacccagctatggcatcacttgtcgcgcattggtcttcaacaattgatgacataatgcctggtgatgccgcaatgccagctttgcctgtaagtcgcaccgatgtggacgatgtgcaggtagagtttagcgaccgagtcatttcgactatcccatatatcgaagctgatttcatgtcaactgtgtacggtcaacgttatttgcaatggcggcgcatggcatttgctgggccgagggtaagtcctgggttccagttttga	MITLTDLVKRYPAMADMTQGRFDILVEDAKLVMGTIESRWCGFYDPAMASLVAHWSSTIDDIMPGDAAMPALPVSRTDVDDVQVEFSDRVISTIPYIEADFMSTVYGQRYLQWRRMAFAGPRVSPGFQF
g065	33279	33695	+	Head-tail adaptor protein	atggcggcgcatggcatttgctgggccgagggtaagtcctgggttccagttttgattaatcaacgcttagctttcaacaaatacacaaccacgggtcgtcctacccttgcagtatatgtagaaggtcattacgacaatcttaataattgggtggaagactcttgggaacctccgaagaagttccgctgtactcctattgcatatggtgacagggattcgggtgtagcgggtcaacagcttaaagcaacggatgttggtgagcgtcaaccatcattcatgaagattcatagtcgtactgagatgccgatgaaatcaatcatcactgtgtatggcattcagtataaagtcatagcaataaacgattatgaagatgccggattcttctctgtaattgccgct…	MAAHGICWAEGKSWVPVLINQRLAFNKYTTTGRPTLAVYVEGHYDNLNNWVEDSWEPPKKFRCTPIAYGDRDSGVAGQQLKATDVGERQPSFMKIHSRTEMPMKSIITVYGIQYKVIAINDYEDAGFFSVIAARVLEK
g066	33695	34210	+	Tail completion protein	atggatattcgactcgaagaactacagtccatgaaagagattgtagatgtgtgtgtaggtattccaaagtttacctacaacatgcaaatcaatgctcccagaccccatggtgagtatgccgcaatcaaatgtttatcaagtaccaacccaggctttgacgagaacaggatagtaaccattggtggtgaagaaatgttccgtactcgtggtgttcgtattctgacatttgcaatattgttttctcgtgagggtgatgaatttatcaagtttgataattcgttttaccgtcccgatgttcaagccaaattgaagcaggagaagtttgctgctcttggtaaagaacctttaaatcttgccaccatacaaatggaaaccaattgggaagttcgacaagcggtt…	MDIRLEELQSMKEIVDVCVGIPKFTYNMQINAPRPHGEYAAIKCLSSTNPGFDENRIVTIGGEEMFRTRGVRILTFAILFSREGDEFIKFDNSFYRPDVQAKLKQEKFAALGKEPLNLATIQMETNWEVRQAVKMQFNIIREDLSPIGVMSGAYVGGNFYDGNTLITTKKV
g067	34213	35661	+	Tail sheath protein	atgtcaatcccaatttctgacttagttcaggttgatatcgcaatctccccgaacgccattgcgactgatggttttgggccgttgctcttcatgagcaaagagtttgtaccgaccgttgatgtatatccggttcgctcgtacaccagtttgaaagaagttctcgcagacttccctggtggcgagattgctaaagctgctacctcctggtattcgcagaagccaactccgaagactttcctggtcggtgctatcaagtatgataccctgaccccagcaactcctgctactgttactgctgcatctgctgctgtactggcaacgattaagctagaaactgccgcaaccatgcagttaagtgttagcggtgttcagtatgttactaacccgattgacttctcc…	MSIPISDLVQVDIAISPNAIATDGFGPLLFMSKEFVPTVDVYPVRSYTSLKEVLADFPGGEIAKAATSWYSQKPTPKTFLVGAIKYDTLTPATPATVTAASAAVLATIKLETAATMQLSVSGVQYVTNPIDFSSAEDFDGVANLVTTALSSVGAGVTVTQEAGKFKLTTSATGINATISNVGGKVGEVLKLQYSDSAVIVAGKNELSISSDLSNIADAPFNFFYVGLDRQYRGKTSPVDNQMSVAKWCEASSKVFGWGDNDKNILINGTNNSFRRAKNQNLRNTLCVYDASANGDEYPEISILGRASTVNFNVANSVLILAYKKGPGISTADLSSGQVSALLSCGGNAFISVAGNVMFYNGRMADGTWFDSVQGVEWLTQKVRLNVFNLFYTSTTKIPW…
g068	35671	36126	+	Tail tube protein	gtgaagcaatattcgttttataatacagacctcctgattgacggtgctcgtgtagacggttttcaggcagggcaatctgtaattacggcacgatacaacgtgccacagcatgttcctgttatggatgcttacggcaaacttgctgtagcaaccactgctgaccagtctggggttatcactttcccactgctgcaaacggcagattggaacgaaatcctttaccaacgtgcacagcttactcgtgcaactggtttgtctggtaacaaatccctctgggaacctttgcagttgcagttggttgacaagatgggtgatgttctggtcaacggtgttaacggtgcaattctgcaacagcctgccattgttcgtggtgtaacctttacatccaacatgtgggct…	MKQYSFYNTDLLIDGARVDGFQAGQSVITARYNVPQHVPVMDAYGKLAVATTADQSGVITFPLLQTADWNEILYQRAQLTRATGLSGNKSLWEPLQLQLVDKMGDVLVNGVNGAILQQPAIVRGVTFTSNMWAIFVERLTIVTGQYPEIGV
g069	36142	36600	+	Hypothetical protein	atggcttgtgaacttcgtcaacgcgagttacaagccgactctggtgatgtagtcttggttggtactcgtcaattgggtgccagccaagctcttgaccttcaagtcgagcttgttcagaaactcggaacttcaatcttcccattcgttgagaataagtataactttgcagacattatctatttaatgcagcaaggtgggacgagcaatgaagtaacagaattaattaaacgtgtagtgtgtatggcaaccattgatggtgtcgaagttaatccacgcactatgcagatgaaatacaacggcaacttgatgctcatgcaccatgtgtttgcatttgttttggaatcgaacttccttgattttttcaagcaagggctcgaactcaacgaacgcagacgattg…	MACELRQRELQADSGDVVLVGTRQLGASQALDLQVELVQKLGTSIFPFVENKYNFADIIYLMQQGGTSNEVTELIKRVVCMATIDGVEVNPRTMQMKYNGNLMLMHHVFAFVLESNFLDFFKQGLELNERRRLEAVEASKMAEQKNSSPETI
g070	36630	36776	+	Hypothetical protein	ttgcaccgtcctgtaatagaggacagttcactctgttctcttaaagagttacaagatgggacctactctattatggatttgttgaccttccacgcaatacttgatttgcgtaatgaattaaaacctaaagaagaagacaatggctaa	MHRPVIEDSSLCSLKELQDGTYSIMDLLTFHAILDLRNELKPKEEDNG
g071	36769	40443	+	Tail fiber	atggctaataacttaaaagatttaatgagaatgtccgaagccgaattgattggcttaggtgctcaatatggtctgtcattcaatccaggtatgcgcaaacgagatatggcacagcaacttgaatcaagtgctgcctctggttggatggaaacaaattcacagcttatggaagaaacctatacagaagatgatggcatctcttatggtacttccgacatgatttcagactcagctcacgttgcacagatgatttctggtgctgggctgactgaaacattccatgctgcaatgaacggtccaagtcaccatgtagaagctgttcatgcctacatggagaaattaggtgtatccactgatgatgtgtggatgcacatgcctaaagcaaacccaaacaagcca…	MANNLKDLMRMSEAELIGLGAQYGLSFNPGMRKRDMAQQLESSAASGWMETNSQLMEETYTEDDGISYGTSDMISDSAHVAQMISGAGLTETFHAAMNGPSHHVEAVHAYMEKLGVSTDDVWMHMPKANPNKPEGHWGMLNAYMRDTLAGHQDIMPELPGHYTGDIMGEYSTNRGDIAKSMGYLAHMYVDRQQYDDPDRYARDVYRVAKRLESELPQNFREVAAVSAMNVGNKSGPRVSYMDSLPQLGSDSIVGDIQHPRQPLNASGLPLGSMGSGIKAEYSLSASLSGSPGWSDASKSLYQDVSGVVKSAAKVYAGGSERGMNAYRTQSSDRDLILDSASRYTDLADARSGYDNLKKDIGDDPRYSGAAIRGVLENAHQYNEAEVSKTFDPAERLRNT…
TT014	37297		+	Rnamotif (-8.60)	ATTGCCAAATCTATGGGCTACCTAGCTCATATGTATGTTGACC
TT015	37952		-	Rnamotif (-7.80)	AACTCTGTAGATGGACTTAATTCAACAGGTCCAgTGTTTCTTAGAC
g072	40519	41616	+	Baseplate protein	atgccgtggatgcgtggtatagagatagttgtctctcgtaaggatgaccctgaaacaaagtctgtgtttaaagcacacaagattgatttcaccatccggtcaactgttggttggcctgctgacactgccgacattactctatacaaccttggtgttgatgaagtgaagttccttcaagacaagacctatggtgatatgtatattgaaattcgtgcaggatatttcgaagacgagcgtggagtaaacgctggtcatagcaagtaccaaagtccagaacaggctgattcagaagtaaggattgaaattggtcctaaacttccgacaatcttttctggcataattacaaacgcagttggattcagacgtcctccagaacacgtaacacaattgttttgtatc…	MPWMRGIEIVVSRKDDPETKSVFKAHKIDFTIRSTVGWPADTADITLYNLGVDEVKFLQDKTYGDMYIEIRAGYFEDERGVNAGHSKYQSPEQADSEVRIEIGPKLPTIFSGIITNAVGFRRPPEHVTQLFCISKAYGASTEFTQMKDIPNGATLEDAIRSMCADYGFSTISSFGVDESVFKSVLKLGRVFHDTFLEEFRTLLGEYNLLFSVTTGEIQIFPDTYGNKDAVDRMSKDREPIKLDANQVIGNPIAGIATYSLNTFLNASYQPGMILDVSPLLGEQLLANGVTSVTGKGVVLNTDQSVFRWAMEDKYFITEVVHHGSTHETVFQTTITAMLGGNTAMGGKEAAWQQMYLNSGMSMESF
g073	41616	42518	+	Tail tube initiator protein	atggcattaattgatacaagtttgttgggcgatggaatctccacgctaacaaaggcttttagttatggacacaacccgtccgtaattatgtggtctaatgggccagttgcacagaaggaagatgaagggttgtttggcaaagcctttggtggaatagccaaggcaatggaatcacttgtcaccacagatgcaccagagagttttaactctttcaagtttgatgcaatggttagtgaagaacatgatgcgcagtctacagttactaagtttcctgtaagctctggcttcttagtcagtgaccacatcatcaaacataacagagtccttaagttaactgctgttgcttccaacatgcagaactctgccatgtggactgcatcggtacaaggtctatctgtt…	MALIDTSLLGDGISTLTKAFSYGHNPSVIMWSNGPVAQKEDEGLFGKAFGGIAKAMESLVTTDAPESFNSFKFDAMVSEEHDAQSTVTKFPVSSGFLVSDHIIKHNRVLKLTAVASNMQNSAMWTASVQGLSVATGAIFNNPIIPILGSAAGAVASAFETSNRIQSTYELFNGFRANGTKLYISTIVGPYLNCVVTGIRTKTDKMTSAILAVEITVEELQVIGEDTLAIEARKAMQSMTDYSEFAKIAQSAGIGALGGAGISLPGLGAVGATAVSQLGTLKDKLAKLESPLSSVKGRLFK
g074	42515	42877	+	Minor baseplate protein	atgacagaacaacaagcactgcaagaaatattatcactactccctccaggatatgtgaagactgttccatacgatatttcaaaggatgtatcttttgagtttcgtggaatcacagtcaaaatgtctgcattgtatttaaacgagtatttaaactgttacatgtttgaccttgcttggggttcatccgaaaagatttatggaatccctattcgtggtggtattgatattcttaaacaatacagtacaccactgccgaacatgtacgttacgaatactgtaagcccaggagaagaggtttacacttggcgacaaatgtttctcttcatcgtagatgcgagtgtacttgaacgtggcgagtcataa	MTEQQALQEILSLLPPGYVKTVPYDISKDVSFEFRGITVKMSALYLNEYLNCYMFDLAWGSSEKIYGIPIRGGIDILKQYSTPLPNMYVTNTVSPGEEVYTWRQMFLFIVDASVLERGES
g075	42846	43637	+	Baseplate assembly protein	atgcgagtgtacttgaacgtggcgagtcataacaacgatgtaaagtctgcaactgttaacacaggatacccaggccatatttataacttcgatgctgtaactcaaacatgtgaggtgcagcttgcaatcgaaaacctattcacaggctacaccaatgcctacaccctggagaagaagaagcggctcagaaatgttcccgtacaattcattcagggtggtggctggagtttaacacatccagttccagatggtactccttgctatgttcattttgctcaacgtggaatcgaacattggctggcagagaataaagattctgctggcatggttggtggaagacctgccccagcattcagtcagttgttctctcacaactctgctgtatgcattattgggaca…	MRVYLNVASHNNDVKSATVNTGYPGHIYNFDAVTQTCEVQLAIENLFTGYTNAYTLEKKKRLRNVPVQFIQGGGWSLTHPVPDGTPCYVHFAQRGIEHWLAENKDSAGMVGGRPAPAFSQLFSHNSAVCIIGTQPIPGAIPGFNAGVTELRNASRDQRLTLHGDGKVELITGAAKITITKDSEIVIEATEKASVISPQILLDGDTTVTKSLTVLGGMSVSGGSGGTMAITGDMVQQGTFTINGVTVNEHTHTNPEGGDVGPMK
g076	43637	44008	+	Tail sheath polimerization initiator	atggctggaaacttactactagattctaaccacgatattattattggtcgtggtgcaaccagggttggtggtgtagaagaagttgctcaaatagttaagtgcagattactgacggtgttcggagaatggaaacatgacccgtccactggtcttccttggtttgatggaatcttcactaagactgttcgaactgctgacattgaggcagctattgccaacgtcattcgaagcactcctggtgttcaacaacttatctctataaatattgatgctgatttccgtgagcgtgaagtaagaatttcattcattgctatctccgattatgggaatcttgaggattacttaacatggcaacaatccagtacggcgtga	MAGNLLLDSNHDIIIGRGATRVGGVEEVAQIVKCRLLTVFGEWKHDPSTGLPWFDGIFTKTVRTADIEAAIANVIRSTPGVQQLISINIDADFREREVRISFIAISDYGNLEDYLTWQQSSTA
g077	43984	45138	+	Baseplate wedge protein	atggcaacaatccagtacggcgtgactgaaaacgggttcgtacagaagcctgttcaagaaatcgtgtcgcacattaatagcagattccttagcgtatttggtgccaacttcgacattagtccagaaggcccagatggtcaggttataggaatcatatcagaagaaatctctaagtgctggcaacaggctgaaatggtgttcaatgcctatcgtcctggtgcaatgcagaagattggtctggataacatctgtgaactaaccttcaccaaacgactggtcgactggccttctcgtgttggtgttcgttgtacgggtcaggctggtactcttgtccctgctggctctattgtcagtgatggaacaatggatttcgaaacacaatatgattgcattattcca…	MATIQYGVTENGFVQKPVQEIVSHINSRFLSVFGANFDISPEGPDGQVIGIISEEISKCWQQAEMVFNAYRPGAMQKIGLDNICELTFTKRLVDWPSRVGVRCTGQAGTLVPAGSIVSDGTMDFETQYDCIIPGTVTAVATETGEYYIAADTVNKINTPVAGWESVNNPEIGQTGVDYESDPALRTRRDRTTAHSGSAFVEAIYAALADLNLSYLRIRDNDTGAPIGTQPSGTVFVVVEGGTEDEIARRIYSSKTGGVPTHGTTSVSIYDSKGYPHEVKFSRPEGATIYVTGTFKRRPGSNISSNDAAKQLQTAMMNYINSLNPGDSVIWSECFKPIMDATNGVQVDSLFIGTSASPTGIATIELDIDKKAEATTASVIFTETP
g078	45147	45791	+	Baseplate protein	atggctggtaaatctggtttagatatgctgctaatgcagtatagcgattctccaaacttacgggcatacatccagattttcctggacgagttaaagctcgttcaagatgctcaagaagagtctgttaaatatcgctaccttgctgattcattcggcgtcatggttgatgatattgcatatctcattggtgccagccgtactgtctatggtgctgcaccacttgggtacttcggcttctattctgacccaagtgcattccctgctggagatgataataatcctggcgctggtggtgtcttgaagtcagatggtgaccgagactctggtgactttgttcgtaccgacactcagcttaaagatgcgatacgtgctcgtattcgtaagattgtcggaagctgt…	MAGKSGLDMLLMQYSDSPNLRAYIQIFLDELKLVQDAQEESVKYRYLADSFGVMVDDIAYLIGASRTVYGAAPLGYFGFYSDPSAFPAGDDNNPGAGGVLKSDGDRDSGDFVRTDTQLKDAIRARIRKIVGSCTIEELIVYVDLVLGRNLNLEIVEGFQTLHYQVHNTLSVAEKVLLAYMLPDFKPVGISITLSDNGGTIELPYVSKVYPPENQ
g079	45788	46987	+	Tail fiber protein	atgacaaatcgtttgaattacccagagtattgggcgcaggatggcgaagcacttgaccccgacttggatacaactgcaccatcctacattccagatagatatgaggccgtaggttgggaagctgaaaagcctcctgaacaatggcagaacttcttaactcaaatcactgacgtcaagattcgagagatgttgcttggtggcatactgcaatggtgcgacactgtaacatactcactcggtgcttttgcattagttgatggtaagatttatcagaagcgggaagagattcctggaaacataagtcctccaacctctggaagtgggtggcaggaagttcttgagactaacctcgttcagtataatgaaaaggtccaatatctcaagaacacgttcaatgcc…	MTNRLNYPEYWAQDGEALDPDLDTTAPSYIPDRYEAVGWEAEKPPEQWQNFLTQITDVKIREMLLGGILQWCDTVTYSLGAFALVDGKIYQKREEIPGNISPPTSGSGWQEVLETNLVQYNEKVQYLKNTFNAHMAEQNPHKDTVDTIVDGTYLQDYVYDRFASDERVTTIPYHISRTGASVHRVTPEQLGTLPTSGGTFTGPITFIEEAYAGNGVSQYAHRNDSTGVFELVNGTTAIGVDSGGHAWFINSAGAFEIITEANYNSFNIKYGNQFALPVPMLRANFHEDINDAESVGLWTVETTVDPEFWYGGFNISNNGLKFFGPILNIPTTVVVVVTTDEVDVVMRTANGDSFNFPDGLDLKDYVDNNLFADKTVMALRFFAVYPRLSANQISMLARR
g080	46987	48378	+	Minor tail protein	atgttaagaccaaaacttaatagagtctggacttcgaacaacgccaacttacggcgtgaccctggggatgcaaaatatcttcaagggtggattgcagaaatcccaaccttccaggttcttaactatttgcagtataaggttgacactactcttctggcattagctgaacgtggtgtcttcgaatggggaaccgatgttcagtacggacttggttcccttgtgtgggatgatgcaacccgaactgtttatgttgcaactgttggttctcctagtcgtactctgcgccctagccagaacttagggcagtgggctgcaagtgcgattcaagtatctcgttatgactacgacgatattgttagtaagatttctgcacacattgcagatgttacttctaaccca…	MLRPKLNRVWTSNNANLRRDPGDAKYLQGWIAEIPTFQVLNYLQYKVDTTLLALAERGVFEWGTDVQYGLGSLVWDDATRTVYVATVGSPSRTLRPSQNLGQWAASAIQVSRYDYDDIVSKISAHIADVTSNPHRLTANMIGAYNKAQIDSLIAQYNALVASHANDRNNPHQVTAAQAGAVPIIGGTYTGPVTFQQGMLFDASGTTKLSFGPAGFYMQSGDTRIGLDASGAPVVGKVSTNTNSRIITDATFAEVKAREEPKYAVPEPNFCQHLIGDFNINYGKGAINASDNLYFNNAYGGALYRTAGQDVRETLFEGDGYGFTDCTICVDVLSNTPRAPDSDDNVGIYFSLNGVSGENIDFFLKNKGQLSVVRSSAAGSDWIYYTLPGQVNKWYRIVAT…
TT016	48073		-	Rnamotif (-10.30)	AGCAGAGCTTCGGACAACACTGAGTTGTCCTTTGTTCTTCAA
g081	48388	49740	+	Tail fiber protein	atggctaaaggttggtcatttggcggattagttgccgccttaaagtctgctgcattcttaaatgcaggtactgctcgtggtgaagtaatcactgttggacaaaagaatgcccagattccaaccacagcatttgtaagaaacttcaacttcaatacctacacttttgtaaatggtgaggttctgtatgttgagatgaactctgctgtcaacgttcctccagagttacagaagtgggacttaacttctgtaagcggtgcgtacatgattataactgttctcggtatatctgataacagtaacgcgacaatcctagtatcgcatggtcaggcatcacgacctccaattatgtactactcgcaaggtccatctggcggcaggtcgtatacagcacatgctgtg…	MAKGWSFGGLVAALKSAAFLNAGTARGEVITVGQKNAQIPTTAFVRNFNFNTYTFVNGEVLYVEMNSAVNVPPELQKWDLTSVSGAYMIITVLGISDNSNATILVSHGQASRPPIMYYSQGPSGGRSYTAHAVMTCKNASNFNINLLTSASDVGVYYQESDSVAGSAGGYPAAAAGTLEVLPSAYNVQQRYTSIYGNVWVRSRTLDASKNWADWRELARVNQRDRITEVGAIELYNNLPYIDFHHANSGLDFTARVIAEGYNQLAIRGTGTDFKLFLAGQYRGLAWGRGWGQEADGHVPYGAYNCEVGPDAWVPILTLNTTTVGYGYGSWISFGAYSRASDFSSPVISRRGDDGNVHNWLFQNDGNIDYTGNGGPFRFARENWAESSFLRDIRLASYQE…
TT017	48675		-	Rnamotif (-6.30)	ATGCCTGACCATGCGATACTAGGATTGTCGCGTTACTGTTATCA
g082	49721	50251	+	Tail fiber assembly protein	atgacagctattctgtgtaactataaagggtttgttgagaatacagacctaactgaaaaacagcaagtgctcaaggacgagcacaagattctcttcggttgtgacgagaacggaacatgctggtataagattcgcaaaactttaaaagacggtacggccaaagttgtctacgaaaatgatggctctatccgacacattgactttggccctggtgacactgtggctacaccgctcggtggaaacatagttgagctggaatcactgccagatggtgttgaagaaaacagacacttctggaagtttgatggtgagaagtttgttgagcataaagaaaaccgtgtgaaatataacgagtttatgcgtaagaagaaacttgcaccactgaccgaagaaatcggt…	MTAILCNYKGFVENTDLTEKQQVLKDEHKILFGCDENGTCWYKIRKTLKDGTAKVVYENDGSIRHIDFGPGDTVATPLGGNIVELESLPDGVEENRHFWKFDGEKFVEHKENRVKYNEFMRKKKLAPLTEEIGILTDMVELGMAKKSDNGMLIELKKKRIKLSQLDLTEVIDWNEI
TT018	49775		-	Rnamotif (-10.20)	AAGAGAATCTTGTGCTCGTCCTTGAGCACTTGCTGTTTTTC
g083	50251	50592	+	Holin	atggatagacaaactttccagatggtatgggaagcaatgcaccagtatggagttcttcacggactcctagctggattgactgcactcattcgtggggcatacgaaaaggaaggcttgctgaaagctattcttgatgccctactttgtgtagtcattggtacgttcgttttctccctcccaggcttcgtggacatattcaaaaatgaacctcgctatgccacaatcgccgcaatggtgattggtttgattggggctaacctaatcattaccacaattcgagattgcttcactgctgcaatcaaacaactcaacccactcaattggtttaagaaggccaaataa	MDRQTFQMVWEAMHQYGVLHGLLAGLTALIRGAYEKEGLLKAILDALLCVVIGTFVFSLPGFVDIFKNEPRYATIAAMVIGLIGANLIITTIRDCFTAAIKQLNPLNWFKKAK
TT019	50460		+	Rnamotif (-11.10)	TCGCTATGCCACAATCGCCGCAATGGTGATTGgTTTGATTGGGGC
g084	50608	51168	+	Endolysin	atgatgccctcagcacaagttcttgcatttctgttggtgagtctgtttcacgcaaatgtcccagcttcggctggggcagtgaacgccactattacagaatttgcaagtcaatcttatttaaatggaaatccgaaactatctatttctcaacgcaaagatatagaatgctatgccaaagtaatttggtttgaagctcgtggagaaagcaaacatggaaagattctggtagctaatgtcgtccgtaatcgaatcaaattcgggaagccattcgctaacaccgtttgcgatgtagtttatcaacgcaaccagtttgcttggacaagagaagcaaagaagaagaatgctcaatggaagaacatagttaaaacaaattggaagactgaatcaaaacaggtttgg…	MMPSAQVLAFLLVSLFHANVPASAGAVNATITEFASQSYLNGNPKLSISQRKDIECYAKVIWFEARGESKHGKILVANVVRNRIKFGKPFANTVCDVVYQRNQFAWTREAKKKNAQWKNIVKTNWKTESKQVWDTMNVAINFALLDAPDVTDATHFCTATEKCNFKRVVGRGTYGGHKFYKYLGNK
g085	51171	52289	+	Ribonucleotide reductase of class Ia, beta subunit	atgtcttacactaccttttcacaaaccaagaataaccaactattagaaccaatgttctttggtcagaacgtcaacgtcgctcgctatgaccaacagaagtatggcatattcgagaagttgattgagaaacaattgtcattcttctggcgaccggaagaggtagatgtttcacaagaccgtattgattatcagaagctcccatcaaatgagcagcacattttcaccagtaatttgcgctatcaaatccttctggactctattcagggacgtggacctaacacagttttgctcccaatcgtgagcattcctgaacttgaaacttggattgaaacttggtctttctccgagactatccattcacgttcttacactcacattattcgaaacatcgttacagac…	MSYTTFSQTKNNQLLEPMFFGQNVNVARYDQQKYGIFEKLIEKQLSFFWRPEEVDVSQDRIDYQKLPSNEQHIFTSNLRYQILLDSIQGRGPNTVLLPIVSIPELETWIETWSFSETIHSRSYTHIIRNIVTDPSIIFDEIVTNEHIKARAIGISQYYDELQELTALWQLFGEGNHAGHEISLRELKKKLYLCLMSINALEAIRFYVSFACSFAFAERKLMEGNAKIIRLIARDEALHLTGTQHMLNILASGKDDPEMGEIAQECREECQKLFEDAAQQEKDWADYLFKDGSMIGLNKQILCGYVEYITNIRMQAVGLDAPFKGATNPIPWINAWLNSDAVQVAPQETEISSYLVGQIDSEVDTNALGGFEL
TT020	52301		+	Rnamotif (-8.40)	GAGAAGAGATTCGATGCGTTAGCGTCGTTTCTCTTTGAG
g086	52413	52550	+	Hypothetical protein	atgcgtaaagttcaaaaccaaatggtacatggtcggtcaactgtatctggatatgtattcgttcacaatcggtcagctgtatctagccgaaatttgttcgaacagaagtccgactatgttataaaaatttttatataa	MRKVQNQMVHGRSTVSGYVFVHNRSAVSSRNLFEQKSDYVIKIFI

## Sheet: PYps5T ORF analysis
PYps5T ORF analysis
Feature	Start	Stop	Strand	Predicted gene product function / transcription terminator motif (energy)	Nucleotide sequence*	Amino acid sequence
g001	1	495	+	Terminase, small subunit	atggaaggtcttgatataaacaaacttttagatatttctgacctccccggaatcgacggggaggaaattaaagtatatgaacctctacaattagtagaagttaaaagcaatcctcaaaaccgtactcctgacttagaagatgattatggagtagttcgtcgaaatatgcattttcaacaacaaatgctaatggacgcagccaagatttttcttgagacggcaaagaatgctgattctcctcgtcacatggaagtatttgcaactcttatggggcaaatgactacaacgaacagagaaatactgaagcttcacaaagacatgaaagatattacatctgaacaggttggcaccaaaggcgctgttcctacaggtcaaatgaatattcagaatgcgacagta…	MEGLDINKLLDISDLPGIDGEEIKVYEPLQLVEVKSNPQNRTPDLEDDYGVVRRNMHFQQQMLMDAAKIFLETAKNADSPRHMEVFATLMGQMTTTNREILKLHKDMKDITSEQVGTKGAVPTGQMNIQNATVFMGSPTELMDEIGDAYEAQEAREKVINGTTD
g002	479	2311	+	Terminase, large subunit (T4 Gp17)	atggaacaaccgattaatgtattaaatgatttccatccgttaaatgaagctggaaaaattttaataaaacacccgagcttagcggaaagaaaagatgaagatggaattcattggataaaatcacagtgggatggaaaatggtatcctgaaaaattcagtgattatcttcgtttacacaaaatagtaaaaatcccaaataattctgataagcctgaattatttcaaacttataaagataagaataataaaagatctcggtatatgggtcttcctaacttaaaacgagctaatattaaaacacaatggactcgtgaaatggttgaggaatggaaaaaatgccgagatgatattgtatattttgcagaaacatactgcgccattactcatatcgactatggt…	MEQPINVLNDFHPLNEAGKILIKHPSLAERKDEDGIHWIKSQWDGKWYPEKFSDYLRLHKIVKIPNNSDKPELFQTYKDKNNKRSRYMGLPNLKRANIKTQWTREMVEEWKKCRDDIVYFAETYCAITHIDYGVIKVQLRDYQRDMLKIMSSKRMTVCNLSRQLGKTTVVAIFLAHFVCFNKDKAVGILAHKGSMSAEVLDRTKQAIELLPDFLQPGIVEWNKGSIELDNGSSIGAYASSPDAVRGNSFAMIYIDECAFIPNFHDSWLAIQPVISSGRRSKIIITTTPNGLNHFYDIWTAAVEGKSGFEPYTAIWNSVKERLYNDEDIFDDGWQWSIQTINGSTLAQFRQEHTAAFEGTSGTLISGMKLAVMDFIEVTPDDHGFHRFKGPEPDRKYIAT…
g003	2343	4322	+	Tail sheath protein (T4 Gp18)	atgactttattatctccgggcattgagctcaaagaaactacggttcaaagcaccgtggttaataactctactggtacagcagctttggccggtaaattccagtggggtcctgcttttcagattaaacaggttacaaacgaagtagatttagttaatacttttggtcaacctacagctgaaactgctgactattttatgtctgcaatgaatttcttacaatatggaaatgatttgcgagttgtgcgcgctgtcgatagagataccgctaaaaactcatctccgattgctggtaatattgaatacacaatttctaccccaggtagtaactacgcggttggagataaaatcacggtcaaatatgtttcagaagatgttgaaacagaaggtaaaattaccgaa…	MTLLSPGIELKETTVQSTVVNNSTGTAALAGKFQWGPAFQIKQVTNEVDLVNTFGQPTAETADYFMSAMNFLQYGNDLRVVRAVDRDTAKNSSPIAGNIEYTISTPGSNYAVGDKITVKYVSEDVETEGKITEVDADGKIKKINIPTAKIIAKAKEVGEYPTLGSNWTAEISSSSSGLAAVITLGKIITDSGILLAEIESAETAMTAVDFQANLEKYGIPGVVALYPGELGDKIEIEIVSKADYAKGASALLPIYPGGGTRASTAKAVFGYGPQTDSQYAIIVRRNDAIVQSVVLSTKRGEKDIYDSNIYIDDFFAKGGSEYIFATAQNWPEGFSGILTLSGGLSSNAEVTAGDLMEAWDFFADRESVDVQLFIAGSCAGESLETASTVQKHVVSIGDA…
g004	4439	4930	+	Tail tube protein (T4 Gp19)	atgtttgtagatgatgtaacacgagcgtttgaatctggtgattttgctcgacctaacttattccaagtagaaatttcttatcttggacaaaattttacattccaatgtaaagccactgctttaccagctggtattgtagaaaaaattccagtcggatttatgaaccgtaaaattaacgtagcaggcgatcgtacattcgatgactggactgttacagtaatgaacgatgaagctcatgatgctcgccagaagtttgttgattggcaaagcattgctgctggtcaaggaaacgaaattactggtggaaaacctgcagagtataaaaagagcgctattgttcgtcaatatgctcgtgatgctaaaacagtaacaaaagaaattgaaattaaaggtctgtgg…	MFVDDVTRAFESGDFARPNLFQVEISYLGQNFTFQCKATALPAGIVEKIPVGFMNRKINVAGDRTFDDWTVTVMNDEAHDARQKFVDWQSIAAGQGNEITGGKPAEYKKSAIVRQYARDAKTVTKEIEIKGLWPTNVGELQLDWDSNNEIQTFEVTLALDYWE
TT001	1921		-	Rnamotif (-13.50)	TGCTTTAAGCAGGATGGGGATTTCTCCCCATTCaTTTTATTCCCAA
g005	5014	6588	+	Portal protein (T4 Gp20)	atgaaatttaatgtattaagtttgtttgctccatgggctaaaatggacgaacgaaattttaaagaccaagaaaaagaagatcttgtttccattacagccccaaagcttgatgatggagcaagagaatttgaagtaagctcgaacgaagctgcttctccttataatgctgcattccaaacaatttttggttcatatgaaccaggaatgaaaactactcgtgagcttattgatacatatcgtaatctcatgaataactatgaagtggataatgcagtttcagaaatcgtttcagatgctatcgtctacgaagatgatactgaagtcgtagcgttaaatttggataaatctaaatttagtccaaaaattaaaaatatgatgttagatgaatttagtgatgta…	MKFNVLSLFAPWAKMDERNFKDQEKEDLVSITAPKLDDGAREFEVSSNEAASPYNAAFQTIFGSYEPGMKTTRELIDTYRNLMNNYEVDNAVSEIVSDAIVYEDDTEVVALNLDKSKFSPKIKNMMLDEFSDVLNHLSFQRKGSDHFRRWYVDSRIFFHKIIDPKRPKEGIKELRRLDPRQVQYVREIITETEAGTKIVKGYKEYFIYDTAHESYACDGRMYEAGTKIKIPKAAVVYAHSGLVDCCGKNIIGYLHRAVKPANQLKLLEDAVVIYRITRAPDRRVWYVDTGNMPARKAAEHMQHVMNTMKNRVVYDASTGKIKNQQHNMSMTEDYWLQRRDGKAVTEVDTLPGADNTGNMEDIRWFRQALYMALRVPLSRIPQDQQGGVMFDSGTSITRD…
g006	6588	6827	+	Prohead core protein	atggaaggtttaattgaagctattaaatcaaacgacctcgtagccgctcgtaaattatttgctgaagccatggctgcaagaacgactgatttaattaaagaagaaaaaatcgctatcgctcgtaatttcttaatcgaaggtgaagaacctgatgacgaggatgatgacgaagacgaagatagtgatgataaagacgacaaaaaagacaaagactctgacgaagacgaggatgatgaataa	MEGLIEAIKSNDLVAARKLFAEAMAARTTDLIKEEKIAIARNFLIEGEEPDDEDDDEDEDSDDKDDKKDKDSDEDEDDE
g007	6827	7252	+	Prohead assembly protein (T4 Gp68)	atgcttctgatccctgaaactcatgaattagttctcgagaatgtcgaagcacttattcctgaagcacagggtcgctttgacgaattgtcttctgctttaaataaagacgatataaatacaattgtcgagaatatgcttgatgatgaaactgatttagcggttgcattagcttctattaatgaaaatatgccgttaaatgaatttatcgttaaacatgtttctgcccgtggtgaaattactcgcactaaagatcgcaaaacccgcgaacgtaatgcatttcaaactaccgggttgtctaaagcaaaacgtagacaaattgctcgtaaagctaccaaaacgaagattgccaatccagcaggtcaatctcgtgctcagcgtaagcgtaaaaaagctcttaaa…	MLLIPETHELVLENVEALIPEAQGRFDELSSALNKDDINTIVENMLDDETDLAVALASINENMPLNEFIVKHVSARGEITRTKDRKTRERNAFQTTGLSKAKRRQIARKATKTKIANPAGQSRAQRKRKKALKRRKALGLS
g008	7252	7890	+	Prohead core protein protease (T4 Gp21)	atgaatgaaccccaattactaattgaaacttggggtcaacctggcgaaattattgatggcgtaccaatgcttgaatctcatgatggaaaagacttaggtttaaaaccgggtttatacatcgaaggaatattcatgcaagcggaagtcgtcaatagaaataaacgtctttatccaaaacgtatattagaaaaagcggtaaaagactatattaatgagcaagttttaactaaacaagctctcggagaattaaatcatcctccacgcgctaatgttgacccgatgcaagccgctatcattatagaagatatgtggtggaaaggaaatgacgtatacggacgagctcgtgttattgaaggtgaccacggtcctggagataaattagcagctaatattcgtgcc…	MNEPQLLIETWGQPGEIIDGVPMLESHDGKDLGLKPGLYIEGIFMQAEVVNRNKRLYPKRILEKAVKDYINEQVLTKQALGELNHPPRANVDPMQAAIIIEDMWWKGNDVYGRARVIEGDHGPGDKLAANIRAGWIPGVSSRGLGSLTDTNKGYRIVNEGFKLTVGVDAVWGPSAPDAWVTPKEITESQTAEADTSADDAYMALAEAMKKAL
g009	7921	8730	+	Capsid assembly scaffolding protein (T4 Gp22)	atgcttaaagaacaactgattgctgaagcgcaaaaaattgatgcttccgttgctcttgatagtattttcgaatcagttaatatttctccggaagcaaaagaaactttcggcactgtattcgaagctaccgtcaagcagcacgccgttaaattagctgaatctcatatcgctaaaattgctgaaaaagcagaagaagaagtagaaaaaaataaagaagaagcagaagaaaaagctgagaagaaaatcgctgagcaagcttctaaattccttgaccatcttgcaaaagaatggctcactgaaaataaattagcagtagataaaggtatcaaagccgaactgtttgaatccatgcttggtggattgaaagagctcttcgttgaacacaacgttgttgttcca…	MLKEQLIAEAQKIDASVALDSIFESVNISPEAKETFGTVFEATVKQHAVKLAESHIAKIAEKAEEEVEKNKEEAEEKAEKKIAEQASKFLDHLAKEWLTENKLAVDKGIKAELFESMLGGLKELFVEHNVVVPEESVDVVAEMEEELQEHKEESARLFEELNKRDAYINYVQREVALSESTKDLTESQKEKVSALVEGMDYSDAFSSKLSAIVEMVKKSNKDESTITESINTPDTEAAGLNFVTEAVEDKSAQGAEDIVSVYAKVASRF
TT002	8659		-	Rnamotif (-9.20)	TTACAATATCTTCTGCACCTTGTGCAGATTTATCTTCTAC
TT003	8865		-	Rnamotif (-8.30)	TCGTCTTTATATTCCGGAGCTGTCTGGAAaTCTTTTTCCTGG
g010	8749	10314	+	Major capsid protein (T4 Gp23)	atgactatcaaaactaaagctgaacttttgaacaaatggaagccattactggaaggtgaaggtttaccggaaattgctaatagcaaacaagcgattatcgctaaaatctttgaaaaccaggaaaaagatttccagacagctccggaatataaagacgaaaaaattgctcaggcattcggttctttcttaacagaagctgaaatcggtggtgaccacggttacaatgctaccaacatcgccgcaggtcagacttctggcgcagtaactcagattggcccagctgttatgggtatggtacgtcgtgctattcctaacctgattgctttcgatatttgtggtgttcagccaatgaacagcccgactggccaggtattcgcgctgcgcgcagtatatggtaaa…	MTIKTKAELLNKWKPLLEGEGLPEIANSKQAIIAKIFENQEKDFQTAPEYKDEKIAQAFGSFLTEAEIGGDHGYNATNIAAGQTSGAVTQIGPAVMGMVRRAIPNLIAFDICGVQPMNSPTGQVFALRAVYGKDPIASGAKEAFHPMYGPDAMFSGQGAAKKFAALKASDTLEVGTIYTHFFQETGTVYLQATAAKQIDSGASDADKLDAEIKKQMEAGVLVEIAEGMATSIAELQEGFNGSTDNPWNEMGFRIDKQVIEAKSRQLKAAYSIELAQDLRAVHGMDADAELSGILATEIMLEINREVVDWINYSAQVGKSGMTLTPGSKAGVFDFQDPIDIRGARWAGESFKALLFQIDKEAVEIARQTGRGEGNFIIASRNVVNVLASVDTGISYAAQG…
TT004	10319		+	Rnamotif (-11.80)	TGACGATTTAAGGGACCTTCGGGTCCCTTTAGTTGTTTT
g011	10398	11681	+	Capsid vertex protein (T4 Gp24)	atggctaaaatcaacgaacttctgcgcgaatcaaccacaacgaatagcaactcaatcggtcgcccaaatctcgttgctttgactcgcgctaccactaaattaatatattctgacattgtagcaacgcaaagaactaatcaacctgttgctgctttttatggtatcaaataccttaacccggataacgaatttacatttaaaactggtgctacttacgctggcgaagctgggtatgtagaccgagaacaaatcacagaattaacagaagagtctaaattaactctcaataaaggcgatttattcaaatataataatatcgtttataaagtattagaagatacaccatttgctgatattgaagaaagcgatttagaattagctcttcagattgcaatcgtt…	MAKINELLRESTTTNSNSIGRPNLVALTRATTKLIYSDIVATQRTNQPVAAFYGIKYLNPDNEFTFKTGATYAGEAGYVDREQITELTEESKLTLNKGDLFKYNNIVYKVLEDTPFADIEESDLELALQIAIVLLKVRLFSDAASTSKFESSDSEIADARFQINKWQTAVKSRKLKTGITVELAQDLEANGFDAPNFLEDLLATEMADEINKDILQSLITVSKRYKVTGITDTGFIDLSYASAPEAGRSLYRMVCEMVSHIQKESTYTATFCVASARAAAILAASGWLKHKPEDDKYLSQNAYGFLANGLPLYCDTNSPLDYVIVGVVENIGEKEIVGSIFYAPYTEGLDLDDPEHVGAFKVVVDPESLQPSIGLLVRYALSANPYTVAKDEKEARIID…
g012	12715	11711	-	RNA ligase 2	atgtttaaaaagtatagcagtcttgaaaatcattacaactctaaatttattgaaaaactttatagcttgggattgactggtggggagtgggtagctcgtgaaaagattcacggcacaaatttctcattgattattgagcgtgataaagtaacttgcgctaaacgtactggaccgattcttcctgctgaagatttctttgggtatgaaattattctaaagaattacgaagattctattaaagcagtacaagatattatggaaacctcagcggttgtatcttatcaagtctttggcgaattcgctggacctggcattcagaagaatgtcgattatggcgataaagatttttatgtatttgacattattgtcactacagaaagtggtgatgtgacttatgtc…	MFKKYSSLENHYNSKFIEKLYSLGLTGGEWVAREKIHGTNFSLIIERDKVTCAKRTGPILPAEDFFGYEIILKNYEDSIKAVQDIMETSAVVSYQVFGEFAGPGIQKNVDYGDKDFYVFDIIVTTESGDVTYVDDYMMESFCNTFKFKMAPLLGRGKFEELIKLPNDLDSVVQDYNFTVDHAGLVDANKCVWKAEAKGEVFTAEGYVLKPCYPSWLHNGNRVAIKCKNSKFSEKKKSDKPIKAKVELSEADNKLVGILACYVTLNRVNNVISKIGEIGPKDFGKVMGLTVQDILEETSREGITLTQADNPSLVKKELVKMVQDVLRPAWIELVS
TT005	11604		+	Both (-8.00)	ATGGATAAAATGGCGGGTCGTTCAGATTTGTCTGTTTTATTAGG
TT006	11676		-	Both (-12.20)	TTAAATAAAAAGGGACCGAAAGGTCCCTTTGTTTTATTC
TT007	11677		+	Both (-11.30)	AATAAAACAAAGGGACCTTTCGGTCCCTTTTTATTTAAC
g013	13003	12725	-	Hypothetical protein (T4 Gp24.2)	atggaacagtatgatctttatgaaaatgaatcttttgctaatcaattgcgcgaaaaagcacttaaaagtaaacagtttaagctagagtgttttattaaagatttttcggaacttgctaataaagcagctgaacaaggtaaaacacattttagttattattgtattgctcgtgataaattgattactgaagaaattggtgattggctgagaaaagaaggattcagctttaaagtcaatagtgatcagcgtgatggtgattggttagaaattacattttga	MEQYDLYENESFANQLREKALKSKQFKLECFIKDFSELANKAAEQGKTHFSYYCIARDKLITEEIGDWLRKEGFSFKVNSDQRDGDWLEITF
g014	13205	12990	-	Hypothetical protein (T4 Gp24.3)	atgagattgattatgagaactgaggttgtggtgtttactcttcatgagtctggaaagtcattcattgaaattgctcgtgaattaaacttacaggcaaaagaagtggctgtattatgggctcgagctatgactgctaaaaataaatttgaaactcgagaaaaagtcgtctatagaaaaagacatatcaataaaaaggtgaaaaatggaacagtatga	MRLIMRTEVVVFTLHESGKSFIEIARELNLQAKEVAVLWARAMTAKNKFETREKVVYRKRHINKKVKNGTV
TT008	13261		-	Both (NA)	CCATAATCATAAGGGGCTTCGGCCCCTTTCTTCATTTTGA
TT009	13264		+	Rnamotif (-9.70)	AAATGAAGAAAGGGGCCGAAGCCCCTTATGATTATGG
g015	14713	13295	-	Highly immunogenic outer capsid protein (T4 Hoc)	atgacttttacagttgatataactcctaaaacaccgacaggggttattgatgaaactaagcagtttactgctacacccagtggtgaaactggaggcggaactattacatatgcttggactgtagacgacgctccacaggaagaaacgtcagcaacttttagttatgtactaaaaggacctgccggtcaaaagactattaaagtagttgcaaccaatcaagttgcagaatctgaacctgaaacagctgaaattagtacaactatcacagttcaaaataagacacaaacaactactttggcagtaactcctggtagccctgatgctggagtgattggaactccaattgaatttaccgctgccttagcttcacagccatcaggtgcaaacgctacgtatcaa…	MTFTVDITPKTPTGVIDETKQFTATPSGETGGGTITYAWTVDDAPQEETSATFSYVLKGPAGQKTIKVVATNQVAESEPETAEISTTITVQNKTQTTTLAVTPGSPDAGVIGTPIEFTAALASQPSGANATYQWYVDGSPVGEATSTTFNYTPDASGVKTIKCVAQVTATDYDTKEVTSNEVSLTVNKKTQTTTLAVTPDSPPAGVIGTPVQFTAALASQPDGASATYQWYVDDSQVGGETNSTFSYTPTTSGVKRIKCVAQVTAENYNEKEVTSNEVSLTVNKKTMNPQVTLTPPSINVQQDASATFTANVTGAPEEAQITYSWKKDSSPVEGSTNVYTVDTSSVGSQTIEVTAVVTATDYDSKTITAEGQVQVTDKVAPEPEGELPYVHPLPHRTSA…
g016	15403	14723	-	Inh inhibitor of prophage protease (T4 Gp21)	atgatagataaagattatattgcagagctgaaggctcttgatgataataaagaagctaaagctaaattagctgaatatgctgaacagtttggtataaaggtcaaaaagaataaatcttttgataatatcgttaatgatattgaagaagctctccagaagctcgctagtgaacctataccggagactgatgggttatctattaaagacttaattgatgctgctgatgccgcagacggattaaaatatgacgatgaagaagtcaatccagaggcagcacttctgattgattctccggttaaatctgacattaaaattgaagtagtagaaacggataaaattcctgaaaataccactgttttaattgaagatactccttttgttgaagaaaaattcgaacag…	MIDKDYIAELKALDDNKEAKAKLAEYAEQFGIKVKKNKSFDNIVNDIEEALQKLASEPIPETDGLSIKDLIDAADAADGLKYDDEEVNPEAALLIDSPVKSDIKIEVVETDKIPENTTVLIEDTPFVEEKFEQAVAEIIESEKPSVFTLPENFSPNLQLIGKNPGFCTVPWWIYQWIAETPDWKSHPTSFEHASAHQTLFSLIYYINRDGSVLIRETRNSSFVTLK
g017	15454	16965	+	ATP-dependent DNA helicase uvsW (T4 Dar protein) - N-terminal (exon)	atgactgacattaaagtacatttttatgattttagtcacgtgagaattgattgcgaagaaagtacatttcatgaactccgtgatttctttagctttgaagctgatgggtatcgttttaatccgaagtacaaatatggccactgggatggacgaattcgtcttttagattataatcgccttcttccattcggtttagtcgggcaaattaaaaagttctgcgataactttggctataaagcctggattgacccacagattaacgaaaaagaagaattatcaagaaaagattttgatgaatggctttctaaattagaaatctattcaggaaataaaagaattgaaccgcattggtatcaaaaagatgcagtgttcgaaggattagttaatcgtcgtagaatt…	MTDIKVHFYDFSHVRIDCEESTFHELRDFFSFEADGYRFNPKYKYGHWDGRIRLLDYNRLLPFGLVGQIKKFCDNFGYKAWIDPQINEKEELSRKDFDEWLSKLEIYSGNKRIEPHWYQKDAVFEGLVNRRRILNLPTSAGKSLIQALLARYYLENYEGKILIIVPTTALTTQMADDFVDYRLFSHAMIKKIGGGASKDDKYKNDAPVVVGTWQTVVKQPKEWFSQFGMMMNDECHLATGKSISSIISGLNNCMFKFGLSGSLRDGKANIMQYVGMFGEIFKPVTTSKLMEDGQVTELKINSIFLRYPDEFTTKLKGKTYQEEIKIITGLSKRNKWIAKLAIKLAQKDENAFVMFKHVSHGKAIFDLIKNEYDKVYYVSGEVDTETRNIMKTLAENGKG…
g018	16991	17221	+	UvsW RNA-DNA and DNA-DNA helicase (T4 UvsW) - C-terminal only (exon)	atgttactagaatttaaacaatttctttatgaagcttctattgatgaatttatgggtaaaattgcctcttgtcaaacattagaaggtttagaagaacttgaagcttattataagaaaagagttaaagaaactgaattaaaagatactgatgacatctcagtcagagatgctttggcaggaaaaagagctgaattagaagattcagacgatgaagtagaagaaagcttttaa	MLLEFKQFLYEASIDEFMGKIASCQTLEGLEELEAYYKKRVKETELKDTDDISVRDALAGKRAELEDSDDEVEESF
g019	17697	17473	-	Hypothetical protein	atgagatatagcattgatgatgcttttaattatgaagaagaatttgaaacggaaattcaattcttaatgaaaaagcataatcttaagcgtcaggatattcgtatcctggccgaccacccgtgcggtgaagatgttctttatattaaaggaaaatttgccggatatcttgatgaatatttttattctaaagatatgggcattgatatgcatatgagagttgtataa	MRYSIDDAFNYEEEFETEIQFLMKKHNLKRQDIRILADHPCGEDVLYIKGKFAGYLDEYFYSKDMGIDMHMRVV
g020	18110	17697	-	UvsY recombination, repair and ssDNA binding protein (T4 UvsY)	atgagattagaagatcttcaagaagaattgaagaaagatgtatttatagattcgactaaattacagtatgaagcagctaataatgtgatgttatatagtaaatggcttaataagcattcaagtattaaaaaggaaatgcttagaattgatgcacagaaaaaagttgctcttaaagctaaattagactactactcgggacgaggagatggtgatgaatttagtatggatcgttacgagaaatcagaaatgaagacagttctatcagctgataaggatgttttaaaggttgatacctcgttacagtattgggggattttattagatttctgtagcggagctcttgatgctattaaatcacgtggatttgctattaagcatattcaagacatgcgagcattt…	MRLEDLQEELKKDVFIDSTKLQYEAANNVMLYSKWLNKHSSIKKEMLRIDAQKKVALKAKLDYYSGRGDGDEFSMDRYEKSEMKTVLSADKDVLKVDTSLQYWGILLDFCSGALDAIKSRGFAIKHIQDMRAFEAGK
g021	18575	18177	-	Sheat polymerization initiator (T4 Gp25)	atggcaaatattaataagctttattctgatattgacccagagatgaaaatggattggaacaaagacgtttcaagatcacttggattaaggtcaattaaaaatagtcttttaggaattattacaacaagaaaaggttcaagaccgtttgaccctgaatttggatgcgatttatctgaccaactttttgagaatatgactcctcttactgctgacacggttgagcgtaatatcgaaagcgcagtaagaaactatgagccacgtattgataaattagcagttaatgtaataccggtttatgatgattatactttgatagtagaaatacgcttttcagtcatcgataaccctgatgatattgagcaaataaaactacaactggcttccagtaatagagtataa	MANINKLYSDIDPEMKMDWNKDVSRSLGLRSIKNSLLGIITTRKGSRPFDPEFGCDLSDQLFENMTPLTADTVERNIESAVRNYEPRIDKLAVNVIPVYDDYTLIVEIRFSVIDNPDDIEQIKLQLASSNRV
g022	19201	18575	-	Baseplate hub subunit (T4 Gp26)	atgtatgaatacaaatttgatgtgagagttggttctaaaataatcaactgtcgcgcatttactcttaaagaatatctagaacttattactgctaaaaagaatggttcagtagaagagattgttaaaaagctaatcaaagactgtacaaatgcaaaagatttaaaccgccaagaatcagaactattactgattcatttatgggcgcattctcttggagaagttaatcacgaaaactcctggaagtgcacctgtggaactgaaataccaacccatataaatctattacatacacaaatagatgcaccagaagacctctggtatacactgggtgacattaaaattaaattccattaccctaaaatttttgatgataaaaatatagcccacatgatagtatca…	MYEYKFDVRVGSKIINCRAFTLKEYLELITAKKNGSVEEIVKKLIKDCTNAKDLNRQESELLLIHLWAHSLGEVNHENSWKCTCGTEIPTHINLLHTQIDAPEDLWYTLGDIKIKFHYPKIFDDKNIAHMIVSCIETIHANGESIPVEDLNEKELEDLYSIIAESDIVAIKDMLLKPTVYLAVPIKCPECGKTHAHVIRGLKEFFELL
g023	19252	20004	+	Baseplate hub assembly protein (T4 Gp51)	atggcaaacattattcgttgtaaattaccagatggtgttcatcgttttaaaccatttacggtagaagattatcgagattttttgttagttcgaaacgatatagaacatcggtcaccacaagaacaaaaagaagtaattgctgatttaattgctgattattttggagactatccaaagacttggcaaccatttatatttttgcaggtatttgtaggttcaataggtaaaactaaagtaccggtcacatttgtatgtccaaaatgtaaaaaagaaaagacagttccatttgaaatatatcaaaaagaattaaaggaacctgtttttgatgtagctaatgttaaaattaaattaaagtttccttctgagttttatgaaaataaagcaaagatgattactgaa…	MANIIRCKLPDGVHRFKPFTVEDYRDFLLVRNDIEHRSPQEQKEVIADLIADYFGDYPKTWQPFIFLQVFVGSIGKTKVPVTFVCPKCKKEKTVPFEIYQKELKEPVFDVANVKIKLKFPSEFYENKAKMITENIHSVQVDEIWYDWKEISESSQIELVDAIEIETLEKILDAMNPINLTLHMSCCDKYIKKYTDIVDVFKLLVNPDEIFTFYQINHTLVKSNYSLNSIMKMIPAERGFVLKLIEKDKHQ
g024	20007	21173	+	Baseplate central spike complex protein (T4 Gp27)	atgttacaacgtcctggatatccaaatctcagcgttaaattatttgagagttatgacgcttggagtaataatagatttgttgaattagctgctactattaccacattaactatgcgtgactctctttatggtcgaaatgaaggaatgctacaattttatgattctaaaaacatccatacaaaaatggatggaaatgaaataattcagatttctgtagctaatgcaaatgatattaataatgttaaaacacgaatttatggatgtaagcatttttccgtgtcagtagattcaaaaggcgataacatcattgctattgaattgggaactattcattctatagaaaatcttaaatttggtagaccatttttccctgatgccggtgaatctataaaagaaatg…	MLQRPGYPNLSVKLFESYDAWSNNRFVELAATITTLTMRDSLYGRNEGMLQFYDSKNIHTKMDGNEIIQISVANANDINNVKTRIYGCKHFSVSVDSKGDNIIAIELGTIHSIENLKFGRPFFPDAGESIKEMLGVIYQDRTLLTPAINAINAYVPDIPWTSTFENYLSYVREVALAVGSDKFVFVWQDIMGVNMMDYDMMINQEPYPMIVGEPTLIGQFVQELKYPLAYDFVWLTKSNPHKRDPMKNATIYAHSFLDSSLPMITTGKGENSIVVSRSGAYSEMTYRNGYEEAIRLQTMAQYDGYAKCSTVGNFNLTPGVKIIFNDSKNQFKTEFYVDEVIHELSNNNSVTHLYMFTNATKLETIDPVKVKNEFKSDTTTEESSSSNK
TT010	21078		-	Both (-4.70)	TTTAACCTTAACTGGGTCTATTGTTTCCAGTTTCGTTGCATT
g025	21121	21654	+	Baseplate hub distal subunit (T4 Gp28)	atgaatttaaatctgatactaccactgaagaaagtagttcttccaataagtaataaagaagtttctattcctaagatgggtcttaaacattataacattttaaaagatgttaaaggtcctgatgaaaatttaaaacttcttattgattctatttgtccgaatttatcaccggcagaagttgatttcgtttccattcatttattggaatttaatggaaagattaaatcccgtaaagaaatagatggttatacttatgatattaatgacgtttatgtatgtcaaagattggaatttcaataccaaggaaatacattttattttagacctcctggaaaatttgaacaatttttaactgtaagcgatatgttatccaaatgcttgcttaaggtcaatgatgaa…	MNLNLILPLKKVVLPISNKEVSIPKMGLKHYNILKDVKGPDENLKLLIDSICPNLSPAEVDFVSIHLLEFNGKIKSRKEIDGYTYDINDVYVCQRLEFQYQGNTFYFRPPGKFEQFLTVSDMLSKCLLKVNDEVKEINFLEMPAFVLKWANDISTTLAIPGPNGPITGIGNIIGLFE
g026	21651	23423	+	Baseplate hub subunit tail length determinator (T4 Gp29)	atgaaaaagccacaagaaatgcaaacgatgcgtagaaaagttatttcagataataaaccaacacaggaagcggctaaatccgcttctaatactttatctggtcttaatgacatttctacaaaattagatgatgctcaagctgcctctgaattaatagctcagactgttgaagaaaaatcaaatgaaatagttggagcaattgataacgttgaaagcgcagtaagtgatactactgccggttctgagttaattgccgagactgttgaaattggcaataatatcaataaagaaataggcgaatcactcggaagcaaattagataaattaacgagtttattagaacaaaaaattcaaacagctggaattcaacagactggaacgagtttagcagtagtagaa…	MKKPQEMQTMRRKVISDNKPTQEAAKSASNTLSGLNDISTKLDDAQAASELIAQTVEEKSNEIVGAIDNVESAVSDTTAGSELIAETVEIGNNINKEIGESLGSKLDKLTSLLEQKIQTAGIQQTGTSLAVVENAIPVKVVEDDTAESVGPLLPAPEAVNNDPDADFFPTPQPIEPKQESPEEKQKRDAFNLKLSQALDKLTKTVDFGFKKSISITDKISSMLFKYTVSAAIEAAKMVALIMAVVIGIDLLMVHFKYWSDKFSKAWDLFSTDFKTFSSETGTWGPLLQSIFESIDEIKKFWEAGDWGGLTVAIVEGLGSVLYNLGELIQLGMAKLSAAILRVIPGMKDTADEVEGRALENFQNSTGASLNKEDQEKVANYQDKRMNDDLGPIAKGLDKI…
g027	23432	24526	+	Baseplate subunit	atggcaattgttaaagaaataactgctgatttaattaaaaagtccggtgaaacaatttcagccggacagagtactaaatcagaagtaggaactaaaacatacacagcccagtttccaactgggcgtgctagtggtaatgacactacaggggacttccaggtaacagatctatataagaatggattattatttactgcatacaatatgtcatctagggattctggaagtcttagaacgatgagatctaactactcttcttcatcttcgagtattttacgtacagccagaaacactatcagtaatacagtatcaaaactatcaaatggactaatatcagataataattcaggagcaataagtaaagttcctgttgcaaatattcttttacctagatctaaa…	MAIVKEITADLIKKSGETISAGQSTKSEVGTKTYTAQFPTGRASGNDTTGDFQVTDLYKNGLLFTAYNMSSRDSGSLRTMRSNYSSSSSSILRTARNTISNTVSKLSNGLISDNNSGAISKVPVANILLPRSKSDVDTSSHRFNDVQDSLITKGGGTATGVLSNMASTAVFGALESITQGIMADNNEQIYTTARSMYGGAENRTKVFTWDLTPRSTEDLMAIINIYQYFNYFSYGETGKSQYAAEIKGYLDEWYRSTFIEPLTPEDAVKNKTLFEKMTSSLTNVLVVSNPTIWMVKNFGATSKFDGKTEIFGPCQIQSIRFDKTPNGNFNGLAIAPNLPSTFTLEITMREIITLNRASLYAGTF
g028	24526	25491	+	Baseplate tail-tube junction protein (T4 Gp54)	atgtattctttagaggaatttaataatcaagcaataaacgcagatttccaacgtaataatatgttcagctgtgtttttgctacaactccatcaactaaaagctcttcgttgataagttcaattagcaacttttcttataataacttgggcctaaattcagattggttaggattaactcaaggcgatattaatcagggaattactacgctaattacagctggcacacaaaaactgataagaaaatcaggggttagtaaatatcttattggtgccatgagtcaacgtacagttcaaagtttattaggctcatttacagttggtacatatttaattgacttctttaacatggcatataactcatctggattgatgatatactctgtaaaaatgccagagaat…	MYSLEEFNNQAINADFQRNNMFSCVFATTPSTKSSSLISSISNFSYNNLGLNSDWLGLTQGDINQGITTLITAGTQKLIRKSGVSKYLIGAMSQRTVQSLLGSFTVGTYLIDFFNMAYNSSGLMIYSVKMPENRLSYETDWNYNSPNIRITGRELDPLVISFRMDSEACNYRAMQDWVNAVQDPVTGLRALPQDVEADIQVNLHSRNGLPHTAVMFTGCIPVSVSAPELSYDGDNQITTFDVTFAYRVMQAGAVDRQAAIEWLESATINGIQSVLGNSGGVTGLSNSLSRLSRLGGTAGSISNINTMTGIVNSQSKILGAI
TT011	25482		-	Both (-16.70)	AAATAAAAATATGGGGACCGAAAGGTCCCCATTGTTATATTGCT
TT012	25484		+	Both (-15.80)	CAATATAACAATGGGGACCTTTCGGTCCCCATATTTTTATTTA
g029	25810	25520	-	Hypothetical protein (T4 Alt.3)	atgaaatcttctttgcgctttttaggtcaagaacttgtagttgaaggcgttattcctgctgataatgcttttaatgaagcagtttacgatgaatttatcaaaatttttggaacagataaaaagttcggaatttttccttctgaaaatttttcaaagccagaacagactgaaagtatttttcagggtgtagtaacaggtaaatttgagtcagaagctccggtaaaaattgaagtttatattgaagacagtttagttgcttcagttgctgctttcatttcattccgtaaataa	MKSSLRFLGQELVVEGVIPADNAFNEAVYDEFIKIFGTDKKFGIFPSENFSKPEQTESIFQGVVTGKFESEAPVKIEVYIEDSLVASVAAFISFRK
TT013	25731		-	Rnamotif (-6.40)	TGTAGTTGAAGGCGTTATTCCTGCTGATAATGCTTTTAATGAAGC
g030	27928	25871	-	NAD(+)--arginine ADP-ribosyltransferase (T4 Alt)	atggaacttattacagaattatttgacggcgcttcggcgccggttgttaacttaaatcctaagcataaaatacctcaaatttttgctattcaagccggcgaagaaagcgtgcttcctggatttagattttgtacatacacctctggaggtgatacaaataaaaacgttaagccgggcgataaaatgatgcatatcgtaatgataggtgtcaacgagaaattatcactggttaaacttagaaacttgggtggaaatccaattggcgtcattaacgctgtttttgatactgctcttcaaacaatgaaacagtataaaattgatgcatgcttattccgcgtactaaaaagtaaaacaaatggcgctgctcgtcaaatgcaagttattgctgaccgtttagta…	MELITELFDGASAPVVNLNPKHKIPQIFAIQAGEESVLPGFRFCTYTSGGDTNKNVKPGDKMMHIVMIGVNEKLSLVKLRNLGGNPIGVINAVFDTALQTMKQYKIDACLFRVLKSKTNGAARQMQVIADRLVRTKGAGRYVLLKEIWDYDKKYAYIMVYRKNANLEDIPGVPPISTELFTKVESKVGDVYVDVKTGNAVPKAVAVAASIALENDKRTDQAVIQKTKISRRLAAQAQYSTVDASLQGDSFAAKKYQEFESKVPVYKAEGPMNSGVIQIGSNFSKGAIGGMRSASRFKSNDYELESFRNHIALAHARLRDPSIKLQSDITYQGSQEYLKNKEFFDYKTDKILSDLADINISNSFDVIKKIINDLVKGSKATPDEKTAIIQFVMNGIYKLI…
TT014	27640		-	Rnamotif (-4.40)	GGAAATCCAATTGGCGTCATTAACGCTGTTTTTGATACTG
g031	29980	27932	-	NAD(+)--arginine ADP-ribosyltransferase (T4 Alt)	atggaacttattacagaattatttgacgaagatactactcttccgattacaaacttaaatccaaagaagaaaataccgcaaattttttcagttcatgttgatgatgcaattgaacaaccaggctttcgtttatgtacctatacatctggaggtgatactaatcgcgatttaaaaatgggcgataaaatgatgcatattgttccttttacattaaccgctaaaggttcaattgctaaattgaaaggtcttgggccaagcccaattaattatatcaattcagtttttactgttgcaatgcaaacaatgcgtcaatataaaattgatgcttgtatgctccgtattcttaagtctaaaaccgctggtcaagctcgacaaattcaagttattgctgatagactt…	MELITELFDEDTTLPITNLNPKKKIPQIFSVHVDDAIEQPGFRLCTYTSGGDTNRDLKMGDKMMHIVPFTLTAKGSIAKLKGLGPSPINYINSVFTVAMQTMRQYKIDACMLRILKSKTAGQARQIQVIADRLIRSRSGGRYVLLKELWDYDKKYAYILIHRKNVSLEDIPGVPEISTELFTKVESKVGDVYINKDTGAQVTKNEAIAASIAQENDKRSDQAVIVKVKISRRAIAQSQSLESSRFETPMFQKFEASAAELNKPADAPLISDANELTVISTSGFALENALSSVTAGMAFREASIIPEDKESDVNAEIKNKALERLRKESITSIKTLETIASIVDDTLEKYKGAWLERNINKHSHLNQDAANELVQNSWNAIKTKIIRRELRGYALTAGWS…
TT015	29707		-	Rnamotif (-7.90)	ATTGAAAGGTCTTGGGCCAAGCCCAATTAATTATATCA
TT016	30003		-	Rnamotif (-12.00)	CACTAGATTATTAAAGGCCTTCGGGCCTTTAaTTTTATAAATAG
g032	30221	30033	-	Hypothetical protein (T4 Alt.1)	atgaaagcttacttagaaacaattgtcattgctcaaaaagaaggtggagatgtttctacttctgtatcacaagtcattctcgaatttgtagatgcatacgcttataataaattcacagaaacatttgatgcctatgaaaaaggtccaaagtttgaaatataccgtactctcttaccactagattattaa	MKAYLETIVIAQKEGGDVSTSVSQVILEFVDAYAYNKFTETFDAYEKGPKFEIYRTLLPLDY
g033	31681	30218	-	DNA ligase	atgattcttaaaattctgaacgaaatagcatctattggttcaactaagcagaagcaagcaattcttgaaaagaataaagataatgaattgcttaaacgagtatatcgtctgacttattctcgtgggttacagtattatatcaagaaatggcctaaacctggtattgctacccagagttttggaatgctgactattaccgatatgcttgacttcattgaattcacgttagctactcggaaattgactggaaatgcggcaattgaggaattaactggatatattactgacggtaaaaaagatgatgttgaagttttgcgtcgggtgatgatgcgagaccttgaatgcggtgcttcagtatctattgcaaacaaagtttggccaggtttaattcctgaacaa…	MILKILNEIASIGSTKQKQAILEKNKDNELLKRVYRLTYSRGLQYYIKKWPKPGIATQSFGMLTITDMLDFIEFTLATRKLTGNAAIEELTGYITDGKKDDVEVLRRVMMRDLECGASVSIANKVWPGLIPEQPQMLASSYDEKGINKNIKFPAFAQLKADGARCFAEVRGDELDDVRLLSRAGNEYLGLDLLKEELIKMTAEARQIHPEGVLIDGELVYHEQVEKEPEGLDFLFDAYPENSKAKEFAEVAESRTASNGIANKSLKGTISEKEAQCMKFQVWDYVPLVEIYGLPAFRLKYDVRFSKLEQMTSGYDKVILIENQVVNNLDEAKVIYKKYIDQGLEGIILKNIDGLWENARSKNLYKFKEVIDVDLKIVGIYPHRKDPTKAGGFILESECG…
TT017	30686		+	Rnamotif (-6.80)	CTTGGCTTCGTCTAGGTTATTTACTACCTGGTTTTCAATTAAA
TT018	31135		-	Both (-5.70)	AAGTCAGAGGTGATGAATTAGATGACGTTCGTCTTTTATCACGAG
g034	31947	31678	-	Hypothetical protein (T4 Gp30.1)	atgtttgttgttcacactatttatgaaaatgaaggtaatactacacgtgattacggtcacgtaaatcaattttttagatgcaatccagaattccgagctcaaaaagacgaacgaatttttaaaaaatgtgtagagcaaggtttcatttacgtcaagcactggatgcaaggaaataaagttagaaccacgtaccacaggtctttgactgagcttaatgatgaattgatttataatagagctgtaaaccaaactctaaaggatgaacaatga	MFVVHTIYENEGNTTRDYGHVNQFFRCNPEFRAQKDERIFKKCVEQGFIYVKHWMQGNKVRTTYHRSLTELNDELIYNRAVNQTLKDEQ
g035	32801	31947	-	Hypothetical protein	atgaagcctactattttaactgatattgatggagtatgtttaagctggcaatcaggccttccttattttgctcagaaatataatcttccgttagaacatattttaaaaatgatccaggatgagaaatttatttctcctggtaaactatttaattgcgatgaagaacttggcgttaagctaattgaaaaatacaatcgttcggattttattcgatacttgtctccatataaagatgccctgtgtgtaattaacaaattaaaagaagattataattttgtagctgttacagcattgggtgattctattgacgctctgctgaatcgtcaatttaatttgaatgctctttttcctggtgccttctcagaagtactgatgtgtggtcatgattcttcaaaagaa…	MKPTILTDIDGVCLSWQSGLPYFAQKYNLPLEHILKMIQDEKFISPGKLFNCDEELGVKLIEKYNRSDFIRYLSPYKDALCVINKLKEDYNFVAVTALGDSIDALLNRQFNLNALFPGAFSEVLMCGHDSSKEELFKKAKEKYNVICYIDDLAHHCDHASEILNVPVYWMARGERDSIPKTAQRVYTWNDVENKLFPSKENKESFDSEKVIKDVIEKMIKNDSFRWNTTWRTPGFNPYNPYHPYYTHSHQMHPFHTLSYIKPGDAGYFNRLTSGSGDNIFQGAF
g036	33256	32798	-	Hypothetical protein	atgtctgagttagagattagaagcaattttaggtggccatcatgtgcattaagtaatttcgcccattggcctttcgttatggatggcattcaatttggaggtcttgaaggattcctccaaggatgcaaagtgaaaaatgttgaacaacaacgtcgtatatttgggttatccgggcttgccgcccaacaagctggaaggtcttatgcaagagctcaggaccgtgggaccctcttctggcttggagttccattttcaagatactccccggcgtggaaagaattatacacaaatgcatattttgaagcagcgatccaaaacaagggcttccgtgatgcattacaagcctcgaaaggaaaagttttgaagcacagcatggctagtggtctaacaaaagatgat…	MSELEIRSNFRWPSCALSNFAHWPFVMDGIQFGGLEGFLQGCKVKNVEQQRRIFGLSGLAAQQAGRSYARAQDRGTLFWLGVPFSRYSPAWKELYTNAYFEAAIQNKGFRDALQASKGKVLKHSMASGLTKDDTILTEAEFIDVLNLLRDSL
g037	33455	33249	-	Hypothetical protein (T4 Gp30.4)	atgaatataattaataagatttttggaattcagtacattaaggtcacatataaagtaacagataaaaatccgtatactgatgaacatgaagaaccgcaagttgagtctattatattagaaaaggaccctaactggccagttgaatttcgtcttccttgctatggtcattgggctgatgttgaaattataagcattgaaaatgtctga	MNIINKIFGIQYIKVTYKVTDKNPYTDEHEEPQVESIILEKDPNWPVEFRLPCYGHWADVEIISIENV
g038	33649	33452	-	Hypothetical protein (T4 Gp30.5)	atgaaattctttttaggtcaaactgttgaattaaagggagttggtatacctggattaatttctaaggttctacctccgtttaaatggagtggtattcaaataaaagaggcttatattgttttctgggtagatggaaatgaagaccttcgtatgggtgatgaattatctcctatctacggattaaaggaaatagtatga	MKFFLGQTVELKGVGIPGLISKVLPPFKWSGIQIKEAYIVFWVDGNEDLRMGDELSPIYGLKEIV
g039	33936	33649	-	Hypothetical protein (T4 Gp30.6)	atgtttatgactacttattttgatacccgtaaaaacttctgcgaagtagttttctcaaaggcgcctaaagaccttcctgcacatttgcaacctaccagtgaatcgattaaaaactacgttaatgtagtctgccctttagagttccgtactgtaaatgggcgcgatactttagctatcactaaactcaatcgcgaaattgacattgatccctcaattgcacgtgaaattaatagttctgatattaatggcggtaatgttaaatcgcacggttttcagatgaggttttaa	MFMTTYFDTRKNFCEVVFSKAPKDLPAHLQPTSESIKNYVNVVCPLEFRTVNGRDTLAITKLNREIDIDPSIAREINSSDINGGNVKSHGFQMRF
g040	34351	33977	-	Hypothetical protein (T4 Gp30.7)	atgaactacatcaactttgaacgtaaatatgtttctaatgtttctaacggtattgcaggttctattgatactatttgcctttggaaacatcaaaatggatcagtatgcgaaattgagcagtatatgactcctaattacgtttatatgcgatttgaaaacggtatcacggtttcaatcacgatggaaggttccaactttaaaatcgctctggatgatgatttccgtgaacgcgatttagggactcatccttgctggaatggcgttaatcgcaagcttttggttaaaacttggattcgtcatattctgagtaacagagctaaacctgagcatcttgaagcaatctttgatgtagttcttaacgaatttgatatttaa	MNYINFERKYVSNVSNGIAGSIDTICLWKHQNGSVCEIEQYMTPNYVYMRFENGITVSITMEGSNFKIALDDDFRERDLGTHPCWNGVNRKLLVKTWIRHILSNRAKPEHLEAIFDVVLNEFDI
g041	34751	34419	-	Hypothetical protein (T4 Gp30.8)	atgaaaacgattaatctgaacgctgcagttaaaactaaatgcttcaatggtaaatatgatgaaactatgtggttcttaatggcagttgaaggtgatattattgaagtagaaacaacagaaggtatgggaacagatttcacctttacaattcaagttcataatttctttactggttggatttatgaattgaatacagtaatcgttggaaaaattgaacaaaatgaattaggtgaatggtattatgttacagctcgccaacgtgccgaacgcttaattgagaagatgaaaaaagttggtaaacttgacatgcagcattggaaagtagtaaaataa	MKTINLNAAVKTKCFNGKYDETMWFLMAVEGDIIEVETTEGMGTDFTFTIQVHNFFTGWIYELNTVIVGKIEQNELGEWYYVTARQRAERLIEKMKKVGKLDMQHWKVVK
TT019	34827		-	Both (-13.00)	GCATAAGTTGAGGACTCCTTCGGGAGTCCTTTTTTATTTTC
g042	35080	34862	-	Hypothetical protein (T4 Gp30.9)	atgccaataagtcctgcattttcatttaaaagagaatttataatggcaaaacaagctaaagcaaagaaagcagttgaaaagaaagttggtgattctaaacgcgctggctacaagcgtgggtcgaactctcgtatcaatcaaactgttgagaagatcatgcgccgagcacgtgcggttcttcgagatgatgcttctcgttttggtaagcagaaagcataa	MPISPAFSFKREFIMAKQAKAKKAVEKKVGDSKRAGYKRGSNSRINQTVEKIMRRARAVLRDDASRFGKQKA
g043	35685	35437	-	rIII lysis inhibition accessory protein (T4 Gp59)	atgattaaacaattacaacacgctcttgaactgcaacgaaacgcatggaataatggtcacgaaaactatggcgcatctattgatgttgaagccgaagctcttgaaatcctgcgttatttcaaacatctgaatcctgctcaaactgcattagctgctgagcttcaggaaaaagatgaacttaaatatgctaagcctctggcttctgctgcacgaaaagcagttcgtcactttgtggtaacactgaagtaa	MIKQLQHALELQRNAWNNGHENYGASIDVEAEALEILRYFKHLNPAQTALAAELQEKDELKYAKPLASAARKAVRHFVVTLK
g044	36168	35833	-	Capsid assembly protein (T4 Gp31)	atgtctgaagtacaacagctaccaattcgtgctgtcggtgaatatgttattttagtttctgaacctgcacaagccggtgatgaagaagttacagaatcaggacttattatcggtaaacgtgttcaaggtgaagttcctgaactgtgtgtagttcactctgtcggtcctgatgttcctgaaggtttctgtgaagttggtgatttgacttctcttccagttggtcaaattcgaaacgttccacacccttttgtagctctgggtcttaagcagccaaaagaaattaaacaaaaattcgttacctgtcactataaagctattccgtgtctttataagtga	MSEVQQLPIRAVGEYVILVSEPAQAGDEEVTESGLIIGKRVQGEVPELCVVHSVGPDVPEGFCEVGDLTSLPVGQIRNVPHPFVALGLKQPKEIKQKFVTCHYKAIPCLYK
g045	36533	36225	-	Hypothetical protein	atgaaactgacgactgaacaaaaagtagcaattcgtgaaattttgaaaactaaattgtccatgggtgtttcaaacgtagtttttgaaaagtctgatggtactattcgtgttatgaaaggtactcgcgatgctgactttatgccaaccatgcaaactggtaaattgactgaatctactcggaaagaatctactgatatgattccagtatttgatgttgaacttggtgcatggcgaggtttttctattgacaaattgatttccgttaatggtatgaaagttgagcatttgctccaatttattggtaaataa	MKLTTEQKVAIREILKTKLSMGVSNVVFEKSDGTIRVMKGTRDADFMPTMQTGKLTESTRKESTDMIPVFDVELGAWRGFSIDKLISVNGMKVEHLLQFIGK
g046	36770	36534	-	Hypothetical protein (T4 Gp31.2)	atgaaatttcgtttggtacagctcacagcaattagttcttattccaacgagaacatttcatttgctgtagagtataagaagtattttttctctaaatggaagcagtattataagtcaaactgggtttgtattgatagaccacatagttggaaatctgatttagaaaaatgccaaaaattactttccactcttaaagaacgtggaacaactcatattaaaactgtaataggtaaataa	MKFRLVQLTAISSYSNENISFAVEYKKYFFSKWKQYYKSNWVCIDRPHSWKSDLEKCQKLLSTLKERGTTHIKTVIGK
g047	37351	36770	-	Deoxycytidylate deaminase	atgaaagcgagtacagtacttcaaattgcatatttagtatcacaagaatcaaaatgttgctcctggaaagtaggagcagtaattgaaaagaatggacgtattatttctactggatataatggttcacctgcaggtggtgtgaactgctgtgattatgctgctgagcaaggttggttgctgaataagcctaaacatactatcattcaaggtcataagcctgaatgtgtatcgtttggttcaactgatcgttttgtattggcgaaagaacatcgtagcgcgcactctgaatggtcgtctaaaaatgaaattcatgctgaactaaatgcgattttgtttgctgcacgaaacggttcttcaattgaaggtgctactatgtatgtaacactttctccttgccca…	MKASTVLQIAYLVSQESKCCSWKVGAVIEKNGRIISTGYNGSPAGGVNCCDYAAEQGWLLNKPKHTIIQGHKPECVSFGSTDRFVLAKEHRSAHSEWSSKNEIHAELNAILFAARNGSSIEGATMYVTLSPCPDCAKAIAQSGIKKLVYCETYDKNKPGWDDILRNAGIEVFNVPKKNLNKLNWENINEFCGE
g048	37686	37348	-	Hypothetical protein (T4 Cd.1)	atgatgaatttaactgatataattgataattgtcttgaaaatgatactggcgatcatagagcgcttgattctgaaacagcaaagttcattagaataactttaatgaatgatactctagtgaatagtattcatccttctgtgtatgatgctattattgtgacgaagtatccagttgagcttcacaaaaagatggttggcgcaatttttattgataagaaaaaccgctttaaagatgggcagaatataattagttctgttattaaaagtataactaaacttcgtcacgaaatttatcgtgttgaaactgctaaatctgcttatctggtgattatgaaatga	MMNLTDIIDNCLENDTGDHRALDSETAKFIRITLMNDTLVNSIHPSVYDAIIVTKYPVELHKKMVGAIFIDKKNRFKDGQNIISSVIKSITKLRHEIYRVETAKSAYLVIMK
g049	37919	37683	-	Hypothetical protein (T4 Cd.2)	atgctaagtgaaaaaccaattactgttaaagaattccaagaaaaagttaaactatttgcgcaggaattagtaaatagggtttctgaacgatttcctgaaacatcggttcgtgttattaccgaaactcctcgttcagtattagtaattgtgaatccaggtgatggcgatcaaatatcgcatcttaaactggatttcgatggattagttgaagcacaaagggtgtatggcgtactatga	MLSEKPITVKEFQEKVKLFAQELVNRVSERFPETSVRVITETPRSVLVIVNPGDGDQISHLKLDFDGLVEAQRVYGVL
g050	38440	37913	-	Hypothetical protein	atgagcgaatggtttgaagaagataaggtttatcgctttaaagctggatataaagatatttttaatgaaacttgcggggctaataaacgaattgcccagtttattggggaaaattcatttaaagtaaaaatagatcctgcgaaaaatgttattagcattaaacgtgaaattgatgattgttggtataaagctgttgatgtaatgggtgaatcctataaagttagcccgttattttcaattgcttatatgttagaatattcttttttcgaagaagttcaaaaagatgattctgtaagtaaatttgaaattaaaactgataaagaaattaagtggaaagtagtaggtattactggttgtatgttctatatctatgctcaaactgatacgaaggaagaagct…	MSEWFEEDKVYRFKAGYKDIFNETCGANKRIAQFIGENSFKVKIDPAKNVISIKREIDDCWYKAVDVMGESYKVSPLFSIAYMLEYSFFEEVQKDDSVSKFEIKTDKEIKWKVVGITGCMFYIYAQTDTKEEAKKKALEYLEEYEEGPVMITQDAELVSVKLVKNVESKELGSTC
g051	38778	38503	-	Hypothetical protein (T4 Cd.3)	atgtttccgacttactctaaaatcgtagaagtagtgtttagccaaattatcgctaataacatgtttgaaaagcttgataatgcagctgaacttcgaatccacgctcaagtgactcatgtattgaacgctttgcttccagaccaggtggattctattgccattacgttgtatccaggttccgcgcatatcattgttgtatttggtcttgatgctgagctagttatcaaaggcgacattcgctttgaatcacagacatcagaattcaaagcaatttaa	MFPTYSKIVEVVFSQIIANNMFEKLDNAAELRIHAQVTHVLNALLPDQVDSIAITLYPGSAHIIVVFGLDAELVIKGDIRFESQTSEFKAI
g052	38981	38781	-	Hypothetical protein (T4 Cd.4)	atgaataacctagaaaagatttatcgtctttgtgataaaattgaaaaagaaaagaaatatctattttgtctatggcctattgttgacggaagagtaggcctagatgttcttgattatgaaacagaagacaaagtagatggcgcaacttttgataacgctttggatgttattgattggctcgaagaaaattatgtgaggtaa	MNNLEKIYRLCDKIEKEKKYLFCLWPIVDGRVGLDVLDYETEDKVDGATFDNALDVIDWLEENYVR
g053	39171	38974	-	Hypothetical protein (T4 Cd.5)	atggcttggcaccatgaaacttgggctattgttattgtaaatagcggtttagttggtactagtaatgggcaattttgtgtatttactagtgaaaatagagcatgggaggaatgccttaaattaagagaaaagaatcctgatgttgaactagtagtaaagaaaactaaactgcctttaccatggaaaacgtatgaataa	MAWHHETWAIVIVNSGLVGTSNGQFCVFTSENRAWEECLKLREKNPDVELVVKKTKLPLPWKTYE
g054	40076	39171	-	polynucleotide kinase (T4 PseT)	atgatgaaaaagattattttgactattggctgtcctggttctggtaagagcacttgggctcgtgaatttattgctaagaatcccgggttttataatatcaatcgtgatgattatcgccagtctgttatggcacacgaagaacgtgatgagtacaaatacaccaagaagaaagaaagcatcgtgacttatatgcaacacgatgcggcacatatgattctctgccaagacggaacgaagggtgtaattgtttcagatactaatctgaatcctgaacgacgtaaggtctgggaagagtttgccaaagagcttgggcatcaaattgaatataaagtgtttgatgttccttggactgaattggttaaacgtaactcaaaacgcggaactaaagcagtaccgatt…	MMKKIILTIGCPGSGKSTWAREFIAKNPGFYNINRDDYRQSVMAHEERDEYKYTKKKESIVTYMQHDAAHMILCQDGTKGVIVSDTNLNPERRKVWEEFAKELGHQIEYKVFDVPWTELVKRNSKRGTKAVPIDVLRSMYKSMREYLGLPVYKGTPGKPKAVIFDVDGTLAKMDGRGPYDLEKCDTDVINPMVVELSKMYALMGYQIVVVSGRESGTEEDPTKYYRMTRKWVEDIAGVPLVMQCQREQGDTRKDDVVKEEIFWKHIAPHFDVKLAIDDRTQVVEMWRRIGVECWQVASGDF
g055	40375	40073	-	Hypothetical protein	atgaaaactctgctagaacgttatattgaatgctcagaccgttacattgatgcatgccgtgaaaatgtatcaagcattagcgaagacattgaacatgctaaagctttagatgatgctggtaaagccctgcgaaaagaagcgaaagctcgtgggcttgatatgtatcagcttaaaaatcacatgataaaatttatttcatctaatgttcaaagtaaatcagtgaatcaatcaacagctgaattgtacaaaggacggcgtgagcataatattcgtattcttgaagttttcttaggaattaaatga	MKTLLERYIECSDRYIDACRENVSSISEDIEHAKALDDAGKALRKEAKARGLDMYQLKNHMIKFISSNVQSKSVNQSTAELYKGRREHNIRILEVFLGIK
g056	40602	40372	-	Hypothetical protein (T4 PseT.1)	atgatttcatggcatcaatttgaacatctcaaaggattgatttatgaatccgagatggctgcaatgatttatggacgccagattcagcggttagaatctttacctccaactaatgatgttttattagctcaatcacgtgctaatctcaaaaatgaatatcaaaataagtggggcaaagcatctaaagacttacatgattatattcaatcattggttgagaaaaataaatga	MISWHQFEHLKGLIYESEMAAMIYGRQIQRLESLPPTNDVLLAQSRANLKNEYQNKWGKASKDLHDYIQSLVEKNK
g057	40898	40599	-	spanin, outer lipoprotein subunit (o-spanin)	atgattaaactatcagcagtaatattatctattggtcttctagctggttgttcgacaaagcctctagaagtaaagaaagaaacagttcatcctaattggcctgtacaaataaagtcatatgatgaagctaaactatcttggcaagttaaagttatcgatggtaaagcttgggtcggtatgccatttgaagattctcaggaatttcgtatttggcttaatgatgtaaaacgatatgtacatgaccaaaaaactatgatatgttattatcgtcaagagctaaaagaggataaatgtaaatga	MIKLSAVILSIGLLAGCSTKPLEVKKETVHPNWPVQIKSYDEAKLSWQVKVIDGKAWVGMPFEDSQEFRIWLNDVKRYVHDQKTMICYYRQELKEDKCK
g058	41248	40895	-	Hypothetical protein (T4 PseT.3)	atgcaattaagtaatacgacagcaggtttgctattaattgtaattgcattaggcggaacttctttaattttaaaaaataaaattgaaagattagaaacgtctgttgtagaaattacaaaaacggccaatgaaaacgccttagcattagataatttgcgaattcagtataattatattgatgcgatgaatactaaaaatcgtgaggcaattgctgctattgagcgtgaaaatgaaaagctgcgcaaagacgcaaagaaggcggatgtggtggttcgtaagccaggattggttgaaaaacaaatcaacaactccttcaataagttcgcagaagacatccaggacctttctaaatga	MQLSNTTAGLLLIVIALGGTSLILKNKIERLETSVVEITKTANENALALDNLRIQYNYIDAMNTKNREAIAAIERENEKLRKDAKKADVVVRKPGLVEKQINNSFNKFAEDIQDLSK
TT020	40985		+	Rnamotif (-5.60)	ATCCGCCTTCTTTGCGTCTTTGCGCAGcTTTTCATTTTCA
g059	41745	41239	-	Alc inhibitor of host transcription (T4 Alc)	atgatggatttgcagcttattactactgaaatggtcgttgaagcatacggtgatactacagatgggatttctgtatttaaaggaaatcgtcgagttggatatatcaccgatcttaagaaagatttagctaagcaagtcaagcggaaaacgaccattaaagaatatcgaaatcgtcgtcttgagcaagcccgtgatatgcttcctgatgcggttgaggagatgaaagtctttttagaaaatcagcttgcgaaatatgattgcgatgtgttcattaatcagactcaacctaatgttcatattaacaactgtaaatgctatatcatcgttaatcctttaacgggaaaacatcgtcttggaattagtaatccaaatcgtagcgcatcggatatggcagaagat…	MMDLQLITTEMVVEAYGDTTDGISVFKGNRRVGYITDLKKDLAKQVKRKTTIKEYRNRRLEQARDMLPDAVEEMKVFLENQLAKYDCDVFINQTQPNVHINNCKCYIIVNPLTGKHRLGISNPNRSASDMAEDVAACFKISKSPAEHHILINGLSQDDIIEVIKTLCN
g060	42931	41807	-	RNA ligase 1 (T4 Gp63)	atgcaagaactttttaacaatttaatggaactatgtaaggattcacagcgtaagtttttttactcggatgatgtaagtgcgtctggaagaacttacagaattttctcatataattatgcatcttattctgattggttacttcaagacgcattagaatgtcgtggaattatgtttgaaatggatggagaaaaaccggtaagaatcgcttctcgtcctatggaaaagttttttaacttgaatgaaaatccattcacgatgaatatcgatttaaatgatgttgattacattctaacaaaagaagacgggtctttggtatcaacttatttagacggtgatgaaattctgttcaaatcaaagggttcaatcaaatctgagcaggctttaatggctaatgggatt…	MQELFNNLMELCKDSQRKFFYSDDVSASGRTYRIFSYNYASYSDWLLQDALECRGIMFEMDGEKPVRIASRPMEKFFNLNENPFTMNIDLNDVDYILTKEDGSLVSTYLDGDEILFKSKGSIKSEQALMANGILMNINHHRLRDRLKELAEDGFTANFEFVAPTNRIVLAYQEMKIILLNVRENETGEYISYDDIYKDAALRPYLVERFEIDSPKWVEEAKNAENIEGYVAVMKDGSHFKIKSDWYVSLHSTKSSLDNPEKLFKTIIDGASDDLKAMYADDEYSYRKIEAFETTYLKYLDRALFLVLDCHNKHCGKDRKTYAMEAQGVAKGAGMDHLFGIIMSLYQGYDSQEKVMCEIEQNFLKNYKKFIPEGY
g061	43394	42984	-	Endonuclease II (T4 DenA)	atgaaagaaattgcaacagaatattcatttattaaatatactgagctagaattagacgacaacggaagtataaaacaattatctattccaaacaagtataacgtaatttatgctattgctataaatgatgagcttgtttatattggaaaaactaaaaatttacgtaaaagaataaactattatagaactgctattaaccgtaaagacaaaacgtctgattctactaaatctgcattaattcattctgcgctaaaggaaggaagcaaagttgaattttacgcccgccaatgttttaatctttctatgacaaatgagttaggtacaatgacaatcgcaacgattgacctagaggagccactattcattaaactgtttaacccgccttggaatattcaacac…	MKEIATEYSFIKYTELELDDNGSIKQLSIPNKYNVIYAIAINDELVYIGKTKNLRKRINYYRTAINRKDKTSDSTKSALIHSALKEGSKVEFYARQCFNLSMTNELGTMTIATIDLEEPLFIKLFNPPWNIQHKKK
TT021	43390		-	Rnamotif (-12.20)	CTTTTAAGGAGTGGGCCGCAAGGCCCATTTTATTATGAA
g062	44600	43422	-	NrdB aerobic NDP reductase, small subunit (T4 NrdB)	atgagcacagtttttaatacaaatccagttgatgttttaaaagaacctatgttttttggttcaggtcttggtattgcgcgttatgatattcaacgtcataaagtttttgaagatttaaccgaaaagcaattatcatttttctggcgtcctgaagaagtaaacttgatgatggatgctgcacagtttaataagcttcctcagtatcagcaaaatatttttactaacaacttgaagtatcaatcacttttagatagcattcagggtcgcgcgccatctgctgtacttatgtcattaatttcagacccaagccttgatacatgggttgctacatggacttttagtgaaactattcacagtcgttcatatactcatatcatgcgaaatctttatactgatcca…	MSTVFNTNPVDVLKEPMFFGSGLGIARYDIQRHKVFEDLTEKQLSFFWRPEEVNLMMDAAQFNKLPQYQQNIFTNNLKYQSLLDSIQGRAPSAVLMSLISDPSLDTWVATWTFSETIHSRSYTHIMRNLYTDPSKVFDEIVLDEAIMKRAESIGRYYDDVLIKTRYWENAKADIEYQKEINADEDVIEDAIEHETYWKRELMKSLYLCLHVINALEAIRFYVSFACTFNFHKNMEIMEGNAKIMKFIARDEQLHLKGTQYIIRQLQLGTDGDEWVKIAQECEQEAVDIFMEVNRQEKDWAVHLFKDGDVPGLNTNSMWSFIDYLTVSRMKQCGLPCPITDAPVKHPYPWIREYLNSDNVQSAPQEVELSSYLVAQIDNDVDDKVMMSFKKYF
g063	46916	44652	-	Ribonucleoside-diphosphate reductase subunit alpha (NrdA)	atgcaattaattaatgttatcaaaagtagtggtgtttctcagagctttgacccgcaaaaaattattaaagttttatcttgggcatctgagggaacatcagtagatccttatgaattatatgaaaatattaaatcatatctccgtgatggaatgacaactgatgacattcagactattgtcattaaggccgctgcgaattctatttcggttgaagaacctgattatcaatatgtagctgcacgctgtttaatgtttgctcttcgtaagcatgtttatgggcagtatgaaccacgttcatttattgaccatatttcttactgtgtaaatgaaggtaaatatgaccctgaattattgtcaaaatattcagcagaagaaattacatttttagaatcaaaaatt…	MQLINVIKSSGVSQSFDPQKIIKVLSWASEGTSVDPYELYENIKSYLRDGMTTDDIQTIVIKAAANSISVEEPDYQYVAARCLMFALRKHVYGQYEPRSFIDHISYCVNEGKYDPELLSKYSAEEITFLESKIKHERDMEFTYSGAMQLKEKYLVKDKTTGQIYETPQFAFMTIGMALHQDEPVDRLKHVIRFYEAVSTRQISLPTPIMAGCRTPTRQFSSCVVIEAGDSLKSINKASASIVEYISKRAGIGINVGMIRAEGSKIGMGEVRHTGVIPFWKHFQTAVKSCSQGGIRGGAATAYYPIWHLEVENLLVLKNNKGVEENRIRHMDYGVQLNDLMMERFGKNDYITLFSPHEMGGELYYSYFKDQNRFRELYEAAEKDPNIRKKRIKARELFEL…
TT022	46251		-	Rnamotif (-7.00)	ATTATGGCTGGTTGCCGTACTCCAACTCGGCAGTTTAGTTCATGC
g064	47233	46907	-	Hypothetical protein (T4 NrdA.1)	atgccgaattatcaccgcgcgggccgtctatgtcgggtagtgaataaatacaaatccgactttgatgttaatattcaccgtggtacattttggggaaattacgtcggtaaagatgctggcagccgggaggctgccattgaattattcaaaaaagattttatacgtcgaattaaatccggagaaataactaaagcacatttagagcctttacgtggaatgaggctaggatgcacatgtaaaccaaagccgtgtcatggtgatataatagctcatatagttaaccgactgtttaaagacgattttcaagttgaggacttatgcaattaa	MPNYHRAGRLCRVVNKYKSDFDVNIHRGTFWGNYVGKDAGSREAAIELFKKDFIRRIKSGEITKAHLEPLRGMRLGCTCKPKPCHGDIIAHIVNRLFKDDFQVEDLCN
g065	47450	47187	-	Hypothetical protein (T4 NrdA.2)	atgattttacgatttaaagatacttctggtgtagttctttttacacttcctaacccaagtgagttagaagttccaggaccaaatcagcctattatcatttatggcaaaaaatattatactcataaaatgactcgtgagtattttgataataaaatttccacagttaaaacttcttctgactgttactacgatattactgttttaacggaaaaacaatatgccgaattatcaccgcgcgggccgtctatgtcgggtagtgaataa	MILRFKDTSGVVLFTLPNPSELEVPGPNQPIIIYGKKYYTHKMTREYFDNKISTVKTSSDCYYDITVLTEKQYAELSPRGPSMSGSE
g066	47788	47474	-	Thymidylate synthase	atgcttccatttaatattgcatcatatgctacgttagttcatattgtagctaagatgtgtaatcttattccgggagatttgatattttccggtggtaatactcatatctatatgaatcacgtagaacaatgtaaagaaattttgcgtcgtgaacctaaagagctttgtgaactggtaataggcggattgccttataaattccgctatctttctactaaagaacaattggaatacattcttaaactcaggcctaaagatttcgttctcaaagattatcagtcccacggcgtcttgaaaggaaaaatggcggtgtaa	MLPFNIASYATLVHIVAKMCNLIPGDLIFSGGNTHIYMNHVEQCKEILRREPKELCELVIGGLPYKFRYLSTKEQLEYILKLRPKDFVLKDYQSHGVLKGKMAV
g067	48670	47933	-	Homing endonuclease (T4 I-TevI)	atgaaaagcggaatttatcagattaaaaatactttaaacaataaagtatatgtaggaagtgctaaagattttgaaaagagatggaagaggcattttaaagatttagaaaaaggatgccattcttctataaagcttcagaggtcttttaacaaacatggtaatgtgtttgaatgttctattttggaagaaattccatatgagaaagatttgattattgaacgagaaaatttttggattaaagagcttaattctaaaattaatggatacaatattgctgatgcaacgtttggtgatacatgttctacgcatccattaaaagaagaaattattaagaaacgttctgaaactgttaaagctaagatgcttaaacttggacctgatggtcggaaagctctttac…	MKSGIYQIKNTLNNKVYVGSAKDFEKRWKRHFKDLEKGCHSSIKLQRSFNKHGNVFECSILEEIPYEKDLIIERENFWIKELNSKINGYNIADATFGDTCSTHPLKEEIIKKRSETVKAKMLKLGPDGRKALYSKPGSKNGRWNPETHKFCKCGVRIQTSAYTCSKCRNRSGENNSFFNHKHSDITKSKISEKMKGKKPSNIKKISCDGVIFDCAADAARHFKISSGLVTYRVKSDKWNWFYINA
g068	49350	48799	-	Thymidylate synthase	atgaaacaataccaatttttaattaaagatatcctggaaaatggctacgaaaccgatgaccgaacaggcacaggaacaattgctttgttcggtactaaattacgctgggatttaactaaaggttttcctgcagtaacaactaagaagctcgcctggaaagcttgcattgctgagctgctttggtttttatcgggaagcacaaatgtcaatgatttgcgattaattcaacatgattcgttaatccaaggcaaaacagtttgggatgaaaattacgaaaatcaagcaaaagatttaggataccatagcggtgaacttggtccaatttatggaaaacagtggcgtgattttggtggtgtagaccaaattatagaagttattgatcgtattaaaaaattgcca…	MKQYQFLIKDILENGYETDDRTGTGTIALFGTKLRWDLTKGFPAVTTKKLAWKACIAELLWFLSGSTNVNDLRLIQHDSLIQGKTVWDENYENQAKDLGYHSGELGPIYGKQWRDFGGVDQIIEVIDRIKKLPNDRRQIVSAWNPAELKQMALPPCHMFYQFNVRNGYLDLQWYQRSVDVFLG
g069	49556	49350	-	Hypothetical protein	atgagcaataaattaaaagttaaggatgttcctaatgctatggccctttttatttgtcggcagatgcatcaagggcctatgacaccaaaacaatatcttaaaggtgagcgttctttaggatttactcgcaaagcaaaacaaatggttaaattaggatataagcctaactttgccaaatatccttctacatattcttggatgaactaa	MSNKLKVKDVPNAMALFICRQMHQGPMTPKQYLKGERSLGFTRKAKQMVKLGYKPNFAKYPSTYSWMN
g070	50134	49553	-	Dihydrofolate reductase (T4 Frd)	atgattaaattggtattcgcttattctccaactaaaaccgtcgaaggctttaatgaattagcattcggtttaggtgatggtttaccatggggacgagttaaaaaggacctccagaattttaaaactcgtaccgaaggtacaattatgattatgggtgctaaaacgttccagtcattatctacattacttcctggacgtagccatattgtggtgtgtgaccttgcgcgtgattatcctgtaactaaagacggcgatttagcacatttctatattacttgggaacagtatataacttacatttctggtggtgaaattcaagtttcaagtcataacgcgccattcgagactatgcttgaccagaattctaatgttagtgtaattggcggaccttctctgtta…	MIKLVFAYSPTKTVEGFNELAFGLGDGLPWGRVKKDLQNFKTRTEGTIMIMGAKTFQSLSTLLPGRSHIVVCDLARDYPVTKDGDLAHFYITWEQYITYISGGEIQVSSHNAPFETMLDQNSNVSVIGGPSLLYAALPYADEVVVSRIVKRHRVNSTVQLDASFLDDISKREMVETHWYKIDEVTTLTESVYK
TT023	49982		+	Rnamotif (-6.60)	CATAATCATAATTGTACCTTCGGTACGAgTTTTAAAATTCT
g071	50379	50134	-	Hypothetical protein	atgatttttgtatttgaatttatgaatgatgaattcgattatgcaatttttaacgcattgcataatcctgatttaagtgaatttaacgaaatgttttctgacgctttgagtatgtcagaagaatactgtggagaatgtcaacgtgtttgtgtgacagtctttgaaaacaaagaaaagacctatgaagaattattctttgacgctaataaagccactgaatggtttattgaaaggggctttgcgtaa	MIFVFEFMNDEFDYAIFNALHNPDLSEFNEMFSDALSMSEEYCGECQRVCVTVFENKEKTYEELFFDANKATEWFIERGFA
g072	50632	50390	-	Hypothetical protein	atgagattacaacgccagagcatcaaagattcagaagttagaggtaaatggtattttaatatcatcggtaaagattctgaacttgttgaaaaagctgaacaccttttacgtggcatgggatgggaagatgaatgtgatgggtgtccgctttatgaagacggtgaaagcgcaggattctggatttaccattctgacgtcgagcagtttaaagctgattggaaaattgtgaaaaagtctgtttaa	MRLQRQSIKDSEVRGKWYFNIIGKDSELVEKAEHLLRGMGWEDECDGCPLYEDGESAGFWIYHSDVEQFKADWKIVKKSV
g073	51136	50771	-	Hypothetical protein (T4 Frd.2)	atgtatatcggtaaaaagtatgaacttgttccaagacttattgatacatttattaattatcgcccacgttctaattcagcaatagttaaaattattcaagaaaatggcggatggtttgaagttaaagaagctttctttgttgatggatttagagtaataaaacacattgaatgtgcaaatggaaagcatttttactttaacgtttgtgaagacgaatttcattgttttcgtgagtataaagaaccgacttctgaagaagatgaagtcaaagacaaagtttctggcgtaacaaaaattcactgcattgttgacgaaaacaatgtagatgaaatcattgaacttttgcgaaaaactttcaaaaagtag	MYIGKKYELVPRLIDTFINYRPRSNSAIVKIIQENGGWFEVKEAFFVDGFRVIKHIECANGKHFYFNVCEDEFHCFREYKEPTSEEDEVKDKVSGVTKIHCIVDENNVDEIIELLRKTFKK
TT024	50857		+	Both (-7.00)	AAACTTTGTCTTTGACTTCATCTTCTTCAGAAGTCGGTTCTTTATACTC
g074	51408	51181	-	Hypothetical protein (T4 Frd.3)	atggctaaagttgatattgacatcgttgattttgaatatatcgaagaaattattcgtaatcgttatcctgaacttagtatcacaagcgtgcaagattctaagttttggagtattcaaatcgttattgaaggtcctcttgaagacctcacccgctttatggctaatgaatattgtgatggtatggattctgaagacgcagaattttacatgggattgattgaacaataa	MAKVDIDIVDFEYIEEIIRNRYPELSITSVQDSKFWSIQIVIEGPLEDLTRFMANEYCDGMDSEDAEFYMGLIEQ
TT025	51500		-	Both (-14.30)	ACTAATTAATTGGGGACCCTAGAGGTCCCCTTTTTATTTCAA
g075	52458	51553	-	Single-stranded DNA-binding protein (T4 Gp32)	atgtttaaacgtaaatctactgctgaacttgctgcacaaatggctaaactgaatggcaataaaggtttttcttctgaagataaaggcgagtggaaactgaaactcgataatgcgggtaacggtcaagcagtaattcgttttcttccgtctaaaaatgatgaacaagcaccattcgcaattcttgtaaatcacggtttcaagaaaaatggtaaatggtatattgaaacatgttcatctacccatggtgattacgattcttgtccagtatgtcagtacatcagtaaaaatgatctgtacaacactgacaataaagagtacagtcttgttaaacgtaaaacttcttactgggctaatattcttgttgtaaaagacccagctgctccagaaaatgaaggtaaa…	MFKRKSTAELAAQMAKLNGNKGFSSEDKGEWKLKLDNAGNGQAVIRFLPSKNDEQAPFAILVNHGFKKNGKWYIETCSSTHGDYDSCPVCQYISKNDLYNTDNKEYSLVKRKTSYWANILVVKDPAAPENEGKVFKYRFGKKIWDKINAMIAVDVEMGETPVDVTCPWEGANFVLKVKQVSGFSNYDESKFLNQSAIPNIDDESFQKELFEQMVDLSEMTSKDKFKSFEELSTKFGQVMGTAVMGGAAATAAKKADKVADDLDAFNVDDFNTKTEDDFMSSSSGSSSSADDTDLDDLLNDL
g076	53150	52518	-	Homing endonuclease (T4 SegG)	atgaatatagtatattggtttacatttgaagaccgtgtcaaaaataagactccgccatactattatatcggtagtaaattaaattgctcatttgagaacggaataatatatgactcttccggaaaggaatactggagctcatgtaaacaaaaaagatttttgaatgcgctaatgcttcaaaaaccgagcgttaaaataattcaaattgatgatgacttggatgttattgaagcagaacgaaaataccaacttgaagtaaatgccagagataatccagactattttaatctggtatatgctggtggtggatttggtgtgagtggtgaaactcatccagccaaagacccggaagttagagagcatatgagattggctaattatatgaaccgtgacgatttt…	MNIVYWFTFEDRVKNKTPPYYYIGSKLNCSFENGIIYDSSGKEYWSSCKQKRFLNALMLQKPSVKIIQIDDDLDVIEAERKYQLEVNARDNPDYFNLVYAGGGFGVSGETHPAKDPEVREHMRLANYMNRDDFRPWKTSRANIESWKLSHIAYENYVLLLSSNLYGKTPGWRRVKGNINITDTTAKSMVKYFNSGWIPLEDPEYCELCQL
TT026	52848		+	Rnamotif (-8.40)	ACCAGCATATACCAGATTAAAATAGTCTGGaTTATCTCTGGCA
g077	53790	53152	-	Hypothetical protein	atgcctgctggtggtgaaagatacattgatggtaaatcagtttataaattatacttaatgataaaacaacatatgaatggaaagtatgatgttattaagtataattggtgcatgcgggtgtctgatgccgcttatcaaaagcgaagggataagtattttttccagaagttatcagaaaaatataaattaaaggaacttgctttaatctttataagcaatcttgttgctaaccaggatgcttggattggcgacatctctgacgctgatgcacttgtgttttatcgtgaatatatcggacgcttgaagcaaattaaatttaagtttgaagaagatattcgcaacatttactatttcagtaaaaaagttgaagtttctgcttttaaagaaatttttgaatat…	MPAGGERYIDGKSVYKLYLMIKQHMNGKYDVIKYNWCMRVSDAAYQKRRDKYFFQKLSEKYKLKELALIFISNLVANQDAWIGDISDADALVFYREYIGRLKQIKFKFEEDIRNIYYFSKKVEVSAFKEIFEYNPKVQSSYIFKLLQSNIISFETFILLDSFLNIIDKHDEQTDNLVWNNYSIKLKAYRKILNIDSQKAKSVFIETVKSCKY
g078	54140	53802	-	RNA polymerase-associated protein (T4 Gp33)	atgacacagttttctctaaatgacattcgtccggtcgatgagaccggtctttcagaaaaagaactttcaatcaagaaagaaaaggatgaaatagcaaagcttcttgatcgtcaagaaaatggatttattattgaaaaaatggtagaagagtttggaatgagttatcttgaagctacaacagcattcttagaagaaaactctattcctgaaactcaatttgctaaatttattccttcgggtataattgaaaaaattcagtcagaagccattgacgaaaatcttttacgtccttctgttgttcgttgtgaaaaaactaatacattagattttctactatga	MTQFSLNDIRPVDETGLSEKELSIKKEKDEIAKLLDRQENGFIIEKMVEEFGMSYLEATTAFLEENSIPETQFAKFIPSGIIEKIQSEAIDENLLRPSVVRCEKTNTLDFLL
g079	54387	54118	-	Double-stranded DNA binding protein (T4 DsbA)	atggctaaaaaagaaatggttgaatttgatgaagctatccatggcgaagacttggctaaatttattaaagaagcatctgatcataaactgaaaatttccggttataatgaattgattaaagatattcgaattcgtgccaaagatgaacttggcgttgatggtaagatgtttaatcgtctattagctttgtatcataaagataaccgtgatgtgtttgaagctgaaactgaagaggtagttgaactttatgacacagttttctctaaatga	MAKKEMVEFDEAIHGEDLAKFIKEASDHKLKISGYNELIKDIRIRAKDELGVDGKMFNRLLALYHKDNRDVFEAETEEVVELYDTVFSK
g080	55313	54396	-	RnaseH	atggatttagaaatgatgctggatgaagattacaaagaaggaatttgctttattgactttagtcaaattgctctttcaactgctctggtaaacttcccagataaagaaaaaattaatttatcaatggttcgtcatttgatattgaactcaattaagtttaatgtcaaaaaagcaaaaacgcttggatacactaaaattgtgctgtgtattgataacgcgaaatctggatactggcgtcgtgatttcgcttattattataagaaaaaccgtggaaaagcacgagaagaatctacttgggactgggaaggttattttgaatccagccataaagttatagatgaattgaaagcttatatgccatacattgttatggatattgataagtatgaagcagatgac…	MDLEMMLDEDYKEGICFIDFSQIALSTALVNFPDKEKINLSMVRHLILNSIKFNVKKAKTLGYTKIVLCIDNAKSGYWRRDFAYYYKKNRGKAREESTWDWEGYFESSHKVIDELKAYMPYIVMDIDKYEADDHIAVLVKKFSLEGHKILIISSDGDFTQLHKYPNVKQWSPMHKKWVKIKSGSAEIDCMTKILKGDKKDNVASVKVRSDFWFTRVEGERTPSMKTSIVEAIANDREQAKVLLSESEYNRYKENLVLIDFDYIPDNIASNIVNYYNSYKLPPRGKIYSYFVKAGLSKLTNSINEF
TT027	55021		+	Rnamotif (-3.80)	GTAGATTCTTCTCGTGCTTTTCCACGGTTTTTCTTATAA
g081	55418	59287	+	Long-tail fiber proximal subunit (T4 Gp34)	atggccgagattaaaagaaagttcagagcagaagatggtctggacgcaggtggcgataaaataatcaacgtagctttagctgatcgtaccgtaggaactgacggtgttaacgttgattacttaattcaagaaaacacagttcagcaatatgacccaactcgtggatatttaaaagattttgtaatcatttataataatcgtttttgggcagcaacggataatattccaaaacctgctggaaattttaatagaattcgttggaaagcattacgtactgatgccgtatatacaaccgtatcatctggaccatatcaattaaaatccggagaagcaatttcagtagatacatcagttggcaatgacattgagtttactttaccaccttctccgcttgatgga…	MAEIKRKFRAEDGLDAGGDKIINVALADRTVGTDGVNVDYLIQENTVQQYDPTRGYLKDFVIIYNNRFWAATDNIPKPAGNFNRIRWKALRTDAVYTTVSSGPYQLKSGEAISVDTSVGNDIEFTLPPSPLDGETVIIQDIGGKPGINQVKINSSNQSIVNFRGEQVRSVLMTHPKSQMVFIFNNRLWQMYIADYSREAAIVTPSTAYQAQSNDFIVRRFTSAAPINVKLPRFANHGDIINFVDLDKLNPLYHTIVTTYDETTSVQEVGTHSIEGRTSIDGFLMFDDNEKLWRLFDGDSKARLRIITTNSNIRPNEEVMVFGANNGTTQTIELQLPTDISVGDTVKISMNYMRKGQTVKIKAAGEDKIASSVQLLQFPKRSEYPPEAEWVTVQELVFNG…
TT028	58559		+	Both (-7.60)	AGCGCAAATGCTTTCCGTGCTATTAGCGGAAATTATGGTTTCAT
g082	59296	60411	+	Long-tail fiber protein (T4 Gp35)	atggaaaaatttatggcagagtttggacaaggatatgtccaaacgccatttttatcggaaagcaattcagtaagatataaaataagcatagcgggttcttgcccgctttctaccgcaggaccgtatgttaaatttcaggataatcccgttggaaatcaaacatttagtgcaggtcttcatttaagagtttttgacccttctacgggagcattagttgatagtaagtcatatgctttttctgcttcaaacaatacaacatctgccgcttttgtcagtttcatgaattctttgtcaaacaatagacttgttgctatattaactagcggaaaggttaattttcctcctgaagtggtatcttggttaaggggagcaggaacttcagtttttccatcagattca…	MEKFMAEFGQGYVQTPFLSESNSVRYKISIAGSCPLSTAGPYVKFQDNPVGNQTFSAGLHLRVFDPSTGALVDSKSYAFSASNNTTSAAFVSFMNSLSNNRLVAILTSGKVNFPPEVVSWLRGAGTSVFPSDSVLSRFDVSYAAFYTSSKRAIALEHVKLSNRKSTDDYQTILDVVFDSLEDVGATGFPKRTYESVEQFMSAVGGTNNEIARLPTSAAISKLSDYNLIPGDVLYLKAQLYADADLLDLGTTNISIRFYDASNGYISSTQAEFTGQAGSWELKEDYVVVPENAVGFTIYAQRTAQAGQGGMRNLSFSEVSRNGGISKPAEFGVNGIRVNYVCESASPPDIMVLPTQASSKTGKVFGQEFREV
TT029	60405		+	Both (-14.00)	AGTTTAAACTGAGGGAGCCTTCGGGTTCCCTTTTTCTTTATAAA
g083	60474	61124	+	Long-tail fiber protein (T4 Gp36)	atggctgatttaaaagtaggttcaactgtgggtggatctgtcatttggcatcaaggaaattttccattgaattcagccggtgacgatgtactctacaaatcatttaaaatatattcagaatataataaaccgcaggcagctgataacgatttcgtttctaaagctaatggtggtacttacaccggtccaattactattaattacggggtaaatagttatcttcaattaagtaataatgaaacccccatccgaattcgttctggtggcggcactggtaatactcttgtagttggtggctcttctggcggtattagttttagaccagcaggtagtgaaatcactactggacaaattacgattacgccagaaggtttgacaacatttaccaaagctgtaacg…	MADLKVGSTVGGSVIWHQGNFPLNSAGDDVLYKSFKIYSEYNKPQAADNDFVSKANGGTYTGPITINYGVNSYLQLSNNETPIRIRSGGGTGNTLVVGGSSGGISFRPAGSEITTGQITITPEGLTTFTKAVTAPSVTVTSTPSAASDVTRKDYVDGAINTVTANANSRVLRSGDTMTGNLTAPNLFSQNPASQPSHVPRFDQIVIKDSVQDFGYY
g084	61133	64117	+	Long-tail fiber protein (T4 Gp37)	atggctactttaaaacaaatacaatttaaaagaagcaaaactgcaggtcaacttcctgctgcttcagtattagccgaaggtgaattggctataaacttaaaagataaaacaattttcacaaaagatgactcaggcaatgttatagaattaggtttaaaatatggaggaactataaatggatctttagaggttacagaaaatataactggaactttaattggaaattctagtacagctactaaattgcaaacacctaggaaaattaatggtatatcttttgatggatcaaaggacattacactaactccatctgacataaatgtcaatagcacaacatttataaaaaataatggcgaattacctactgatgctaatttagatacgtatgggcccattgaa…	MATLKQIQFKRSKTAGQLPAASVLAEGELAINLKDKTIFTKDDSGNVIELGLKYGGTINGSLEVTENITGTLIGNSSTATKLQTPRKINGISFDGSKDITLTPSDINVNSTTFIKNNGELPTDANLDTYGPIEEYLGVWSKSTSTNAQPANKFPEENAVGVLEVFVAGQFAGTQRYTVRSGNVYIRSLSAKWNGVDGPWGVWRNVQASTRPLSQTIDLDSLGELEHCGLWRNSSSAIASFDRHYPEEGSAAQGFLEIFEGGLYTRTQRYTTRMGMVYTRCLAAAWDASAPKWEEWKQVGHGTPATFYDGDLNDFKTPGLYNILGTDAVINCPTGEGLPAVIVGLLEVKQRASGGAIFQKFTTAGTGATTRDRIFERAYTGGAWGAWNEVYTSYSLPITL…
TT030	62948		-	Rnamotif (-6.30)	CCACCAAAAAATGCGGTGAGAGAATCGCGTTTTAATTTTAA
TT031	64112		-	Both (-8.90)	TATCTCCAAAGGGGGCGTTGCCCCTTGTTGTTAGAA
g085	64152	64955	+	Tail fiber adhesin (Gp38 analog)	atggcagtagttggtgttcctggttggattggtagttcatccgtaaatgaaacaggacaacgatggatgagtcaagcggctggtcaattaagattgggtgttccttgctggatgagccaattcgccggacgctcaaaagagattattcataccgtaacagcaaaccacaattttaatggtcagtggttccgtgatagatgctttgaagctggcggtgcacctattgtattcaatattgttggtgatatcgtttcttattctaaagatgtgccacttttctttatgtatggtgatacgcctaatgaatatgttgttcttaatattcatggtggtgttcatatgtggggtcgtggtggtaatggtggatacactcactcaggaggcgacggtaacggtaca…	MAVVGVPGWIGSSSVNETGQRWMSQAAGQLRLGVPCWMSQFAGRSKEIIHTVTANHNFNGQWFRDRCFEAGGAPIVFNIVGDIVSYSKDVPLFFMYGDTPNEYVVLNIHGGVHMWGRGGNGGYTHSGGDGNGTQGGHVIQNDIGGRLRIWNYGVIAAGGGGGGGGIAYRPHSGANWQDIGGGGGRPFGGAGGGGYSGGAASYEGPGGGYDYGNAHSGAGGNAGAAGQNAWYDGGKVLKVGVGGASGHAVFGSSPTWGAVGAIYGPRV
g086	64986	65642	+	Holin	atggcagcacctagaatatcattttcgccctctgatattctgttgggtgttctagatcgcttgttcaaagataacgctaccgggaaggttcttgcttcccgggtagctgtcgtaattcttttgtttataatggcgattgtttggtataggggagatagtttctttgagtactataagcaatcaaagtatgaaacatacagtgaaattattgaaaaggaaagaaatgcacgctttgaatctgtcgccctggaacaactccagatagttcatatatcatctgaggcagactttagtgcggtgtattctttccgccctaaaaacttaaactattttgttgatattatagcatatgaaggaagattaccttcaacaataactgaaaaatcacttggaggatat…	MAAPRISFSPSDILLGVLDRLFKDNATGKVLASRVAVVILLFIMAIVWYRGDSFFEYYKQSKYETYSEIIEKERNARFESVALEQLQIVHISSEADFSAVYSFRPKNLNYFVDIIAYEGRLPSTITEKSLGGYPVDKTMDEYTVHLNGRHYYSNSKFAFLPTKKPTPEINYMYSCPYFNLDNIYAGTITMYWYRNDHISNDRLESICAQAARILGRAK
g087	65915	65643	-	Anti-sigma 70 protein (T4 AsiA)	atgaataaaaacattgatacagttcgtgaaattattactgttgcgtctattttgattaaattttccagagaagatattgttgaaaatcgtgctaattttattgcatttctgaatgagattggagtaacgcatgaaggtagaaagttaaatcagaattcattccgtaaaattgtttctgaattaactcaagaagataagaaaaccctcatcgacgaattcaacgagggttttgagagtgtatatcgatatttagagatgtatacgaacaaataa	MNKNIDTVREIITVASILIKFSREDIVENRANFIAFLNEIGVTHEGRKLNQNSFRKIVSELTQEDKKTLIDEFNEGFESVYRYLEMYTNK
TT032	65678		+	Both (-10.20)	CACTCTCAAAACCCTCGTTGAATTCGTCGATGAGGGTTTTCTTATCTT
g088	66080	65928	-	Hypothetical protein (T4 AsiA.1)	atgagttataatcttgaaaaggtaatcgagcacaatgtagctcaggaacgtgagtcgttcaaggaattcgtagaaaaaatttttgaagaaaataacacagaccagtttacaaatcaagtgtctgatgatattataacaaagtcaactaattga	MSYNLEKVIEHNVAQERESFKEFVEKIFEENNTDQFTNQVSDDIITKSTN
g089	66355	66077	-	Anti-restriction nuclease (T4 Arn)	atgattattgattctcagtccgtggttcaatacacaatcaaaattgatattctagaaaagctatataagtttctaccaaatttataccactcaattgttaatgaattagttgaagaactgcatcttgagaataatgatttcttgattggaacttataaagacctctcaaaagcaggatatttttacgtaattccagttccaggaaaaagtattgatgatgtattagaaactataatgatttatgtgcatgattacgaaattgaagattatttcgaatga	MIIDSQSVVQYTIKIDILEKLYKFLPNLYHSIVNELVEELHLENNDFLIGTYKDLSKAGYFYVIPVPGKSIDDVLETIMIYVHDYEIEDYFE
g090	66570	66433	-	Hypothetical protein (T4 Arn.1)	atgggatatactgacacacgtgatttaagagaacatatatttgaatgtggtgtagctaaaaagttttcattcacatgcaagtgtttgagagaggtaattcagcactatgaacaatttagtcgcaaaacacaattttaa	MGYTDTRDLREHIFECGVAKKFSFTCKCLREVIQHYEQFSRKTQF
g091	66937	66641	-	Hypothetical protein (T4 Arn.2)	atgaatattaaaaagtttcaaattgatggaattactaatcaaatccaagcattggaatatgccaataaaatgatgtcaaccaattggggaatttatgctaatgaacctgcatttcagttttgtgatatggaattcactaaaaagctcgtaggaaaagattatgtatgcccatttagttctccggtaaatggaatgctaaaacctgttttacgcgatctttatattgcgatgaacgaagaaatgataaaagaactaaaacgtcaactgaaggtgattcaatttggccagggaaattaa	MNIKKFQIDGITNQIQALEYANKMMSTNWGIYANEPAFQFCDMEFTKKLVGKDYVCPFSSPVNGMLKPVLRDLYIAMNEEMIKELKRQLKVIQFGQGN
g092	67404	66937	-	Hypothetical protein (T4 Arn.3)	atgaaaaccttcaaagagcgtcttgaattattagacctggctttattacgtgaaactccagaaagtctagcagctaaattacaggcctatggcgactacaccgaatatacggaagaggatgttttagaagaggttcctgaaatctgttggcaagtagctcattggaacaataatgaaaaatatcaacgtcgaattgtgtgtgcagccaaccgctttaagttaaaagatggtgggactctggttattcctggtgctcgtcattattctaaagatatggctgaagttcttgaccaggtaagtgataaacttgtatcagaccatgtttgtggtgaagaccaaggatttattgaccagtatagcaattactggacacgtgaagaagcaatgattattgcaact…	MKTFKERLELLDLALLRETPESLAAKLQAYGDYTEYTEEDVLEEVPEICWQVAHWNNNEKYQRRIVCAANRFKLKDGGTLVIPGARHYSKDMAEVLDQVSDKLVSDHVCGEDQGFIDQYSNYWTREEAMIIATYAGQVRIERGGSEKELYSEDLY
g093	67556	67401	-	Hypothetical protein	atgaaaacatttaaaattgtcgtagaattttataacggcgaaggtgtagtccatcttaaagcggccaaccagtttgatgcggtaagagtatattgtcaatgctttgaaagttctaaacaagctataaaaattaaaagtgttgaggaaaccaaatga	MKTFKIVVEFYNGEGVVHLKAANQFDAVRVYCQCFESSKQAIKIKSVEETK
g094	67882	67553	-	Hypothetical protein (T4 Arn.4)	atgaacaagttagaaattgtcaatgaacttcgtcgttgtgcagaacccactcaggaggggtgggacatctggtaccatggggcttatcttggaactattgtaaagattaagactggcaaatacatgattattcgtgaaagtaaagatgctccagtaggtattcgcaataatttcatggcagctataagttcatttacggatgcagcttacgaaatttaccttgctgattataaagaatttcaggaatctcaaccagttattcgttcaattggtgttaacaaagctcaacagaaaactttatggcaacgtattaaaggatggtttaaatga	MNKLEIVNELRRCAEPTQEGWDIWYHGAYLGTIVKIKTGKYMIIRESKDAPVGIRNNFMAAISSFTDAAYEIYLADYKEFQESQPVIRSIGVNKAQQKTLWQRIKGWFK
g095	68528	67893	-	Middle transcription regulatory protein (T4 MotA)	atgtctaaagtaacttacatcatcaaagcttctaacgatgttctgaatgaaaaaactgctgcgattttaattaccattgctaagaaagatttcattacagctgcagaagttcgtgaggtgcatccagatttaggtaatgcagtagttaatagtaatattggggtattgattaaaaaaggcctggtggagaaatctggtgatggattaatcattactggtgaagctcaggatattatttcaaatgcagcaactttatacgcacaggaaaacgctccggaactgctgaaaaaacgagcaactcgtaaagctcgtgagattacttctgatatggaagaagataaagacctcatgttaaaacttttagatgaaaatggatttgttcttaaaaaggttgaaact…	MSKVTYIIKASNDVLNEKTAAILITIAKKDFITAAEVREVHPDLGNAVVNSNIGVLIKKGLVEKSGDGLIITGEAQDIISNAATLYAQENAPELLKKRATRKAREITSDMEEDKDLMLKLLDENGFVLKKVETYRSNYLAILEKRTHGIRNFEINNNGNMRIFGYKMMEHHIQKFTDIGMSCKIAKNGNVYLDIKRSAENIEAVITVASEL
TT033	68207		+	Both (-7.00)	AAGTAATCTCACGAGCTTTACGAGTTGCTCGTTTTTTCAGCAG
g096	68861	68634	-	Hypothetical protein	atgaaatttaaaatcgaaaacgaaatcgttaaagctaaaaatgctctgactgctaacaaactggttgtagatggtattgaatatgatatctgtggagttcgtgaagaaaaacctggtgttctgactttcttcacaatgatttttaaatttaaaggtgacacagaattcaaacagtttgattttgcccatgaagacgaaatcgaagttcgtaatctgaacattaagtaa	MKFKIENEIVKAKNALTANKLVVDGIEYDICGVREEKPGVLTFFTMIFKFKGDTEFKQFDFAHEDEIEVRNLNIK
TT034	68960		-	Both (-17.50)	CAGTAATTTTAGGGAGAGCCTCGGCTCTCCCTTTTTTATTTCA
g097	69146	68997	-	Hypothetical protein (T4 MotA.1)	atgagtccattcattggtatcacaagcgctgcattagtatctggtggcattttactggcgggtttaggtgttgttcctgccgtagcaggaggtcttcttgcgttcggaattcaacgtgttatcatgacagttatcacagtcatgcagtaa	MSPFIGITSAALVSGGILLAGLGVVPAVAGGLLAFGIQRVIMTVITVMQ
g098	70471	69143	-	DNA topoisomerase II, medium subunit	atgcaactgaataatcgtgatttaaaaagtatcattgataatgaagcattggcttatgctatgtacacggttgaaaatcgtgccattccaaatatgattgacggatttaagccagttcaacgatttgttattgctcgagctcttgatttggcacgaggaaataaagataagtttcacaaactcgcttctatcgcaggcggtgtagcggaccttggatatcaccatggcgaaaactctgcgcaagacgcaggtgctttgatggctaacacttggaataataactttcctctgttagatggtcaaggaaactttggttctcgtaccgtccaaaaagcagcagcaagtcgttatatttttgctcgtgtaagtaaaaatttctataacgtatataaagatact…	MQLNNRDLKSIIDNEALAYAMYTVENRAIPNMIDGFKPVQRFVIARALDLARGNKDKFHKLASIAGGVADLGYHHGENSAQDAGALMANTWNNNFPLLDGQGNFGSRTVQKAAASRYIFARVSKNFYNVYKDTEYAPVHQDKEHIPPAFYLPIIPTVLLNGVSGIATGYATYILPHSVSSVKKAVLQALQGKKVTKPKVEFPEFRGEVVEIDGQYEIRGTYKFTSRTQMHITEIPYKYDRETYVSKILDPLEDKGFITWDDACGEHGFGFKVKFRKEYSLSDNEEERHAKIMKDFGLIERRSQNITVINEKGKLQVYDNVVDLIKDFVEVRKTYVQKRIDNKIKETESAFRLAFAKAHFIKKVISGEIVVQGKTRKELTEELSKIDMYSSYVDKLVGMN…
TT035	70571		-	Rnamotif (-10.10)	AAGAAAATCTTGGGCTATTCATTAGCCCTTGCTATTTTAT
g099	70767	70609	-	Acridine resistance protein (T4 Ac)	atgaatatcgcaaaattattaggagttatttcatttatttgttggatagtagcatgtgttttaactatctgtattgatgccagcagtgtgttttcgcaagctttagctcagggtatgtgtgcatatttaacatttgtgttgttatctactaatgattaa	MNIAKLLGVISFICWIVACVLTICIDASSVFSQALAQGMCAYLTFVLLSTND
TT036	70774		+	Both (-5.60)	CTCACTGGCGTCCGAAGACGCCTTTGGTTTTAAGATTGT
g100	71313	70855	-	Nucleoid disruption protein (T4 Ndd)	atgaaatatatgactgttactgatctgaataatgcgggcgctactgttattggtacaatcaaaggtggtgagtggtttttgggaactccgcacaaagacattttgtctaaacctggattttactttttagtgagtaaattagatggtcgtccatttagtaatccatgtgtgtctgcacgattttatgtaggtaatcagcgttctaagcaaggattcagcgcagttctaagtcatattcgtcaacgtcggtctcagcttgcgcgtactattgtgaataacaatgttgcatacacagtattttatctacctgcttctaagatgaaacctctgacgacgggatttggaaagggtcagttagctttagcgtttactcgtaatcatcattctgagtatcaaaca…	MKYMTVTDLNNAGATVIGTIKGGEWFLGTPHKDILSKPGFYFLVSKLDGRPFSNPCVSARFYVGNQRSKQGFSAVLSHIRQRRSQLARTIVNNNVAYTVFYLPASKMKPLTTGFGKGQLALAFTRNHHSEYQTLEEMNRMLADNFKFVLQAY
g101	71589	71374	-	Hypothetical protein (T4 Ndd.1)	atgaaaatctttaaagatgtaaaagttggtgaaattttttgtttagataatggtgatcagttaattcgtatttcacctcttaagagcactggcgagaaaccgacagttaatgctactttagcaaataacagtaatgaacgtttctgtattgaaaatgatactgaaacttataccgtagaagagttttgggaattgagcgtcgactgcgacgattaa	MKIFKDVKVGEIFCLDNGDQLIRISPLKSTGEKPTVNATLANNSNERFCIENDTETYTVEEFWELSVDCDD
g102	71902	71705	-	Hypothetical protein (T4 Ndd.2)	atgaagcgtaaacgcagtgcttttacatttattgaatggtttttcgataatatttttccggctttattcattttcatgctgatttttgccttaggttcagttgtagttggaatctatttgatggcggtagtcggaatggatattcatcaaaatggtttaaaatctgcggttgaaacaatttggaatggtgtaaaatga	MKRKRSAFTFIEWFFDNIFPALFIFMLIFALGSVVVGIYLMAVVGMDIHQNGLKSAVETIWNGVK
g103	72530	72267	-	Hypothetical protein	atgaaatttaaattttattacgctaaacataaaataactgatgagtttgtgtcagttgaatattctagcgatgatgaaggcatgatttatactcgcttaggattatcgcattgggagtctgatacgccttatttttcaactcccgaagaaattacacgtttagttaatggtcatatgaatgaccactggaatgtaattctttcagatagtcttaaagcggctattaatagtaatgaaatgaaaatcgctgagattgaactatga	MKFKFYYAKHKITDEFVSVEYSSDDEGMIYTRLGLSHWESDTPYFSTPEEITRLVNGHMNDHWNVILSDSLKAAINSNEMKIAEIEL
g104	73168	72611	-	Endonuclease IV (T4 DenB)	atgcagaaaacgaatccggggttacagagactatttcagattccgacatttaccctatcgaacagtgacttgactagtgaaatgaaggtcaaaattgttgatactgcaagatactctttaaaacaaaacccaaatcaggataaggcagaagttatcgaaagatgccgtatcgctgtgtacgcagagttttttgtagcagattggctgagcgggtatgttaacaaaggtcaagaagatgtcgatgatccgtacacatatgcatgggatgtattggcgcatccaagatactgcgggcttcgtgtagaagttaagacacatcaaactgactcacgttggatttcggtgacaacaggatgcagcggagagtatccatatggttctggaataaatctagggccc…	MQKTNPGLQRLFQIPTFTLSNSDLTSEMKVKIVDTARYSLKQNPNQDKAEVIERCRIAVYAEFFVADWLSGYVNKGQEDVDDPYTYAWDVLAHPRYCGLRVEVKTHQTDSRWISVTTGCSGEYPYGSGINLGPILNHQVADCIIIFNTKEIHPGVIQYTPKFIGDREDLRKVVRKSNYSGWYLSI
TT037	73226		-	Both (-7.30)	AAATAAAATAAGGGCTTCGGCCCTTTTGTTTTAAG
TT038	73227		+	Rnamotif (-6.40)	TTAAAACAAAAGGGCCGAAGCCCTTATTTTATTTG
g105	73449	73255	-	Endonuclease IV (T4 DenB)	atgttaggttatcaagcacgagtaaaagaagaatacgatcaattaatgctcaaaattaatgcactgagcaaatttttagaaagcgcaaagtttctaacagttaatgcagttgagcaagaactgttactttcgcagtttatctcaatgaaatcttatgctgaatgtctagagaaaagaattgcacaattcaaataa	MLGYQARVKEEYDQLMLKINALSKFLESAKFLTVNAVEQELLLSQFISMKSYAECLEKRIAQFK
TT039	73452		+	Rnamotif (-10.00)	TTTTCCTCAGTTAAGGGCCGAAGCCCTTATTTAAATTGTTC
g106	74416	73478	-	rIIB membrane integrity protein	atgtacaatattaaatgcctgaccaaaaacgaacaagctgaaattgttaaactgtattcaagcggtaattatacccaacaggaattggctgattggcaaggtgtatcggttgacacaatccgtcgtgttttgaaaaatgccgaagaagctaaacgccctaaagttactattagtggtgatattacagttaaagttaatagcgatgcagttattgctccagttgctaaatctgacattatttggaatgcatctaaaaaattcatttcaattactgttgacggtgtaacttataacgcaactcctaatactcattcaaacttccaggaaattcttaatctgcttgtagcggataagctggaagaagcagcacaaaaaattaatgttcgtcgcgctgttgaa…	MYNIKCLTKNEQAEIVKLYSSGNYTQQELADWQGVSVDTIRRVLKNAEEAKRPKVTISGDITVKVNSDAVIAPVAKSDIIWNASKKFISITVDGVTYNATPNTHSNFQEILNLLVADKLEEAAQKINVRRAVEKYISGDVRIEGGSLFYQNIELRSGLVDRILDSMEKGENFEFYFPFLENLLENPSQKAVSRLFDFLVANDIEITEDGYFYAWKVVRSNYFDCHSNTFDNSPGKVVKMPRTRVNDDDTQTCSRGLHVCSKSYIRHFGSSTSRVVKVKVHPRDVVSIPIDYNDAKMRTCQYEVVEDVTEQFK
g107	76605	74428	-	rIIA lysis inhibitor	atgattatcaccactgaaaaagaaacaattcttggcaatggttctaaatcaaaagcatttagcatcacagcatctcctaaagtatttaaaattctgtcatctgatttgtatacaaacaagattcgtgcagtagtccgtgaattaattactaatatgattgatgcccatgcacttaatggaaatcctgaaaaatttatcatacaagttccaggacgattagatccgcgatttgtttgtcgagattttggtccgggtatgagtgattttgatattcagggtgatgataattctcctgggttatataattcatacttcagttcatctaaggctgaatctaatgactttattggcggatttggtttaggttctaaatctccgtttagttatactgatacgttt…	MIITTEKETILGNGSKSKAFSITASPKVFKILSSDLYTNKIRAVVRELITNMIDAHALNGNPEKFIIQVPGRLDPRFVCRDFGPGMSDFDIQGDDNSPGLYNSYFSSSKAESNDFIGGFGLGSKSPFSYTDTFSITSYHKGEIRGYVAYMDGDGPQIKPTFVKEMGPDDKTGIEIVVPVEEKDFRNFAYEVSYIMRPFKDLAIINGLDREIDYFPDFDDYYGVNPERYWPDRGGLYAIYGGIVYPIDGVIRDRNWLSIRNEVNYIKFPMGSLDIAPSREALSLDDRTRKNIIERVKELSEKAFNEDVKRFKESTSPRHTYRELMKMGYSARDYMISNSVKFTTKNLSYKKMQSMFEPDSKLCNAGVVYEVNLDPRLKRIKQSHETSAVASSYRLFGINT…
g108	76819	76616	-	Hypothetical protein	atgaaatcatataaagtaaatttagaactttttgataaagcagttcatcgagaatatagaatcattcaacgctttttcgatatgggagaagccgaagaatttaaaaaccgctttaaagatattagagataaaattcaatccgacactgcaactaaagatgaattactagaagttgctgaagttattaagcgtaatatgaattaa	MKSYKVNLELFDKAVHREYRIIQRFFDMGEAEEFKNRFKDIRDKIQSDTATKDELLEVAEVIKRNMN
g109	78691	76874	-	DNA topoisomerase large subunit (T4 Gp39)	atgattaagaatgaaattaaaattctgagcgatattgaacatatcaaaaagcgtagcggcatgtacattggctcttccgctaatgaaatgcatgagcgctttctgtttggtaaatgggaaagtgttcagtatgtacctggtcttgttaagcttattgatgaaattatcgataactcagtagatgaaggtattcgtactaagtttaaattcgcgaataaaattaatgttactatcaaaaacaatcaagtaacagttgaagataacggtcgtggtattccacaagcgatggttaaaacacctactggtgaagaaattcctggtcctgttgctgcctggactattccaaaagcaggtggtaactttggtgatgacaaagaacgcgtcactggcggtatgaac…	MIKNEIKILSDIEHIKKRSGMYIGSSANEMHERFLFGKWESVQYVPGLVKLIDEIIDNSVDEGIRTKFKFANKINVTIKNNQVTVEDNGRGIPQAMVKTPTGEEIPGPVAAWTIPKAGGNFGDDKERVTGGMNGVGSSLTNIFSVMFVGETGDGQNNIVVRCSNGMENKSWEDIPGKWKGTRVTFIPDFMSFETNELSQVYLDITLDRLQTLAVVYPDIQFTFNGKKVQGNFKKYARQYDEHAIVQEQENCSIAVGRSPDGFRQLTYVNNIHTKNGGHHIDCVMDDICEDLIPQIKRKFKIDVTKARVKECLTIVMFVRDMKNMRFDSQTKERLTSPFGEIRSHIQLDAKKISRAILNNEAILMPIIEAALARKLAAEKAAETKAAKKASKAKVHKHIK…
TT040	78735		-	Rnamotif (-7.30)	TTTAAATAAAAGGCCTTCGGGCCTTTAGCTTTATG
TT041	78736		+	Rnamotif (-6.40)	ATAAAGCTAAAGGCCCGAAGGCCTTTTATTTAAAA
g110	79021	78761	-	Hypothetical protein (T4 Gp39.1)	atgaaatatattaatcgttctatcgcagtattagtattagcagtgtctttagcaggatgtactgatgctgataatgcaaccaaagttttgtcttcaagtggttttactaatattgaaatcactggatacaactggttcggttgctctgaaaatgatttccaacatactggatttcgtgctattggacctactgggcagaaagtagaaggaaccgtgtgttctggtctattcttcaaggattcgactatccgttttaaataa	MKYINRSIAVLVLAVSLAGCTDADNATKVLSSSGFTNIEITGYNWFGCSENDFQHTGFRAIGPTGQKVEGTVCSGLFFKDSTIRFK
g111	79398	79027	-	Hypothetical protein	atgtttaaaatcggtaagaaatatcgcattcgtgaaggtgaagaacagaaatatctactttctgctagtaataggaatagttctattaatgctgtaatattgactagtgaatttatcgttgaagatatgaaaggtcataatgttacaatgattagtacagcatctggaaatgatggaaaaattcttcatagttgtcagagtaatgttctaatttatgatgaagaatttgacttcttcaaagaagtttccgaagattttgattttgaatgcactatcactatgaaatctggtgaccctctttcatttacggttaaagatgaaagaagtcgcttgagaattattagtctccttcaagccattaaatttaagtga	MFKIGKKYRIREGEEQKYLLSASNRNSSINAVILTSEFIVEDMKGHNVTMISTASGNDGKILHSCQSNVLIYDEEFDFFKEVSEDFDFECTITMKSGDPLSFTVKDERSRLRIISLLQAIKFK
g112	79577	79401	-	Hypothetical protein (T4 Gp39.2)	atgccaatgtatgattataaatgccaatccgaagattgcgggcatgaatatgaaaaaattaaaaagatttctgaacgagaaaatgatgtttgccctaaatgtcatcgtctgtctactcgtcggccttctgctcctaagcatgtgaatggtggattttacgacttacttaaagggtaa	MPMYDYKCQSEDCGHEYEKIKKISERENDVCPKCHRLSTRRPSAPKHVNGGFYDLLKG
g113	80005	79580	-	goF mRNA metabolism modulator	atggctattaaatttgaagttaataaatggtatcaatttaaaaataaacaagctcaagaaaaatttattaaatatcatactgaaaacggaatttatgcacgacgtttaggtatggaaccttttagagttacagatattgactatcttggtcgtcctactaaacttgtgacatctagtggaaaattggagttatcttctggtaaagatattttggatgaagattttatctggctttcagcgagcgaagctgagttctttaatgaagtggaaaatccataccaggcagccgaagagcaagagcaggaagagaaagagcaagaacagatagaagatttcacagaattcccgatcatgaaagttactattgaaaataatgaacaagcatggtccttgtatcag…	MAIKFEVNKWYQFKNKQAQEKFIKYHTENGIYARRLGMEPFRVTDIDYLGRPTKLVTSSGKLELSSGKDILDEDFIWLSASEAEFFNEVENPYQAAEEQEQEEKEQEQIEDFTEFPIMKVTIENNEQAWSLYQMLKAHFKE
g114	80220	80005	-	Cef modifier of suppressor tRNAs	atgaaacgtaaaattgttcagaattgcactaatgacgaatttgaagatgtattatttgatccagatttggtagtggttcaaaaggaacataccattaagtttactcacttgacttcggtttatgtgtatgagaaagtcggtgataaacaaccaatttatggtgtatttcgtgaaattactgaagatggaacaacttactggaaggaaatttattaa	MKRKIVQNCTNDEFEDVLFDPDLVVVQKEHTIKFTHLTSVYVYEKVGDKQPIYGVFREITEDGTTYWKEIY
g115	80503	80234	-	Hypothetical protein	atggaaaatttaattatcatcgagcaatctttcaatgattatggtatggcttacggttatcgtgcgataatggaagattctcgtggatgtgttatcgatattgctgaatgtaaagatttactgcagcttttgaagattgttcgcaaaaattgggattgtgaaaacattaaagctcgtgttgtaacggaagaagaaactgtttttcatgatgtaaaatttgccaaaggtgctgctactcttctgaaacgcatcgctccactgttcaattaa	MENLIIIEQSFNDYGMAYGYRAIMEDSRGCVIDIAECKDLLQLLKIVRKNWDCENIKARVVTEEETVFHDVKFAKGAATLLKRIAPLFN
g116	81092	80601	-	Transcription regulatory protein (T4 MotB)	atgaatattaatatcggcgaaattgctcgtgtatctgataaatcccgttctaaggcagcaggaaaattggttgaagtcgtaagcattcagcttaaacatggtgttaaagatgaagattctgaagtaaaagtgcgtatcattcctaaagatggaatgtctaaacctcagtttggttatgttcgatggaaatttcttgagcctgcgtttttgaaagctgttcccgctaaaggaattgaaacgattgatacttcgcatgtaggtgtagactttaagtggaaactcggtcaagctatcaagttcgttgctccttatgagtttgaatttactgaaggtgaggaaggtgttgttaaccgtactcgcgctatgtgtgcatacattactgatcaatgggtagaagat…	MNINIGEIARVSDKSRSKAAGKLVEVVSIQLKHGVKDEDSEVKVRIIPKDGMSKPQFGYVRWKFLEPAFLKAVPAKGIETIDTSHVGVDFKWKLGQAIKFVAPYEFEFTEGEEGVVNRTRAMCAYITDQWVEDGVKLYNAVFLGTYKVIPESWIKHYSKARYA
g117	81669	81166	-	Hypothetical protein (T4 MotB.1)	atgattaaaaataatgctgtttatcaattgaaaaaatttgatgaaattaagaattttccggtactgtctaatacagctcataataagttttgtgaacttcttgctttaactggcggatatccttttactgttattagtgttaatagcggaattcttatcggcatgatgtatattgaaattagaaactattatggaatggtgtcatcgcttattatttatgaaaaagattttagtctattgacagaaattgaaaaagaagaacaggaaaaatcccatattgatatggatttagtttctatgtatgtggcaccagttgaaaaaattgaagacccgactgatttgttgtgtaaggcagtttacattcgtcgtccattcgcgaatccggtcggcggttgggta…	MIKNNAVYQLKKFDEIKNFPVLSNTAHNKFCELLALTGGYPFTVISVNSGILIGMMYIEIRNYYGMVSSLIIYEKDFSLLTEIEKEEQEKSHIDMDLVSMYVAPVEKIEDPTDLLCKAVYIRRPFANPVGGWVTDQWIEDGVELLNVVHAGEYSVVPRSAVINVRVS
g118	82180	81680	-	Hypothetical protein (T4 MotB.2)	atgaaaatttatcgtgttgaatcatcgtttagtattcttgattatgaagatgctataacaatacgtcgaaatctttgtgttcaaataacgccgtacaggagtataatagattcatggagcgaagagtggctattacacgtaggttatgacagacctaattttatgcatcatagcgataataataaaagaattcctttaccacacgaagataaactattagttaaaaacgctaatatagtaattaatactaagttcaagaaagattatgttggagtagaatatcatattccaggatggtttatagctctttatcattttgctttcgctagcgaatatgatatgatgagatggttcacacgagaagagcgtgaagaattagcttcgaaaggattttatctt…	MKIYRVESSFSILDYEDAITIRRNLCVQITPYRSIIDSWSEEWLLHVGYDRPNFMHHSDNNKRIPLPHEDKLLVKNANIVINTKFKKDYVGVEYHIPGWFIALYHFAFASEYDMMRWFTREEREELASKGFYLAVYEVPDDQVIIGGHQVMFRKSHVELKGFITLD
g119	82927	82244	-	Exodeoxyribonuclease (T4 DexA)	atgtttgattttattatagattttgaaacaatgggaagcggtgaaaaagcagctgttattgatttagctgtaattgcttttgaccctaatccagaagtcgttgaaacatttgatgaattagtttcacgtggcattaaaatcaaatttgatttaaaaagccaaaaaggacatcgtctttttactaaaagcactatcgaatggtggaagaatcaatctcctgaagctagaaaaaatattgcaccatccgatgaagatgtaagcactatcgatggtattgcaaaatttaatgattacattaatgcacataatatcgatccttggaaatctcaaggctggtgtcgtggaatgtcatttgattttccaattttagtcgatctcattcgtgatattcagcgtctt…	MFDFIIDFETMGSGEKAAVIDLAVIAFDPNPEVVETFDELVSRGIKIKFDLKSQKGHRLFTKSTIEWWKNQSPEARKNIAPSDEDVSTIDGIAKFNDYINAHNIDPWKSQGWCRGMSFDFPILVDLIRDIQRLNGVSENELDTFKLEPCKFWNQRDIRTRIEALLLVRDMTTCPLPKGTLDGFVAHDSIHDCAKDILMMKYALRYAMGLEDAPSEEECDPLSLPTKR
g120	83169	82927	-	Hypothetical protein (T4 DexA.1)	atgattgaattaagttggtaccaatttaaatctcttatgacaaatgttaaagctgtcattgaagaaaatccgggtcctgaaaatattactattcgcgaaaaagcttcaaagatagtatacagtcttgaagagatacaaaaagatattgaatctatggcaaaatttattgatgagcccattaataaagtttatattcaagactatactgtgggtcaaattcgcgatttagcaaggaaaatttaa	MIELSWYQFKSLMTNVKAVIEENPGPENITIREKASKIVYSLEEIQKDIESMAKFIDEPINKVYIQDYTVGQIRDLARKI
g121	83407	83162	-	Hypothetical protein (T4 DexA.2)	gtggaaataactaaagatcagttttatcttcttcaagataaagtaagcgaaatttatgaaatagcttatagcaaaaatcgtgaaactgtaaaaattgaatctagtaagttgatgcttcaattagaagaaattgaacgagatttaattgcgttagaattcttttgtggtgaagttaaaactgttacaatcaatgattacgttttaggcgaaattagctatctttataaggcgattattaatgattga	MEITKDQFYLLQDKVSEIYEIAYSKNRETVKIESSKLMLQLEEIERDLIALEFFCGEVKTVTINDYVLGEISYLYKAIIND
g122	83654	83394	-	Hypothetical protein	atgattaacatcaattcaaaatatttaaatcgtctaatagatggtataaggaagcatactaataagcaagataatcttaatgttatggtaacaggagctgagctccttcataagctttatcttataagtgatactatattagcaattaaacgaattgaaaaacaatcatatcacagtaatacagatacggtaattacattagatgaaagtgtctgtaaattactaattaaatttgaggaagctattcgtggaaataactaa	MININSKYLNRLIDGIRKHTNKQDNLNVMVTGAELLHKLYLISDTILAIKRIEKQSYHSNTDTVITLDESVCKLLIKFEEAIRGNN
g123	84980	83661	-	ATP-dependent DNA helicase (T4 Dda)	atgacatttgatgatttgactgaaggccagaaaaatgcctttaacatcgttatgagggctattaaagaaaagaaacatcatgtaactattaatggacctgctggtactggtaagactactcttactaagttcatcattgaagctttaatatctacgggtgaaactggtattattttagcagctcctactcatgcagctaaaaagattctttcaaaactatcagggaaagaagcaagtactattcacagtattctcaaaattaacccggtaacatatgaagaaaatgtcctcttcgagcagaaggaagtaccagatttagctaaatgcagggtattaatctgcgacgaagtgtcaatgtatgatagaaagctatttaaaattctgctttcaactatcccg…	MTFDDLTEGQKNAFNIVMRAIKEKKHHVTINGPAGTGKTTLTKFIIEALISTGETGIILAAPTHAAKKILSKLSGKEASTIHSILKINPVTYEENVLFEQKEVPDLAKCRVLICDEVSMYDRKLFKILLSTIPPWCTIIGIGDNKQIRPVDPGENTAYISPFFTHKDFYQCELTEVKRSNAPIIDVATDVRNGKWIYDKVVDGHGVRGFTGDTALRDFMVNYFSIVKSLDDLFENRVMAFTNKSVDKLNSIIRKKIFETDKDFIVGEIIVMQEPLIKTYKIDGKPVSEIIFNNGQLVRIIEAEYTSTFVKARGVSGEYLIRHWDLTVETYGDDEYYREKIKIISSDEELYKFNLFLGKTAETYKNWNKGGKAPWSDFWDAKSQFSKVKALPASTFHKAQ…
g124	85288	84977	-	Hypothetical protein (T4 Dda.1)	atggtttatgtatacgcgatagtttaccgagacaaagacggatttacggcgccagttccacttgatgaacatcgtcctgctgtattttttgaaagggagattgctgataaagtatttaccactcttaaagagcagtatcgactagctttaggtatgggaattccgagattagttgagactccacgcaagttttggtttaataaaatagaagttaaacatgttaagcctgatgtagacacacaaagattatatcggcgaattttagatactgggcgtattgttagtataccaattgcagggaatttacgatga	MVYVYAIVYRDKDGFTAPVPLDEHRPAVFFEREIADKVFTTLKEQYRLALGMGIPRLVETPRKFWFNKIEVKHVKPDVDTQRLYRRILDTGRIVSIPIAGNLR
g125	86036	85290	-	Anti-sigma factor (T4 Srd)	atgaagctgtctaataaccaaattcgtaaaattaaacgtcgtctagagcatactcaggcatctgcaaaaagacgttctaaagattttaacttagacttcaattacattaagaacattttagatcaaaaagtttgcgcttactcgggagaaccttttgataatcgtattgaaggagagaaattatcattagaacgttttgataataacgttggatacattaaagggaatgttattgcagtaaagaaaaagtataatacatttcgttctgattatactttagaagagttgattgaaaagcgtgatttatttgctttgcgaattggtcgttcatctgcgaaaaaagttcataaactaaatttagatgaaaagaaatgggctaaaatcaaaaagacttataat…	MKLSNNQIRKIKRRLEHTQASAKRRSKDFNLDFNYIKNILDQKVCAYSGEPFDNRIEGEKLSLERFDNNVGYIKGNVIAVKKKYNTFRSDYTLEELIEKRDLFALRIGRSSAKKVHKLNLDEKKWAKIKKTYNQIKAIQKKRENRIEHISQLSKSKQTSDIKLRIIALKARIDGSRIAEGAEVVKLNVLLKGSDWKIVKKLSEAEMQYDMYDKIIQGVERYQNLSFIDKLKLKRGYPLNCSIFKLIRG
g126	86762	86160	-	NAD--protein ADP-ribosyltransferase (T4 ModA)	atgaaatactcagtaatgcaactaaaagattttaaaataaaatcaatggatgcatcggtgcgtgcttctattcgtgaagaattactttctgaagggtttaatttatctgaaattgaacttttaattcattgtattaccaacaaaccagatgaccatacttggttaaatgaaataatcaaatctcgtttggttccaaacgataaacctctttggagaggtgttccagctgagactaaacaagtattaaatcaaggaattgatattattacatttgataaagtcgtatcagcttcatatgataaaaatatagctctacattttgcttctggtttagagtataacacacaagttatttttgaattcaaagctcctatggtattcaatttccaggagtatgct…	MKYSVMQLKDFKIKSMDASVRASIREELLSEGFNLSEIELLIHCITNKPDDHTWLNEIIKSRLVPNDKPLWRGVPAETKQVLNQGIDIITFDKVVSASYDKNIALHFASGLEYNTQVIFEFKAPMVFNFQEYAIKALRCKEYNPNFKFPDSHRYRNMELVSDEQEVMIPAGSVFRIADRYEYKKYSTYTIYTLDFEGFNL
g127	87382	86759	-	ADP-ribosylase (T4 ModB)	atgattattaatctcgcagatgttgaacagttatctataaaagctgaaagtgtcgattttcaatatgatatgtacaaaaaggtctgtgaaaaatttactgactttgaacagtcagttctttggcagtgtatggaagccaaaaagaatgaagctcttcatcggcagttgaataaaatcgttaaaaagcatttaactaaatcgccttatcagctatatcgtggtatatcaaaatcgacaaaagaactcattaaagatttacaagttggagaagttttttcaacgaacagagtagattcatttactactagtttgcacacagcatgtggtttttcttatgttgagtatttcactgaaataatatttcgcttaaaaactgataaagcttttaattattctgac…	MIINLADVEQLSIKAESVDFQYDMYKKVCEKFTDFEQSVLWQCMEAKKNEALHRQLNKIVKKHLTKSPYQLYRGISKSTKELIKDLQVGEVFSTNRVDSFTTSLHTACGFSYVEYFTEIIFRLKTDKAFNYSDHISDIILSSPNTEFKYTYEDTDGLDSERTDNLMMIVREQEWMIPIGKYRITSISKEKLHDSFGTFKVYDIEVVE
g128	87632	87450	-	Hypothetical protein	atggatttatttgagatgttagaagataatcattctacgaatatccagaatgattctagtgattataagaaagagtaccgtataatattacagaattatggaattgaagccccagatgctcttctagaagaactagcttcataccatcttgaccctccgccctgggctccctgggcaaaataa	MDLFEMLEDNHSTNIQNDSSDYKKEYRIILQNYGIEAPDALLEELASYHLDPPPWAPWAK
g129	88111	87641	-	Hypothetical protein	atgattgaagtagcaaaacattattcaatagaatttatgtctaaagaaggtaaatcagtaaatacacttgataaaaagtgctcattaattattcctttagcagaaaatccggatattttaattaaagatataaaagaaagaaaatatccagaaaatgttattctaattataaagcatactgaagatattttgcagaatactgattcacctttttcttcttctgaagctttaactattaaaggctataaaagagcccatgaatatggtctttttgacctgtttgaagacgataaagttaaattagcgagtcaaccttctaaaagtaaatcattcattattgaagatattaaagatataaatgcatttgttaagatggtctgggctcattttgatgttgga…	MIEVAKHYSIEFMSKEGKSVNTLDKKCSLIIPLAENPDILIKDIKERKYPENVILIIKHTEDILQNTDSPFSSSEALTIKGYKRAHEYGLFDLFEDDKVKLASQPSKSKSFIIEDIKDINAFVKMVWAHFDVGLRWRMSEEERKIIEANRYFGFYR
g130	88268	88104	-	Hypothetical protein	atgaacaaagatataacgttagaagaggctaaagcaaaagcaaatgaagcactggatttgcttcttaaaattggcagtaaaatgatggaagaaaatgagaaatatatccaggaaaacaaaattcccgatggtccattagtaggcaaaaggaaatcacatgattga	MNKDITLEEAKAKANEALDLLLKIGSKMMEENEKYIQENKIPDGPLVGKRKSHD
TT042	88130		+	Both (-6.60)	CTAATGGACCATCGGGAATTTTGTTTTCCTGGaTATATTTCTCAT
g131	88420	88265	-	Srh transcription modulator (T4 Srh)	atgtatattgacgatggttgggttgaacaagcaaataaagaaatgcagaacgaatcggaagaatggatgaaatcaatgattagtgctgagaaagaaaagaaattagaacgctcagcgcttaaattgatgagagacatctatggtgataaatcatga	MYIDDGWVEQANKEMQNESEEWMKSMISAEKEKKLERSALKLMRDIYGDKS
g132	88928	88443	-	Mrh transcription modulator under heat shock (T4 Mrh)	atggaagcaattttgtttgaaatgtttatcaatagtattagtatggcgtttgtcaaggatgttccaattaccgtagcagtaatgattgataaaagatatgacaataacatgtatctagtagaagattttatttcaatgccaattccagaagatgttgaaataaaacttaaaaagatcggaattattgaaactgtacaaaattctccatttatggcaattcaagcatttactaaatctaactatattgatgttagtgaagcatattataataataaaccgttatccttctattcatatgattcaatatatgattggaaaatagataaaggaaataaatttataattacggacgaaagtgcgctatcatattttattacctctttatggaataagttaaat…	MEAILFEMFINSISMAFVKDVPITVAVMIDKRYDNNMYLVEDFISMPIPEDVEIKLKKIGIIETVQNSPFMAIQAFTKSNYIDVSEAYYNNKPLSFYSYDSIYDWKIDKGNKFIITDESALSYFITSLWNKLNPNLLKIHKFDDAPTIVLGKINESSQEDS
g133	89278	88937	-	Hypothetical protein (T4 Mrh.1)	atgtttatctttaattggtttaaaagtttctttacagattttttctctacaactcccggagaaggtgtagttcctatttcaaatgactaccttcctttaactgtagttgagtatgtttatatgggagatggaacagtagaagcagttactatgacttatgaagaagcccaagaatattataaaaatccttggcgctggtcaacacctactacatcatctaatgcacagaaaacacagtctagttctgattcatatgatacaaatgttcctgttcacgtatgggcaggtgattcatgtggaagttcttgtgattctagttgttcatctacatcttgtgattga	MFIFNWFKSFFTDFFSTTPGEGVVPISNDYLPLTVVEYVYMGDGTVEAVTMTYEEAQEYYKNPWRWSTPTTSSNAQKTQSSSDSYDTNVPVHVWAGDSCGSSCDSSCSSTSCD
g134	89484	89278	-	Hypothetical protein (T4 Mrh.2)	atgttaaatcgttggattaaaccgaatgaagatttagatattatcatttcacgacacgtaatgaagaaatatgaactacaaccatggtctacagaagttgttgtgcattcatttatgatgtacgcagatggttctgtcgaatttaatgcagaaattcgatatgattatggtgagaagcaagtcgaattcaagaaaggctttttgtaa	MLNRWIKPNEDLDIIISRHVMKKYELQPWSTEVVVHSFMMYADGSVEFNAEIRYDYGEKQVEFKKGFL
TT043	89545		-	Both (-13.00)	TAATAATTCAAGGACTCCTTCGGGAGTCCTTTTTTCATTTA
TT044	89546		+	Both (NA)	AAATGAAAAAAGGACTCCCGAAGGAGTCCTTGAATTATTAAC
g135	89828	89583	-	Soc small outer capsid protein (T4 Soc)	atggctagtactcgcggttatgttaatatcaaaacatttgagcagaaattagatggaaataagaaaattgaaggaaaggaaatttcagtagctttccctctttattctgacgttcacaaaatttctggtgctcattaccagacgttcccttcagaaaaagcagcatatactactgtatatgaagaaaatcagcgtactgaatggattgctgcaaacgaagatttgtggaaagtaactggtggttaa	MASTRGYVNIKTFEQKLDGNKKIEGKEISVAFPLYSDVHKISGAHYQTFPSEKAAYTTVYEENQRTEWIAANEDLWKVTGG
g136	90415	89897	-	dCTP pyrophosphatase	atggcttactttaacgaatgtagtcaactgatcgaaggcgctgataaagctcaaaatgaatattgggatattctcggtgatgaaaaagacccgctacaggtaatgcttgacatgcagaaatctctgcagattcgtttagctaaagataaacctgaatataaccgtcatcctgatgatttggctactgcaggtgaagttgttgattggctgcgtaatcagaaagattatattgatgatgaattccgcgaacttctgacttctcttggtggtatgagcaatggtgaaaaagatgcatctgctgtatggaagccttggaaagctcaacatggtgaacgacgtgaaactctgattactgatttgtctccacaagaccagttggaaattaaattcgaaatgatt…	MAYFNECSQLIEGADKAQNEYWDILGDEKDPLQVMLDMQKSLQIRLAKDKPEYNRHPDDLATAGEVVDWLRNQKDYIDDEFRELLTSLGGMSNGEKDASAVWKPWKAQHGERRETLITDLSPQDQLEIKFEMIDILHFVLNMFQGLGLTAEEIFKLYYLKNAENFARQDRGY
g137	91255	90476	-	Dam DNA adenine methyltransferase (T4 Dam)	atgctaggagctatcgcgtatacaggtaataaacagtcattattacctgaacttaagcctcattttccaaaatatgacagattcgtggatttattttgtggaggtttatcagtgtctttgaacgtcaatggtcctgtattggccaatgatattcaagaaccaattattgaaatgtataagcgtcttattaatgtatcatgggatgacgtattaaaagtaataaagcaatataaactatcaaaaacatcaaaagaagagtttttgaaattacgtgaagattataataaaactagagatcctcttttactttatgttcttcattttcacggatttagtaatatgattcgtataaacgataaaggaaattttactactccgtttggaaaaagaactataaac…	MLGAIAYTGNKQSLLPELKPHFPKYDRFVDLFCGGLSVSLNVNGPVLANDIQEPIIEMYKRLINVSWDDVLKVIKQYKLSKTSKEEFLKLREDYNKTRDPLLLYVLHFHGFSNMIRINDKGNFTTPFGKRTINKNSEKRFNHFKQNCDKIIFSSLHFKDVKILDGDFVYVDPPYLITVADYNKFWSEEEEKDLLNLLDSLNDRGIKFGLSNVLEHHGKENTLLKEWSKKYNVKHLNKKYVFNIYHSKEKNGTDEVYIFN
g138	91815	91255	-	Hypothetical protein	atgattaataaaattgtacatgaaatggctttaaacggagattcatataaaatatctgccgtagttgaaaatttcatacttaataaagtaaaagaatatttcactgattgttcagttagttatcaagaaaaaatggttttaaccgatgatactgaaaaatcaaataatttgttttgttctaattttataactaagaagcgtactagaagatttgatattgttatttctcgcaacggtaaaaagcatataattgaaattaaacaccaagttggtggaggtacagctattgattcggttggaatatatttagaagataaagagaaattaaaagaatacacaaaaactgaaaaccctgtgtcattgatgatattagattttttgccatgcggatattatcca…	MINKIVHEMALNGDSYKISAVVENFILNKVKEYFTDCSVSYQEKMVLTDDTEKSNNLFCSNFITKKRTRRFDIVISRNGKKHIIEIKHQVGGGTAIDSVGIYLEDKEKLKEYTKTENPVSLMILDFLPCGYYPRNKWTKRESFTDNPTIQARFNEYAKSQNVLVLLSNTYDEELYNSFFAAINERI
TT045	91448		+	Rnamotif (-4.60)	ATCATCAATGACACAGGGTTTTCAGTTTTTGTGTATTCTTTTAAT
g139	91915	92115	+	Hypothetical protein	atggcacaaaaattaatggcacttgttgatgccataaaaggtaataaaaaacgtatagcttttactatttctgctatggtaggaattttactctggaactttattttatcacccattgcaattgcacatggtattaatattccagtagttactcttgatacattcgtagatttagcatttgctttagttgggttaatttaa	MAQKLMALVDAIKGNKKRIAFTISAMVGILLWNFILSPIAIAHGINIPVVTLDTFVDLAFALVGLI
TT046	91919		-	Rnamotif (-7.20)	ATTACCTTTTATGGCATCAACAAGTGCCATTAATTTTTGTG
TT047	91971		+	Rnamotif (-4.80)	AGCTTTTACTATTTCTGCTATGGTAGGAATTTTACTCTGGA
g140	93140	92112	-	DNA primase/DNA helicase (T4 Gp61)	atgtcatcaatagcttggattgataatgagtttgcatatcgtgcattagctcatttacctaaattcacacaagtaaataatagttcaacttttaaattacggtttagatgcccagtttgtggagattcaaaaaccgaccaaaataaagcgcgtggatggtattatggtgataataatgaaggaaatattcattgttataactgtaactatcatgcgccaatcggaatatatttaaaggagtttgaacctgatttatatcgtgagtatatctttgaaataagaaaagaaaaaggtaaaagtcgtccagtagaaaaacctaaagaacttcctaaacatcctgagaagaaaataattaaatctcttccgtcatgtgttagattagataaactggcggaagac…	MSSIAWIDNEFAYRALAHLPKFTQVNNSSTFKLRFRCPVCGDSKTDQNKARGWYYGDNNEGNIHCYNCNYHAPIGIYLKEFEPDLYREYIFEIRKEKGKSRPVEKPKELPKHPEKKIIKSLPSCVRLDKLAEDHPIIKYVKARCIPKDKWKYLWFTTEWPKLVNSIAPGTYKKEISEPRLVIPIYNANGKAESFQGRALKKDAPQKYITIKAYPEATKIYGVERVKDGDVYVLEGPIDSLFIENGIAITGGQLDLEVVPFKDRRVWVLDNEPRHPDTIKRMTKLVDAGERVMFWDKSPWKSKDVNDMIRKEGATPEQIMEYMKNNIAQGLMAKMRLSKYAKI
g141	93308	93144	-	hypothetical protein (T4 Gp61.1)	atgaaaacatataaagaatttattaaagaagatatggtagctggagattcaggtggtaatcctgaaaatatctccactggaacaacgtcaggtgctgtagtaaataaaggtcctgaacagattcctaaaaagaaaaaagaggaatctaaagaaaaagaagagtaa	MKTYKEFIKEDMVAGDSGGNPENISTGTTSGAVVNKGPEQIPKKKKEESKEKEE
g142	93936	93310	-	Hypothetical protein (T4 Gp61.2)	atgctctatcaaatgcacaagtgcaaagatacatacaaatataaaggtgcccagtgttatatcattaatcgtgaaaacgcgggtccaggtcattcgcatcaatcacggtttgtattcgttaaaaacaatgaaattatagcagttgctaattacatgcttgtgattaatgacgttaatccggtgccttttacatattataatctaatggatttggcgtacgattataattggtttaatcatgatactttggctcatattgaaggcgtaggatttgacatctcttattctagttactcgttgtgtcctatgagcagagctcataaagagcctgaatatttttcatttcgttggcgtgtagactttaaacgcagcacagagtatgtcggtggaatctttgtt…	MLYQMHKCKDTYKYKGAQCYIINRENAGPGHSHQSRFVFVKNNEIIAVANYMLVINDVNPVPFTYYNLMDLAYDYNWFNHDTLAHIEGVGFDISYSSYSLCPMSRAHKEPEYFSFRWRVDFKRSTEYVGGIFVKDNRITRIIYPLGCGQKDIDVDLDFTENIINHIASVYFDIDHKIVICGYELPSEKQSKVDVSIDDQIFNAFMNRG
g143	94229	93936	-	sp spackle periplasmic protein (T4 Gp61.3)	atgaaaaaatttatctttgctgcaatttttgctttatcttcttgcgctgctcagcctgctatggcgggttatgacaaagatttgtgcgaatggtctatgactgcagatcagactgaagttgaaactcaaattgaagcggatattatgaatatcgttgagcgcgatcgtcctgaaatgaaagctaaagtgcaaaaacaacttaagtctggtggtgtaatgcagtataattatgttctgtattgcgataaaaactttaataataaaaatatcatcgctgaagtggtaggtgaataa	MKKFIFAAIFALSSCAAQPAMAGYDKDLCEWSMTADQTEVETQIEADIMNIVERDRPEMKAKVQKQLKSGGVMQYNYVLYCDKNFNNKNIIAEVVGE
g144	94547	94290	-	Hypothetical protein (T4 Gp61.4)	atgcatatcgttttatttaaacctactccgtataatgtcaggaaaaatactcaattcaaagcacttattgcagatacgtgggaattagtattagatattccggcagaagaaagccctccatttggtcgagtggaatttattaagtttgctgtgcgccctacaaagcgacagattcgtcaatgcaaaagatactttcgtaaaatcgccaagttagagaaacagtttgtaacatgtgattatgcagaagttttaaaataa	MHIVLFKPTPYNVRKNTQFKALIADTWELVLDIPAEESPPFGRVEFIKFAVRPTKRQIRQCKRYFRKIAKLEKQFVTCDYAEVLK
g145	94731	94549	-	Discriminator of mRNA degradation (T4 Dmd)	atggaattggtaaaggtagtttttatggggtggtttaagaatgaaagcatgtttactaaagagatcacaatgatgaaagatgacgttcaatgggctactactcaatatgctgaagttaataaagcactagttaaagctttcattgatgacaagaaggtatgtgaagtggattaccgaggataa	MELVKVVFMGWFKNESMFTKEITMMKDDVQWATTQYAEVNKALVKAFIDDKKVCEVDYRG
g146	96217	94790	-	DNA helicase (T4 Gp41)	gtggtagaaattattctttctcatctcatatttgatcaagcttatttttcaaaagtttggccatatatggattcagaatattttgaaagtggtccagctaaaaatacgttcaaattaattaaatctcatgttaatgagtatcatagcgttccatctattaatgcgttaaatgttgcattagaaaatagttcatttactgaaacagaatattctggtgtaaaaacacttatttcaaaactggctgattctccggaagaccacagttggttagtaaaagaaacagaaaaatatgttcagcaaagggcgatgtttaatgctacgtctaaaataatcgaaattcaaactaatgctgagcttcctccggaaaaacgaaataagaaaatgccagatgtaggtgct…	MVEIILSHLIFDQAYFSKVWPYMDSEYFESGPAKNTFKLIKSHVNEYHSVPSINALNVALENSSFTETEYSGVKTLISKLADSPEDHSWLVKETEKYVQQRAMFNATSKIIEIQTNAELPPEKRNKKMPDVGAIPDIMRQALSISFDSYVGHDWMDDYEARWLSYMNKARKVPFRLKILNKITKGGVETGTLNVLMAGVNVGKSLGLCSLAADYLQLGHNVLYISMEMAEEVCAKRIDANMLDVSLDDIDDGHISYAEYKGKMEKWREKSTLGRLIVKQYPTGGADANTFRSLLNELKLKKNFVPTIIIVDYLGICKSCRIRVYSENSYTTVKAIAEELRALAVETETVLWTAAQVGKQAWDSSDVNMSDIAESAGLPATADFMLAVIETEELAAAEQQ…
g147	96571	96227	-	Head formation protein (T4 Gp40)	atgaataaagatgatttagacttagatctagaaattatcgatgaatccccctcttcggagggggaagaagaaagaaaagaacgtctttttaatgaatctcttaagataattaaatctgccatggaaaatgttatccaggagattgtcattaaactagaagatggttctacacacattgtgtatgtgacaaaattagattgggttgatggaaaagtcgtaatggactttgctgttcttgaccaagaaagaaaagctgagttagctcctcatgtagaaaaatgtattacaatgcaactacaagatgcatttaataaaaggtcaaagaaaaagtttaaattcttttaa	MNKDDLDLDLEIIDESPSSEGEEERKERLFNESLKIIKSAMENVIQEIVIKLEDGSTHIVYVTKLDWVDGKVVMDFAVLDQERKAELAPHVEKCITMQLQDAFNKRSKKKFKFF
g148	97735	96611	-	Recombination and repair protein (T4 UvsX)	atgtctattgcagatttaaaatcccgtttgattaaagcttccacttctaaaatgactgctgaactgactacatctaaattctttaatgaaaaggatgtaattcgtacaaaaattccaatgcttaatattgctatttctggtgcgattgatggcggtatgcagtctggtttaactattttcgcagggccttctaaacactttaaatcaaatatgtctttgactatggttgcggcatatttgaacaaatatcctgacgcggtttgtctattctatgatagcgaatttggtattactccagcttatttgcgatccatgggagttgacccggaacgtgtaattcatacgccaattcaatcagttgaacagctgaaaattgatatggtgaatcagcttgaagct…	MSIADLKSRLIKASTSKMTAELTTSKFFNEKDVIRTKIPMLNIAISGAIDGGMQSGLTIFAGPSKHFKSNMSLTMVAAYLNKYPDAVCLFYDSEFGITPAYLRSMGVDPERVIHTPIQSVEQLKIDMVNQLEAIERGEKVIVFIDSIGNMASKKETEDALNEKSVADMTRAKSLKSLFRIVTPYFSIKNIPCVAVNHTIETIEMFSKTVMTGGTGVMYSADTVFIIGKRQIKDGSDLQGYQFVLNVEKSRTVKEKSKFFIDVKFDGGIDPYSGLLDMALELGFVVKPKNGWYAREFLDEETGEMIREEKSWRAKDTNCTTFWGPLFKHQPFRDAIKRAYQLGAIDSNEIVEAEVDELINSKVEKFKSPESKSKS
g149	98655	97813	-	Putative Glucosyltransferase	atgattcaattcgtaattccgagctatcaacgtgtaggggcagtttctgcccttgatatgtttccgactgattatgaacctcatatcgtagtacgtgaacatgaagaaaaagcttattatgatgcctatgggtctaaagctaaaattgtaactattcctgatgatgttaatggaattgccggtactcgtaaagcaattactgatatgtatgcaggtcaacgaatctggatgattgacgatgatactactattcgtatgagttcaatgcgaaaaagagatgatcgtcgttgtgtggataaagtcaatcaattgactcgtgaacagttctatgaattgattcaatacgtcgaagatgccatggattgtgggtattatcacggtcatgctcgcctaccaatt…	MIQFVIPSYQRVGAVSALDMFPTDYEPHIVVREHEEKAYYDAYGSKAKIVTIPDDVNGIAGTRKAITDMYAGQRIWMIDDDTTIRMSSMRKRDDRRCVDKVNQLTREQFYELIQYVEDAMDCGYYHGHARLPIFKITSSWGNYRENSYGFTNTWYDLGKLTTEQIGYGKIDLCEDMYAFLNLINQGYPHLALFKYLVVSGKAQAPGGCSSIRSNSKHNRALEQINREFPEQARWKTSNIEKRKSLGEEDEPLKVLRMCVSRKEKSEAFHKFNAIHPIAVD
TT048	98588		-	Rnamotif (-10.90)	CTATCAACGTGTAGGGGCAGTTTCTGCCCTTGaTATGTTTCCGAC
g150	99005	98652	-	Hypothetical protein	atggaatgtacggtaaaaaaactatctccagaagaaagatataagtgcggaaatgcctttcgtggaatcaagcgtcctgatcattctaaaagaatgaaaggcgaaggtaatccaatgtatggtaaaaatgagcaggcatatggaattataaatcgagccaaggaaaattctggtaaaacttatgaagaaatttttggcgtagaaaaagctaaaataattaaagaaacgatgtctaaaaatcgtaaaggaaaacctcataatttgatagaaaaaatatgtccgcattgcggactaaaaggacgtgggccaaatatgacaagataccattttgacaaatgtaaggcacttaaatga	MECTVKKLSPEERYKCGNAFRGIKRPDHSKRMKGEGNPMYGKNEQAYGIINRAKENSGKTYEEIFGVEKAKIIKETMSKNRKGKPHNLIEKICPHCGLKGRGPNMTRYHFDKCKALK
TT049	98703		+	Both (-9.80)	ACGTCCTTTTAGTCCGCAATGCGGACaTATTTTTTCTAT
g151	99294	98962	-	Homing endonuclease (T4 SegB)	atggaagtaaatgtgccacatgtttataagtataaacatcctaaaactaaaaagtggtatataggaagtcatgatggtcacaacccgaattatgatggttcgggtgtagtttggcaacatgctaaaaagaaatatggaataaaattctttaataaagaaatattatatgaaggaccaatgtttagacaggttgaagaaattattttaacttgtttagatgctgctaattgtccggattcatataatttaaagaatgaagcatggggaggaagttttccaggcaaattaaatggaatgtacggtaaaaaaactatctccagaagaaagatataa	MEVNVPHVYKYKHPKTKKWYIGSHDGHNPNYDGSGVVWQHAKKKYGIKFFNKEILYEGPMFRQVEEIILTCLDAANCPDSYNLKNEAWGGSFPGKLNGMYGKKTISRRKI
g152	100025	99285	-	Hypothetical protein	atgattagtgactctatgacagttgaagaaatccgtcttcatttggggcttgcattaaaagaaaaagatttcgtagttgataaaactggtgttaaaactattgaaattattggcgcatcatttgtagcagatgaaccgtttatttttggcgctcttaatgatgaatacattcagcgtgaacttgaatggtataaatctaaaagcttgtttgttaaagatattccaggtgaaacaccgaaaatttggcagcaggtagcatcttctaaaggtgaaattaactcgaattatggttgggctatttggtcagaagataactatgcccagtatgatatgtgtttagctgaacttggtcaaaatcctgattctcgacgtggtatcatgatttatactcgtccatcc…	MISDSMTVEEIRLHLGLALKEKDFVVDKTGVKTIEIIGASFVADEPFIFGALNDEYIQRELEWYKSKSLFVKDIPGETPKIWQQVASSKGEINSNYGWAIWSEDNYAQYDMCLAELGQNPDSRRGIMIYTRPSMQFDYNKDGMSDFMCTNTVQYLIRDKKVNAVVSMRSNDCWAGYRNDYAWQKYVLDKLVSDLNAGDPSRQYKAGSIIWNVGSLHVYENQFYLVDHWWNTGETHIAKKDYTGKWK
g153	100430	100179	-	Imm immunity to superinfection membrane protein (T4 Imm)	atggaaactttagtagcaggttcaatttttatggttttagtttcaggtgtgttggctattattatatacatgcttccatggtttatcgccttgatgcgtgggtcaaaatcgacagtaggaatctttttcacatctttactgtttaactggtcaattattggttggtttattacatttatttggtcaattgcgggtgaaactaaaaagtctgcacaaccaaaccaggtaattatcatcagagagaaggaatga	METLVAGSIFMVLVSGVLAIIIYMLPWFIALMRGSKSTVGIFFTSLLFNWSIIGWFITFIWSIAGETKKSAQPNQVIIIREKE
g154	100818	100438	-	Hypothetical protein (T4 Imm.1)	atgaaaatcgctattttggttattgcattaggtcttactggttgtgtagctcaaggaccggtagtaaatcagtctgatgtaggaaaaattgtaaactgttcaagcaagttttataatcctaatgtcaagtgttataaagaagctccaaaacagacagtagaacaaatgcaggcgaattttgacgaggctattcgtccagatgaatctgctcaagcatatcgtaattctgatgtaattacacgcgaagaaaaaattgaaaactactgcgccgagctttgggcaaattgggctaataattaccaatggcgtaccggtaaaaatgctccgatggagtatgtagtgaattcttataattcatgcgtaaaaaatttgactaagtga	MKIAILVIALGLTGCVAQGPVVNQSDVGKIVNCSSKFYNPNVKCYKEAPKQTVEQMQANFDEAIRPDESAQAYRNSDVITREEKIENYCAELWANWANNYQWRTGKNAPMEYVVNSYNSCVKNLTK
g155	101065	100829	-	Hypothetical protein	atgaaaattgttatgggatgcttagcagtttgtttagttgcattagcagcagttccatttgttagtgttgaaaatgatactcaacctgtgattgaatctagcaccgttattcacactaatggtaaaatatcagttaaaattgatgataatcttcatgtgaatacaaatggatctttaggtgtgcaaatgggtaatacctgcataagcactactggagtaattactacttgcatttga	MKIVMGCLAVCLVALAAVPFVSVENDTQPVIESSTVIHTNGKISVKIDDNLHVNTNGSLGVQMGNTCISTTGVITTCI
TT050	101208		-	Both (-12.80)	GAATAAATCTAGGGACCTCCGGGTCCCTTTTTCATACAA
g156	103945	101249	-	DNA-directed DNA polymerase (T4 Gp43)	atgaaagaattttatatctctatcgaaacagtcggaaataacattgttgaacgttatattgatgaaaatggaaaggaacgtactcgcgaagtagaatatcttccaactatgtttagacattgtaaggaagagtcaaagtacaaagacatctatggtaaaaattgcgctcctcaaaaatttccatcaatgaaagatgctcgagattggatgaagcgaatggaagacatcggtctcgaagctcttggtatgaacgattttaaactcgcttatatcagtgatacgtatggttcagaaattgtttatgaccgaaaatttgttcgtgtagctaactgtgacattgaggttactggtgataaatttcctgatccaatgaaagctgaatatgaaattgatgctatc…	MKEFYISIETVGNNIVERYIDENGKERTREVEYLPTMFRHCKEESKYKDIYGKNCAPQKFPSMKDARDWMKRMEDIGLEALGMNDFKLAYISDTYGSEIVYDRKFVRVANCDIEVTGDKFPDPMKAEYEIDAITHYDSIDDRFYVFDLLNSMYGSVSKWDAKLAAKLDCEGGDEVPQEILDRVIYMPFDNERDMLMEYINLWEQKRPAIFTGWNIEGFDVPYIMNRVKMILGERSMKRFSPIGRVKSKLIQNMYGSKEIYSIDGVSILDYLDLYKKFAFTNLPSFSLESVAQNETKKGKLPYDGPINKLRETNHQRYISYNIIDVESVQAIDKIRGFIDLVLSMSYYAKMPFSGVMSPIKTWDAIIFNSLKGEHKVIPQQGSHVKQSFPGAFVFEPKPI…
g157	104287	104024	-	Hypothetical protein	atgaatggaaactcgttcctaaatatacgattggtaattaatatgactgctataactccgcaagaatacatggcgtctcttaaagaaaaatataatctttctgcaacagaaacacttttcgatttaccagaaaaccttcaactaaaatttcaggtagaatttcaaaaattagttcacccagaacaaaaacactttactgcagtcgttaagtcaattaatgcagatggattgacaattttcacccgacaaatagtactaatttaa	MNGNSFLNIRLVINMTAITPQEYMASLKEKYNLSATETLFDLPENLQLKFQVEFQKLVHPEQKHFTAVVKSINADGLTIFTRQIVLI
g158	104615	104247	-	Translational repressor of early genes (T4 RegA)	atgattgaaattactcttaaaaaacctgaagattttctgaaagtaaaagaaactttgactcgtatgggaattgctaataataaagataaagttctgtatcagtcctgtcatattcttcagaaaaaaggactatactatatcgttcattttaaagaaatgcttcgtatggatggtcgccaggttgaaatgacagaagaagatgaagttcgtcgtgattcgattgcatggctattagaagattggggactgattgaaatcgttcctggtcaaagaacttttatgaaagatttaactaataacttccgagttatttcttttaaacaaaaacatgaatggaaactcgttcctaaatatacgattggtaattaa	MIEITLKKPEDFLKVKETLTRMGIANNKDKVLYQSCHILQKKGLYYIVHFKEMLRMDGRQVEMTEEDEVRRDSIAWLLEDWGLIEIVPGQRTFMKDLTNNFRVISFKQKHEWKLVPKYTIGN
g159	105180	104617	-	Clamp loader small subunit (T4 Gp62)	atgagcttatttgaagatgatattcaattaaacgagcatcagattgcttggtattcaaaagattggacagctgtccaatccgctgctgattcttttaaagaaaaagccgaaaatgaattttttgaaataattggagctatcaataataaaactaaatgctctattgctcaaaaagattattcaaaattcatggttgaaaatgcattatcacaatttccagaatgcatgccagctgtatatgcaatgaatttaatcggttctggattaagtgatgaagcccattttaattatctaatggctgcagttccttgtggtaaaagatatggtaaatgggcaaaactagttgaagattccaccgaagtattgattattaagttacttgctaagcggtatcaagtt…	MSLFEDDIQLNEHQIAWYSKDWTAVQSAADSFKEKAENEFFEIIGAINNKTKCSIAQKDYSKFMVENALSQFPECMPAVYAMNLIGSGLSDEAHFNYLMAAVPCGKRYGKWAKLVEDSTEVLIIKLLAKRYQVNTNDAINYKSILTKNGKLPLVLKELKGLVTDDFLKEVTKNVKEQKQLKKLALEW
TT051	105090		+	Rnamotif (-11.30)	AATCAGCAGCGGATTGGACAGCTGTCCAATCTTTTGAATACCA
g160	106141	105182	-	AAA family ATPase	atgattaccgtaaatgaaaaagaacacattcttgaacagaaatatcgtccatctactatcgatgaatgtattcttcccgcctttgataaagaaacctttaaatctattacaagtaaaggtaagattccacatattattcttcattctccttctccaggaacaggtaaaacaactgtagcaaaagcgttgtgtcatgatgtaaatgctgatatgatgtttgtgaatggatcagattgtaaaattgatttcgttcgtggtcctttgactaattttgccagtgcagcttcatttgatggtcgtcaaaaagtaatcgttattgatgaatttgaccgttcagggctagcagagtctcagcgacatcttcgttcctttatggaagcttatagttcaaactgtagt…	MITVNEKEHILEQKYRPSTIDECILPAFDKETFKSITSKGKIPHIILHSPSPGTGKTTVAKALCHDVNADMMFVNGSDCKIDFVRGPLTNFASAASFDGRQKVIVIDEFDRSGLAESQRHLRSFMEAYSSNCSIIITANNIDGIIKPLQSRCRVITFGQPTDEDKIEMMKQMIRRLTEICKHEGIAIADMKVVAALVKKNFPDFRKTIGELDSYSSKGVLDAGILSLVTNDRGAIDDVLESLKNKDVKQLRALAPKYAADYSWFVGKLAEEIYSRVTPQSIIRMYEIVGENNQYHGIAANTELHLAYLFIQLACEMQWK
g161	106879	106193	-	Sliding clamp (T4 Gp45)	atgaaactgtctaaagatactactgctctgcttaaaaatttcgctactattaactctggtattatgcttaaatcaggtcaatttattatgactcgcgcagttaatggtacaacttatgcggaagcaaatatttctgacactattgattttgatgtagcaatttacgatttgaacggttttctcggtattctgtctctagttaatgatgatgcagaaatttcccagtcagaagatggaaatattaaaattgctgatgcccgttcaacaattttttggccagcagccgatccgagtacagtagttgctcctaataaaccaattccattcccggtagcatctgttgttaccgaaattaaagctgaagaccttcaacagctgttgcgtgtatctcgcggtctg…	MKLSKDTTALLKNFATINSGIMLKSGQFIMTRAVNGTTYAEANISDTIDFDVAIYDLNGFLGILSLVNDDAEISQSEDGNIKIADARSTIFWPAADPSTVVAPNKPIPFPVASVVTEIKAEDLQQLLRVSRGLQIDTIAITVKEGKIVINGFNKVEDSALTRVKYSLTLGDYDGENTFNFIINMANMKMQPGNYKLLLWAKGKQGAAKFEGEHANYVVALEADSTHDF
g162	107324	106935	-	RNA polymerase binding protein (T4 RpbA)	atgactaaaattactgtgaattatactgttgatgtaaaagatattcagccaaaacacgtgcgttctgaatcaaatccacaaaaccaaaataaaattcgtcgagcatgggttttgtctctttctgataacgcaatggaagttattcagaacaaaattaaatctgcacctgctcgtcatgcgtattatgaagctatcgatcgtgaagtaagtaataaatggattgaactaatgcgcaaacatactacagaatccctaaacgccggtgctaaatttattatgacttcatgtggtgaacgccttgaagatgaatattgcggcaatgcagatgaacgtctgattgttgctgctcaaattgttgccgaaacaatcgcagctgattttaatcgttaa	MTKITVNYTVDVKDIQPKHVRSESNPQNQNKIRRAWVLSLSDNAMEVIQNKIKSAPARHAYYEAIDREVSNKWIELMRKHTTESLNAGAKFIMTSCGERLEDEYCGNADERLIVAAQIVAETIAADFNR
g163	107522	107334	-	Hypothetical protein (T4 Gp45.2)	atggaatattcaactggacagcatctattaactattcctgaaataaaacgatatattctgagaaataatttttctaatgaagagcatatagttactgaatctatgcttaggaatgcatttaaatcagaatatacaaaaataatgtccaatagaaatgaagcttggactgttactgattattatgactaa	MEYSTGQHLLTIPEIKRYILRNNFSNEEHIVTESMLRNAFKSEYTKIMSNRNEAWTVTDYYD
g164	109218	107578	-	Endonuclease subunit (T4 Gp46)	atgtcagtaggtggaaatcctattgacattcaattagataaggttcaaaaaactcttattactggacgaaatggcggtggtaagtctactatgttagaagccatcacatttgggctttttggcaaaccatttcgtgatgtaaagaaaggtcaattaataaacagcacaaataagaaagaacttttagttgaactgtggatggaatatgatgagaaaaagtactatatcaaaagaggacaaaaaccaaacgttttcgaaatcaccgttaacggtacacgtcttaatgaatctgccagcagtaaagatttccaagcagaatttgaacagcttatcggaatgtcatatgccagtttcaagcagattgttgtccttggtacagcagggtatacccctttcatg…	MSVGGNPIDIQLDKVQKTLITGRNGGGKSTMLEAITFGLFGKPFRDVKKGQLINSTNKKELLVELWMEYDEKKYYIKRGQKPNVFEITVNGTRLNESASSKDFQAEFEQLIGMSYASFKQIVVLGTAGYTPFMGLSTPARRKLVEDLLEVGTLAEMDKLNKALIRELNSQNQVLDVKKDSIIQQIKIYNDNVERQKKLTGDNLTRLQNMYDDLAKEARTLKSEIEEANERLVNIVLDEDPTDAFNKIGQEAVLIKSKIDSYNKVINMYHEGGLCPTCLSQLSSGDKVVSKIKDKVSECTHSFEQLSTHRDNLKVLVDEYRDNIKTQQSLANDIRNKKQSLITTVDKAKKVKAAIEKASSEFIDHADEIALLQEELDKIVKTKTNLVMEKYHRGILTDML…
g165	109472	109257	-	Hypothetical protein	atgcatactgtgaagttttcgacatttgacattaatgatgaattcatagcaaatattgattacaccgaagaagattctagatatgttggaataatttatatcacatcaaaagcagcacaaggtgttgtttgcatggctgaatttgatgaatactttttagattatgatgatatgatagaatggtctaaaagatacattaaaaggaatcttttgtga	MHTVKFSTFDINDEFIANIDYTEEDSRYVGIIYITSKAAQGVVCMAEFDEYFLDYDDMIEWSKRYIKRNLL
g166	109707	109444	-	Hypothetical protein (T4 Gp46.2)	atgacttttgatgaatttaaaaatgttatgatgagtcagcattttgaatgcgaagtaaaagatgatattgggcataaagaaattattgaatattggtttgaaccgctagaggttgaagataattgtattaaaaaggttacggtctgcactgactgggctgtatcctttaacttcaacattttagataatgacacacctaaatcattacgagatatggccgtatcttgtattaaggatgcatactgtgaagttttcgacatttga	MTFDEFKNVMMSQHFECEVKDDIGHKEIIEYWFEPLEVEDNCIKKVTVCTDWAVSFNFNILDNDTPKSLRDMAVSCIKDAYCEVFDI
g167	110723	109704	-	Endonuclease subunit (T4 Gp47)	atgaaaattttaaatttaggtgattggcatttaggcgttaaagctgatgatgagtggattcgcggtattcaaattgatggaattaaacaagcgatagaatattctaagaaaaatggaattactgtatggattcaatatggtgatatttttgatgtgcgaaaagcaatcacgcataaaactatggagtttgcccgtgaaatagttcaaatgcttgatggtgctggaatcacattacatactattgtaggaaatcacgatctccactataaaaatgtaatgcatccaaatgcctctactgagcttttggctaaatatcctaatgttaaagtatatgataagcctactacagtagattttgacggatgtttaattgatttaattccttggatgtgtgaagaa…	MKILNLGDWHLGVKADDEWIRGIQIDGIKQAIEYSKKNGITVWIQYGDIFDVRKAITHKTMEFAREIVQMLDGAGITLHTIVGNHDLHYKNVMHPNASTELLAKYPNVKVYDKPTTVDFDGCLIDLIPWMCEENTGEILEHIKTSSASFCVGHWELNGFYFYKGMKSHGLEPDFLKTYKEVWSGHFHTISEAANVRYIGTPWTLTAGDENDPRGFWMFDTETERMEFIPNNTTWHRRIHYPFKGKIDYKDFTNLSVRVIVTEVDKNLTKFESELEKVVHSLRVVSKIDNSVESDDSEEVEVQSLQTLMEEYINAIPDITDSDREALIQYANQLYVEATQ
g168	110860	110720	-	Hypothetical protein (T4 Gp47.1)	atgatatttcttggatatgtgatactttttcttgcattttatctattcactagagcatgctggattggtttctttagcacaccagatgggtttatttcaataattttattttgcatttcaatgacggttcttgatatatga	MIFLGYVILFLAFYLFTRACWIGFFSTPDGFISIILFCISMTVLDI
TT052	110872		+	Rnamotif (-10.90)	CCGTATAAAGCTAAAGGGCCGAAGCCCTTTATTTTGTAATAAT
TT053	110875		-	Rnamotif (-7.30)	TACAAAATAAAGGGCTTCGGCCCTTTAGCTTTATA
g169	112102	110900	-	alpha glucosyl transferase (a-gt)	atgaaagtatgtatttttatggctcgaggtcttgaaggttgcggtgtaactaaattttctcttgagcaacgtgattggtttattaaaaatggtcatgaagtaactttggtttatgccaaagataaatcatttactcgtaactgtgcgcatgattataaatcattttcaattccggttttattggcaaaagaatacgataaaacacttaagctggtaaatgattgtgatattctaattatcaattcagttcctgctacttcggttgaagaagacactattaataactataaaaaaattattgataacattaaaccttctgttcgtgttgtagtttatcaacatgaccattcttctctttctttgcgtcgaaatttgggattagaagaaactgttcgtcga…	MKVCIFMARGLEGCGVTKFSLEQRDWFIKNGHEVTLVYAKDKSFTRNCAHDYKSFSIPVLLAKEYDKTLKLVNDCDILIINSVPATSVEEDTINNYKKIIDNIKPSVRVVVYQHDHSSLSLRRNLGLEETVRRADVIFSHSDNGDFNKVLMKEWYPETVSLFDDIEEAPTVYNFQPPMDIAKVRSTYWKDVSEINMNVNRWIGRTTTWKGFYQMFDFHEKHLKPAGLSTIMEGLERSPAFIPIKEKGIPYEYYRLHQVDQIKIAPNLPTQILDRYVNSEMLERMSKSGFGYQLSKLDKKYLQRSLEYTHLELGACGTIPVFWKSTGENLKFRVDNTPLTSHDSGIIWFDENDMESTFERIKELSSDRALYDREREKAYEFLYQHQDSSFCFKEQFDIITK
TT054	112142		-	Rnamotif (-11.00)	TATTATGCGGATAGGAGCTTCGGCTCCTATATTGCTTTATA
g170	112342	112169	-	Hypothetical protein (T4 a-gt.2)	atgaacacccagacttctgaaatagattataataaaattcgttcctctaaagaggaaatgatgagacgctttaaaaagtctcatgataaagctaaagcagaaggaactataacatataagcgcataaaatttagaagttctaatgagcctttgtatggcgtattatgcggatag	MNTQTSEIDYNKIRSSKEEMMRRFKKSHDKAKAEGTITYKRIKFRSSNEPLYGVLCG
g171	112549	112346	-	Hypothetical protein (T4 a-gt.3)	atgcttacacacgtaaaattcaagcgtcttaaaattaatgcaggatttactgaatctttgaatggtcatctttgtgtgaaaatttctgaaaaagaataccatgatagttcaattaaagaagttaatcctcctattgtaagagcagaccctaatatgaaagtgtgggttgattcttatcaagtcaaaaaatggtggcaactgtga	MLTHVKFKRLKINAGFTESLNGHLCVKISEKEYHDSSIKEVNPPIVRADPNMKVWVDSYQVKKWWQL
g172	112835	112518	-	Hypothetical protein (T4 a-gt.4)	atgactgataaacccgaaattaatgatgaagtggaaaagcttatttcttctattgaagaaaagaaccgtcttgaagcagaaagaaaagcaaataagttattgtctaaaaacaaacgcgaactgaatcgtctttataagcacgctcagatcgcagctgaaaacaataattttgctcaatacgaatatgctatcaagaaaagtcgggatattctgaaacagccatataacgatgaactcatcagtattctttggaagactactagatcgcagattgaggatatgattgatgcttacacacgtaaaattcaagcgtcttaa	MTDKPEINDEVEKLISSIEEKNRLEAERKANKLLSKNKRELNRLYKHAQIAAENNNFAQYEYAIKKSRDILKQPYNDELISILWKTTRSQIEDMIDAYTRKIQAS
g173	113055	112837	-	Hypothetical protein (T4 a-gt.5)	atgaggctaacgattaacctctccggattcttggaagaaatacctgaagttgaagctattccctatttacttaaaatgtatctcagggaagttttagctcttgacattgatattgatccagaaaatccgtatgataccgcttttaaatctaatggtgtagaattaaattacaggtatcatttaacagatgatgatttttattttatattagagaaataa	MRLTINLSGFLEEIPEVEAIPYLLKMYLREVLALDIDIDPENPYDTAFKSNGVELNYRYHLTDDDFYFILEK
g174	113596	113039	-	RNA polymerase sigma factor (T4 Gp55)	atgtcagaaactaagcctaaatataattacgtaaacaataaagagcttttacaagctattattgattggaaaacagaattagcaaataataaagacccaaataaagtagttcgtcagaatgatactatcggattagccattatgcttattgcagaaggcttatctaaacgtttcaacttttcaggatacacccagtcttggaaacaagaaatgattgcagatggtatagaagcttctattaaggggcttcacaattttgatgaaacgaaatataaaaacccgcatgcatatataactcaagcttgttttaatgcattcgtccaacgtattaaaaaagaacgtaaggaagttgcaaagaaatacagttacttcgttcacaatgtctatgacagccgtgac…	MSETKPKYNYVNNKELLQAIIDWKTELANNKDPNKVVRQNDTIGLAIMLIAEGLSKRFNFSGYTQSWKQEMIADGIEASIKGLHNFDETKYKNPHAYITQACFNAFVQRIKKERKEVAKKYSYFVHNVYDSRDDDMVALVDETFIQDIYDKMTHYEESTYRTPGAEKKSVVDDSPSLDFLYEAND
g175	113944	113675	-	Hypothetical protein	atgaaatttattaatatttctattactattgaaaattatggcattttctatgttgacaaatacatgaaaatttcatttttcccaaataagactggtgttggatattgggaaagccatgtttctgaattaaatgaaagtgaatatgttagtacacatgaaaagtttttagactttttatatcatgctgatttaactagtcattacatagatattcatgaatttaaaaagatgatggaaaaagtgttccaagcatactgtttacttagataa	MKFINISITIENYGIFYVDKYMKISFFPNKTGVGYWESHVSELNESEYVSTHEKFLDFLYHADLTSHYIDIHEFKKMMEKVFQAYCLLR
g176	114156	113941	-	Hypothetical protein (T4 Gp55.1)	atgaacgaagctcttattaacgatttacgtcttgctgggtatgaagtaaatacaaatggcattggtttaactcaaattgaaggaaacggattcatccttgagtatgaatttagccaatggtggttatatgctaattatggcgaattgattgaatatgttgatcaatttgattcactagatgcagctcttgaagcggctaagttgatgaatgtatga	MNEALINDLRLAGYEVNTNGIGLTQIEGNGFILEYEFSQWWLYANYGELIEYVDQFDSLDAALEAAKLMNV
g177	114485	114159	-	Hypothetical protein (T4 Gp55.2)	atgactattcaaattaaaaacgtcattaattcttacgcatatgataaagtagtttctttgctagaaaaaggcgatattgtaactcctcaaattttggataaatgggaaaaagagcttcatcagacgatgaaacagaatgatcagaagattggacgcaatactgtccgtgaattgttggttcaatatatcttgtcagaatttgatgttaaagcttttggtgtagaatctaaagcttatcaaaagcatgaaatttccgataaaactattcgtcgcatgaaaaatcaacgcaagaaaaaatttgcagacctgaaaattactaaggtataa	MTIQIKNVINSYAYDKVVSLLEKGDIVTPQILDKWEKELHQTMKQNDQKIGRNTVRELLVQYILSEFDVKAFGVESKAYQKHEISDKTIRRMKNQRKKKFADLKITKV
TT055	114342		+	Rnamotif (-9.10)	CTGATCATTCTGTTTCATCGTCTGATGAAGCTCTTTTTCCCAT
TT056	114514		-	Rnamotif (-7.30)	AGTTTAGCTAAGGGCTTCGGCCCTTTTTGGATAAT
g178	114738	114538	-	Hypothetical protein (T4 Gp55.3)	atgaatcctgaatctaaattatcgcagcgaattgctgaagaacgcgccaaatttttccagaacatgaaacacaatggtattgaggatgaagtttttctaaattggttctggaataataagtatgcagcatgtgaaggagctttgtcattgtcagtcgcaatgatgtacgaaggctggaagggtgccaaaaagtttagctaa	MNPESKLSQRIAEERAKFFQNMKHNGIEDEVFLNWFWNNKYAACEGALSLSVAMMYEGWKGAKKFS
g179	115171	114878	-	Hypothetical protein (T4 Gp55.4)	atgggtaaaacgtatcgtcgtaaagacttgaaagttcgtgattatgactattttggaaagcgtaaagctccagacggtgtaagtcataaagatatggttgaaaacatttttcgctcagataaatggcgtagaatgaaaggcattgattcagaagttaaagatgagttaaatcgtcaattacgcggtgaagtaagaaagttgaaaaaatcagtttacattgacgatgattttgattataatacttctcaacgagttgctaaacgtaaatcaaacgagtgttatcgttacagctga	MGKTYRRKDLKVRDYDYFGKRKAPDGVSHKDMVENIFRSDKWRRMKGIDSEVKDELNRQLRGEVRKLKKSVYIDDDFDYNTSQRVAKRKSNECYRYS
g180	115346	115164	-	Hypothetical protein (T4 Gp55.5)	atggttatggttgataaagaaattaaaaagggacagtattatctcattaatggtaatgctgttcgtgttactcatgtaaatagttttgaagtttgctatattatactcaagttacataaacagatgatttgtgaccgtgctgtatttagttcagttgctaaggaaattaaactccatgggtaa	MVMVDKEIKKGQYYLINGNAVRVTHVNSFEVCYIILKLHKQMICDRAVFSSVAKEIKLHG
TT057	115475		-	Rnamotif (-9.90)	AAGACTAAGACGGGCCCTCTGGGTCCTTCTTTCTCACA
g181	115927	115505	-	Ribonucleotide reductase of class III (anaerobic), activating protein	atgaatccggcttcgttatccaggtttattttcctgaagaaaactctggtgaggattctgttaacccgccatactgggcttatcaaggaattatttctcgtggaacaaaactcgaacttaaagaataagattgaaatctatggcatccccgaagaagtaggtcgttgtcctggatgtcaatcagttacaaaacttctaaaggagctcaatgctccttttactttctataaagttcttacaaataatggtaagattgagtatgatcgtccactgattgtatctcttgctaaacgcgccggattcacatctcttaacattcgttatccagtcattttcattaatgattctagacaaaagaacattaaacatttcaaagaaactctcatttcacttggatat…	MNPASLSRFIFLKKTLVRILLTRHTGLIKELFLVEQNSNLKNKIEIYGIPEEVGRCPGCQSVTKLLKELNAPFTFYKVLTNNGKIEYDRPLIVSLAKRAGFTSLNIRYPVIFINDSRQKNIKHFKETLISLGYDRDIIED
TT058	115701		-	Rnamotif (-8.60)	AAACTTCTAAAGGAGCTCAATGCTCCTTTTACTTTCTA
g182	116329	116114	-	Hypothetical protein (T4 Gp55.8)	atgtataaatttcgtaaaggtttagctgattttcttacaactgtaacattctttctgtttatggcagttggagctattttccttattccttttattgctatatttttcgtgattagtttaatttctccagaaaagggcttatcttctagtgagtttaatgagcgtctggataaaattactaacaagctgaatgctgttcttgataaaaaggcttaa	MYKFRKGLADFLTTVTFFLFMAVGAIFLIPFIAIFFVISLISPEKGLSSSEFNERLDKITNKLNAVLDKKA
g183	116915	116445	-	Hypothetical protein	atgaattatgatagattttatccttgcgattttgttaatggtcctggctgcaggaccgttcttttcgttacaggttgtttgcataaatgtgaagggtgttataataaatcaacatggaatgctagaaatggtattccattcactggtgaaacactagaacaattgattgaatgtttgaataatgattatatagaaggattaactataaccggaggtgaccctctttatcctgataacagagacgtgattcactctgtggttcaaactattaaaaatctttatcccaataaaagcatttggttgtggacaggatataagtttgaagatattaaacagctagaaatgcttaaatatgttgatgttattattgatgggaagtatgagaaaaatcttccgact…	MNYDRFYPCDFVNGPGCRTVLFVTGCLHKCEGCYNKSTWNARNGIPFTGETLEQLIECLNNDYIEGLTITGGDPLYPDNRDVIHSVVQTIKNLYPNKSIWLWTGYKFEDIKQLEMLKYVDVIIDGKYEKNLPTKKLWRGSDNQRLWSNTDGVWKHD
TT059	116846		-	Both (-13.50)	GATTTTGTTAATGGTCCTGGCTGCAGGACCGTTCTTTTCGTTA
g184	118729	116912	-	Anaerobic ribonucleoside-triphosphate reductase (T4 NrdD)	atgacaattgaaaaagaaattgaaggattgattcataaaactaataaagaccttttaaacgagaatgctaataaagattctcgtgtttttccaactcaacgggaccttatggctggtattgtgtctaaacacattgccaaaaatatggtcccgtcttttattatgaaagcgcatgaaagcggaattatccatttccacgatattgattattcccctgctcttccatttactaattgttgtttagtagatttaaaaggaatgcttgagaacggatttaagcttggtaatgcacagattgaaactcctaaatcaatcggtgttgctactgcaattatggcacaaattactgcacaggttgcttctcaccagtatggcggaactacatttgctaatgtcgat…	MTIEKEIEGLIHKTNKDLLNENANKDSRVFPTQRDLMAGIVSKHIAKNMVPSFIMKAHESGIIHFHDIDYSPALPFTNCCLVDLKGMLENGFKLGNAQIETPKSIGVATAIMAQITAQVASHQYGGTTFANVDKVLSPYVKRTYAKHIEDAEKWQIADALNYAQSKTEKDVYDAFQAYEYEVNTLFSSNGQTPFVTITFGTGTDWTERMIQKAILKNRIKGLGRDGITPIFPKLVMFVEEGVNLYKDDPNYDIKQLALECASKRMYPDIISAKNNKAITGSSIPVSPMGCRSFLSAWKDSTGNEILDGRNNLGVVTLNLPRIALDSYIGTQFNEQKFTELFNERMDLCFEALMCRISSLKGVKATVAPILYQEGAFGVRLKPDDDIIELFKNGRSSVSL…
g185	119199	118726	-	Recombination endonuclease VII (T4 Gp49)	atgttattgactggcaaattatacaaagaagaaaaacagaaattttataatgcacaaaacggtaaatgcttaatttgccaacgagaactaaatcctgatgttcaagctaatcatcttgatcatgaccatgaattaaatggaccaaaagcaggaaaggtacgtggattgctttgtaatctatgcaatgccgcagaaggtcaaatgaagcataaatttaatcgttctggcttaaagggacaaggtgttgattatcttgaatggttagaaaatttacttacttatttaaaatccgattacacccaaaataatattcaccctaactttgttggagataaatcaaaggaattttctcgtttaggaaaagaggaaatgatggccgagatgcttcaaagaggattt…	MLLTGKLYKEEKQKFYNAQNGKCLICQRELNPDVQANHLDHDHELNGPKAGKVRGLLCNLCNAAEGQMKHKFNRSGLKGQGVDYLEWLENLLTYLKSDYTQNNIHPNFVGDKSKEFSRLGKEEMMAEMLQRGFEYNESDTKTQLIASFKKQLRKSLK
TT060	119193		-	Both (-9.90)	AATAATAAATACCCTTATCTATTTAAGGTAAGGGtTTTATTATGTTAT
TT061	119195		+	Both (NA)	AACATAATAAAACCCTTACCTTAAATAGATAAGGGTaTTTATTATTTTTA
g186	119418	119242	-	Pin protease inhibitor	atgaaaaccgaattggtttatactgaaaagttaaatggcggtaaggtttggaaactttttattaaaggacattctacggaccctcatatgaccacttgcgtaggaacctattctcgtcctactaaaaagatgattcgacagtataaacgattgcatcgaatgttttacaatacttaa	MKTELVYTEKLNGGKVWKLFIKGHSTDPHMTTCVGTYSRPTKKMIRQYKRLHRMFYNT
g187	119940	119455	-	Pin protease inhibitor	atgattacagtagataagtggtttagaattaatcgtattgatacagggctatgtaattactggccggaacttagtgcaggtactgtctttaaagttcgtgaacttgcaaaagaatgtgaagatgatatagagcctgacactggaattattgaaattgaactttccgacggaaagattattaacatctatgataagccaattacgtattggtgcttgtggaatactgaatcagtcgaaaatggcgaaattgaagaagttgtagagcgaactaatcaagttgttcagaagcctaaagccgattttcaaggtgaacgtatttcatacgcattagctaaattagatgcacaagaaaataacgatggctatgaaggtaacctgatgcaagctgccgcagagtac…	MITVDKWFRINRIDTGLCNYWPELSAGTVFKVRELAKECEDDIEPDTGIIEIELSDGKIINIYDKPITYWCLWNTESVENGEIEEVVERTNQVVQKPKADFQGERISYALAKLDAQENNDGYEGNLMQAAAEYIEWLETQISFSDQKIRQYKRLHQMFYNT
g188	120091	119924	-	Hypothetical protein	atgaagaacttaataagcttcggggttaaaccttggtgggcggctagatgggaaactgtagagccagagccggaagaaccggtttacactgatgaagaaacagtatataatgaaccaacgataaatgacttaattgatatggagatgggacatgattacagtagataa	MKNLISFGVKPWWAARWETVEPEPEEPVYTDEETVYNEPTINDLIDMEMGHDYSR
g189	120233	120063	-	Hypothetical protein	atgatatacgatattagtgcagcaagagctccatcaatggttactattcctgttgaagaattagatcgtcttcataaaattgaagaacttctttgggaaattgaatgtgacctgccatcaggattagaatcctgggttgattatgaagaacttaataagcttcggggttaa	MIYDISAARAPSMVTIPVEELDRLHKIEELLWEIECDLPSGLESWVDYEELNKLRG
g190	120448	120236	-	Hypothetical protein	atgctcgaaggaactgattatatccatgattaccgcggaagcgcggtatatgtaggtgatgaagttgcagtttactatgggtatggaactttaatgacagccaaggttattcaaattaaaaataatcgtgctaaactcgaagtttattattctaatggtgaaaagtctatttctaagtggaaatacggtgattgcatggtcaaactggggtaa	MLEGTDYIHDYRGSAVYVGDEVAVYYGYGTLMTAKVIQIKNNRAKLEVYYSNGEKSISKWKYGDCMVKLG
g191	120711	120448	-	Thioredoxin (T4 NrdC)	atgtttaaagtatatggttatgatagcaacatccacaaatgcgtgtattgcgataatgcaaaacgtcttttgaccgtgaagaaacagccgtttgaatttatcaacattatgccggaaaaaggtgtttttgatgatgagaaaatcgctgagcttctgactaaactaggtcgtgatactcaaatcggcttaacaatgcctcaggtatttgctcctgatggaagtcatattggtggatttgaccaattgcgggaatactttaaatga	MFKVYGYDSNIHKCVYCDNAKRLLTVKKQPFEFINIMPEKGVFDDEKIAELLTKLGRDTQIGLTMPQVFAPDGSHIGGFDQLREYFK
g192	120955	120713	-	Hypothetical protein (T4 NrdC.1)	atgaccaagcgtaaagaatatatggagattgctgaaaaggcagtccgtgaattagcaatagcgtattataatgaacatggtaaatttcctgatagatacagcgtgcttaaatctgctttaactcgttcatataaaaatatgctatcagaagtaagtgatattatatacaaacataaagaacaaacaggccaaagtcttgattacgacgagacttttaaacaagtattaggaattaaggaataa	MTKRKEYMEIAEKAVRELAIAYYNEHGKFPDRYSVLKSALTRSYKNMLSEVSDIIYKHKEQTGQSLDYDETFKQVLGIKE
TT062	120732		-	Rnamotif (-5.50)	AACAGGCCAAAGTCTTGATTACGACGAGACTTTTAAACAAGT
g193	121259	120942	-	Hypothetical protein (T4 NrdC.2)	atgaaaaagcgcttattagaagatattgcagcttcaagtaattccagtctaattaaaattattatggctggtgaagaagacgatctggaaatgcgtggaaagattcatggttgcgatgatttagactttaaacctccagcctgggatgccattatggttatggttgaacgccgcgaaagggcttctaagaatgttccaaactgcccaaaatgtggtactgaacaggttcaattaattcattggcagactagtaatcttcgttataaatgtcgtcattgcaaacaccgatttaaccgagaagaaaatgaccaagcgtaa	MKKRLLEDIAASSNSSLIKIIMAGEEDDLEMRGKIHGCDDLDFKPPAWDAIMVMVERRERASKNVPNCPKCGTEQVQLIHWQTSNLRYKCRHCKHRFNREENDQA
g194	122185	121256	-	Hypothetical protein (T4 NrdC.3)	atgaaaactcgtaaacattatattgattattttgacagccttattactaaacaccgtaattatcagatcggacacagagcagtaatcaataatattcttcgtgatttccttcagtatgttggccaggaaaatcatatctgtaaagatactcagaacgcttattctcattcgttaggcaatttacttgaatggtttaaacgttctcgtatgttatcttctactgtagctcgcgataacattaaaaactttatgaagccgagattcattaaaactgcgacatctataaccgatttggttgaatttactattgttaacgatgttaaaaagacccatttggctgattggttatctaccattcccgaaactaaatttgctgataaattcgcttgtcaattcaat…	MKTRKHYIDYFDSLITKHRNYQIGHRAVINNILRDFLQYVGQENHICKDTQNAYSHSLGNLLEWFKRSRMLSSTVARDNIKNFMKPRFIKTATSITDLVEFTIVNDVKKTHLADWLSTIPETKFADKFACQFNDQVNMLFKHARKLFTAGDDRTNTVHVKDWVIADEVTHKPGGSSVLINIQVPYYYSRNLGTMNSREINKHNKTIRSLSYKLRMMLKIMDVVEMYDETEDNGSMLYSSRILIKLKNPNTYKPVVKEPKAEKADNLSEEREYLKSRLVEVEAQIAEHTKLLKALNAKANGLRNAIEVLK
g195	123269	122238	-	Hypothetical protein (T4 NrdC.4)	atgttcttactttctactgaggagattaatatgactcgtaacgaatatatcaaatcattcaatagcgttattgatgataaagttaaacctgtgtttagtcagaatagtgttatttccattatcaatcaatggctcaataatactgatgcaagtattgtttcttccagcaaatttattcatgaagttcataaaatttctagtcgcgaatataaagatgatattaaggaaacttttaaaggttctcgtcttctttcatatttagttaatcaagatattcttggtaaatttgggaaagaaattaaacgaactaaagatgtagtaggatacagttggttcggtgatgttaattcttatcatcttaataataaagaagaccctgagaatatttttactcgtcgt…	MFLLSTEEINMTRNEYIKSFNSVIDDKVKPVFSQNSVISIINQWLNNTDASIVSSSKFIHEVHKISSREYKDDIKETFKGSRLLSYLVNQDILGKFGKEIKRTKDVVGYSWFGDVNSYHLNNKEDPENIFTRRWISNFRLFKKQILKSASKLCYGDYRQIHPWASDMIIIKEYELDKNKAAIFVNYEFFTPEANQKNINKFFSIASDITRQLETALLCMETVENIHTYPFKNICGWEGYKIVVSLREVKCAYSPTDKEIYQQKCDEIVNTPKEETTLEELMECLDDSPEPVEIRPEVIALEKAYKEVLEISNKAQKEYEQAKKIWEESVNRLDRLEQALQLIK
g196	124316	123297	-	Hypothetical protein (T4 NrdC.5)	atgaaaactcgttctcaaattgaagatatggttcgtaatgccagctatactcgtgatgctatgacatttttgtgcgaaaataatttagaccctgataaagttaatcgtgatattcactttaaatatctaaatagcagtgaatggttacgtcattttagtaaagcggggtatattacacaaatgactgctcgtgagcagctcactgatttctgtaaaactattgattataaaaatcctctatttgttcaaggcgttggtcagagtaaggttaatttatcatctggatttttcaatccaaatcattatcgtattgagtggagatttattgctctattccgtaaacaattaaagcaaattttgtcgacggctagtcgattaaaaggttctgatattaactta…	MKTRSQIEDMVRNASYTRDAMTFLCENNLDPDKVNRDIHFKYLNSSEWLRHFSKAGYITQMTAREQLTDFCKTIDYKNPLFVQGVGQSKVNLSSGFFNPNHYRIEWRFIALFRKQLKQILSTASRLKGSDINLKNLKFDGYTLQMEVRPLKENNRTARISFKPNTKNSLSICECLKSQLTEAFKYMDVVAAVQSKILPHFERNWEHTTTYELDMIVSFKYDFLRKDEVPQEKKQEVQDNLNLSNCSSNDPKFWMYSSGNKDAWKFNKVNFLPIENPSLKPVEKWHADAIEKSLKTVDDELVKATNEVLEAEKMLEKAQEKVKNLTKQRSKLNNALNALN
g197	125215	124325	-	Hypothetical protein (T4 NrdC.6)	atgtcagtagtaattaataatgtcaatgcagtaattaaatctttagttaataaaaaaatgatgaatgaatggactgtatttcgcagtgcagagccagataaattttttcatagatttaactcaactttggatttgaatgttattgacagagatgttcatgcagaaattttagataagtttaaagttgatattggatttggattagaaaaacatttgcagcgaacaaacgggtctggaatgggtttatctaatcgcattatgaaagcccttaataaaattggagcgttgtctcgtattaatgcgagtgaaatccttcgcaattataataaaggatatgacctttatggtcgactaatgccgaaattatcatttgaccaaatgatcgcagatttgtgggaa…	MSVVINNVNAVIKSLVNKKMMNEWTVFRSAEPDKFFHRFNSTLDLNVIDRDVHAEILDKFKVDIGFGLEKHLQRTNGSGMGLSNRIMKALNKIGALSRINASEILRNYNKGYDLYGRLMPKLSFDQMIADLWENQRRLLALGARLAKGLDKQMIFKTNNTEDLKCFKFSIRGDDYYIRARSTDYVNMGHHLCLAFEVLKEAGTLEYSSGAKCPIGSSCILIYRPDESSSTKLPTKPVPVRSNEKHSEQIDYFNKQIEELNISIQQYDDEIFRLSGLSSKAKSEREKLIKIVDLLKS
TT063	124976		+	Both (-5.40)	CATTCCAGACCCGTTTGTTCGCTGCAAATGTTTTTCTAATCC
g198	125630	125223	-	Hypothetical protein (T4 NrdC.7)	atgaaacagttgataattaaaagattgaatttattgatatgttgtttatgtgtagtaattgcatatggttattacgcaattaatgattatatgcattataaagattatgatgttactgtagttaataccattacaggaacacaaggaaaagggtctagtttatcgtttattgccgtatatgaactcaaagatggttatagatttagtgaatatatttccccagagatgtattcttcaatagaaaaaggcgataatattactgtaagtttacgtcctttcgacgtaaaacagacactgtttgataatattgtttggttctttggaatggtattagttcaatctgtgtgtggtgcttatatagtctgttccatcttattctgtatatttagtaaaattgaa…	MKQLIIKRLNLLICCLCVVIAYGYYAINDYMHYKDYDVTVVNTITGTQGKGSSLSFIAVYELKDGYRFSEYISPEMYSSIEKGDNITVSLRPFDVKQTLFDNIVWFFGMVLVQSVCGAYIVCSILFCIFSKIEIE
g199	126213	125686	-	Hypothetical protein (T4 NrdC.8)	atgaacgctaaagatattttcaacctggtaaattacaacgatggtaaatttaaatctgaagcacaaagcaagttctttaacgacaactcaatcggaggtgaaatcactgttgatggaggacaaatatacaaatcccgttggaattggatcgttattatcgatgagattggtattgtagaaatttacaagaatacgaataaaaatcgtacattacactggtctcgtgatactaacgaacagtacaaaaaggataaagcatctaaaatgtctcgtgtaactcaagaagatattgagtttatcaagaaagatattttaatgtatgataacttaattgctgaagagcaagctgttattgataaatttgatgagattaaagcttctcgtgaaattcctgatttt…	MNAKDIFNLVNYNDGKFKSEAQSKFFNDNSIGGEITVDGGQIYKSRWNWIVIIDEIGIVEIYKNTNKNRTLHWSRDTNEQYKKDKASKMSRVTQEDIEFIKKDILMYDNLIAEEQAVIDKFDEIKASREIPDFMKESVNERYSLISERIETYKKQRAERQNTLRKFEERLKTVLA
g200	126576	126274	-	Hypothetical protein (T4 NrdC.9)	atgttatactcaaaggctcgtgaaatttacgaaactaaaattaaagaagcagtatttcggttcgcaacaacaatgcgatggacaaatgactgggagtattcaaaaaatcataagaagcccatggtgacaagaaaggctcatatgttagtgttaatagaccgtgagcagattaaagcccgagaagccctccagaatcataaaaaggctgcctttgaatggtttatggataacaccgctcctgagactaagaaagcagtgagtgcatggttcagtggaaaaaattgtgaaagaagtttcttttag	MLYSKAREIYETKIKEAVFRFATTMRWTNDWEYSKNHKKPMVTRKAHMLVLIDREQIKAREALQNHKKAAFEWFMDNTAPETKKAVSAWFSGKNCERSFF
g201	127646	126678	-	Hypothetical protein (T4 NrdC.10)	atgaaaactgtaactatcaataagggtatctacttcggtaaagaaatctctggaacttttgagctcttaggcgaatggttcccagataatgctccggtagatgcacaaggagatggtaaagtttttgttgaaattgacggtaaacgtcgcggtgtttgggtttacaaatcagatatttcatatgatggtgtaaaagttgaagaagttaaagaatcgtatgaagatatgaaaacccgcattaataaaagatttaatgttatgggaatgatgacgaatggtattattaatggaaatattcgttcattgattatctctggcgcagcaggtattggtaaaacgtattctttagataaagctttaaataaagcaaatgataatggatacattgaatataaaagc…	MKTVTINKGIYFGKEISGTFELLGEWFPDNAPVDAQGDGKVFVEIDGKRRGVWVYKSDISYDGVKVEEVKESYEDMKTRINKRFNVMGMMTNGIINGNIRSLIISGAAGIGKTYSLDKALNKANDNGYIEYKSINGKISGIGLYEQLWNNREENSVLLIDDVDVFSDMDILNLLKAALDTGETRKVCWSTASSYLEEKGIEREFEFKGTIVFITNVDIDRELDRGTKLAPHLQALVSRSVYLDLGVHTNEEIMVRVEDVILSTDMMQKRGLSDEETYKALSWMKVNVNRLRNVSLRTALYLADFIMTDKNGWEEIAEVTLLK
TT064	12779		-	Both (-15.10)	TATAAATGATAGGGAGCCTTCGGGCTCCCTTTTTTATTTCA
TT065	127729		+	Both (-15.80)	TGAAATAAAAAAGGGAGCCCGAAGGCTCCCTaTCATTTATAATAA
g202	128774	127761	-	Hypothetical protein	atgatgaaaacagtaatgaaaagctattttggtagtcatctttatggaacttctactccagaatctgatgtagattttaaagaaatctttgttcctcctgctcgcgatattcttatcggaaatgttaaagagcatatgagtaaaaacactaacaacacatcatctaaaaacactaaagatgatattgaccatgaactatacagtcttaagtatttctttaaattagcagcagatggtgaaactgtagcattggatatgctccacactccacctgaactagtagttaaatcagatttgcctgatgtatggaagtttattcaagacaatcgttctcgtttttatacgactaacatgaaatcctatttaggatatgttcgcaagcaagcttctaaatacggt…	MMKTVMKSYFGSHLYGTSTPESDVDFKEIFVPPARDILIGNVKEHMSKNTNNTSSKNTKDDIDHELYSLKYFFKLAADGETVALDMLHTPPELVVKSDLPDVWKFIQDNRSRFYTTNMKSYLGYVRKQASKYGVKGSRLAALRDVLKVVNQIPDQWVDYQEDGSIKQRRTKVEDIKHRLPENEFCEWVFHNHEKTGPQTFYTVLGRKYQTTLSLIELKQSLNKLDAEYGERARKAEANEGIDWKALSHACRGGLQLLEIYKTGDLVYPLQDAPFILDVKLGKHPFKTVQEFLEDVVDQVEAASIEASKNGMQQKVDMGFWDDFLERVYLENHRSYYK
g203	129232	128771	-	Hypothetical protein	atgattattaatgaaaactcttggcactataaattattcaaattgtttaacgatgaatggcaacgacctaagacactatgcgcatatttttggtctattgttatccctacatttttcgtttctatttttgggtgtgctatactcgtagggctaacaattatttgtgcagaaagcttacaacgatggcttattttcggtagtttatggactttgcttccatcagcatttatacttgccattttgcttgttttacttattattggttcatttgttattcctgtacatttgcgtgaaaaatataaagattataaatggaaaaaggattatgctttacatgtagaaaatattgatagggcgtataaaggtttacctcctattcaacccaagaagtctattatc…	MIINENSWHYKLFKLFNDEWQRPKTLCAYFWSIVIPTFFVSIFGCAILVGLTIICAESLQRWLIFGSLWTLLPSAFILAILLVLLIIGSFVIPVHLREKYKDYKWKKDYALHVENIDRAYKGLPPIQPKKSIIVEFLKARKAKVCPVIEYKAE
g204	129756	129235	-	Hypothetical protein	atgtttatttcaagtggaagtggtttaattcgtgttgaatttaaaaatgacatcttccttattcaaggagatgatattattaaaatgagttatgatgaaattaagaaaatttgtaatgctcttgaaagtcatggaaaagtgaacgctgttattgatattggtgatttatgggtgacactttatgaagtatccgaaggatttaatattgaagatgaaaacaacatcttagctattgataaaagaagcgatttgtttgatgtgttaaaagtttatgaacagtcaaacggtggaagaaaagctgtattgatttatcaaaaaccacattcatgtggaactgcttcaatcatttcagatattgaagatgaaactgatacttatatgtgtgttttaaaagctggt…	MFISSGSGLIRVEFKNDIFLIQGDDIIKMSYDEIKKICNALESHGKVNAVIDIGDLWVTLYEVSEGFNIEDENNILAIDKRSDLFDVLKVYEQSNGGRKAVLIYQKPHSCGTASIISDIEDETDTYMCVLKAGGDRHPDFISIRQNNGEISLSKSEAEAMIKYLTTVTPSMKG
TT066	129621		-	Both (-6.20)	TTTAAAAATGACATCTTCCTTATTCAAGGAGATGaTATTATTAAAAT
g205	130296	129763	-	Hypothetical protein (T4 MobD.1)	atgaaacgattagtattagaagttagtccgctttttggtgaattagctatagaaaaagtaaataatatgtatcgtttgacacaagaagacgatatgctatattttacgcctagtgaaatcattcatttaacccaaattgaatatccttatactgataaaatagtaagcatcaatgatgagcacaaaattcatttttattcttcatgcccaggatttaatattaaaagtgagtcaatgtgtttatcagttatccattgggatagttttatagataagattaaatatttttattattctaatgaaagaaaacatagtttaaaatggctcaaaaattgcaatgctattattactaacgcttgcaatcagaatgatgaaactgttttaaacgtatcaaaatgc…	MKRLVLEVSPLFGELAIEKVNNMYRLTQEDDMLYFTPSEIIHLTQIEYPYTDKIVSINDEHKIHFYSSCPGFNIKSESMCLSVIHWDSFIDKIKYFYYSNERKHSLKWLKNCNAIITNACNQNDETVLNVSKCYEDGDVLTIRQIDDFRSYIVTFTKDEAIALKTYLDSVIPTMISK
g206	130661	130488	-	Hypothetical protein (T4 MobD.2a)	atgaaaactgaaaagcagatgtttttaatgaaactaattgaagaatatgctaatgcagtttctgactatgagtgttcttctcgggaaagaggtacagctttcgccaaagaagaaatgaaaatcatggttgatgctcacacaaagcttcagaattttattgaaaacgtcatttaa	MKTEKQMFLMKLIEEYANAVSDYECSSRERGTAFAKEEMKIMVDAHTKLQNFIENVI
g207	130845	130651	-	Hypothetical protein (T4 MobD.3)	atgctaacacgtgaacagtttgaaaaaattattaaattagcacgtgatattgaaatagattcataccaattagcagttgagcattgtgaaggatattcatacgacggtatagaagcagctaaaaaggatttggataaatccaaagctaagttagttcaatatcttgaaatgattaggtggaacaatgaaaactga	MLTREQFEKIIKLARDIEIDSYQLAVEHCEGYSYDGIEAAKKDLDKSKAKLVQYLEMIRWNNEN
g208	131051	130848	-	Hypothetical protein (T4 MobD.4)	atgactagaattgaacaagcagataaaattaaagaattggtagctttaattcgcaaagcagatgaggaacttagtgactttgcttggtattcatcgggtatttcgaataaaggcattaaagactttgaaactaaagtggataatgctatagaagcgttagatatgtttcttgatgaaattatcgatcataatacgagagtttaa	MTRIEQADKIKELVALIRKADEELSDFAWYSSGISNKGIKDFETKVDNAIEALDMFLDEIIDHNTRV
g209	131239	131051	-	Hypothetical protein (T4 MobD.5)	atgaaaattgaagcacttaatcaagaaggaaatatctacgtcatcattaatggtgattttttcgtcgacatggatgaagttactagtgaagaacttgtagaacttcttaagaaacgttatgatatgtgtgatgaagctgcaactcatatggcgtgtgcaatattctctctttcatatgtggtggaataa	MKIEALNQEGNIYVIINGDFFVDMDEVTSEELVELLKKRYDMCDEAATHMACAIFSLSYVVE
TT067	131302		-	Both (-9.70)	GAATAACATTAGTCTCCTTCGGGAGACTTTTTTCATTTT
g210	131721	131335	-	Hypothetical protein	atgaaattcagcgacttttcacaaagtggaaaaccttcaaaggcagatgaatacttaggtttattaatggctgcacaagcttattttcattctgcgcattttgaaactaaaagttatgctagacacaaagcatacgattttattttctctgagttgccagatttgattgataaatttggtgagcaatatttggggtattctggtagaaaatacacgccttctattccagatgccagtaaacttcctaccgacacaattaaaatgattgatcgcatactagaccaatctaacagcatttataaagaaatgcctccagccattcaaagcacgatagatgatattactgggatgttttaccagagtaaatatcttctttccctcgaataa	MKFSDFSQSGKPSKADEYLGLLMAAQAYFHSAHFETKSYARHKAYDFIFSELPDLIDKFGEQYLGYSGRKYTPSIPDASKLPTDTIKMIDRILDQSNSIYKEMPPAIQSTIDDITGMFYQSKYLLSLE
TT068	131424		+	Both (-9.20)	AAATGCTGTTAGATTGGTCTAGTATGCGATCAATCaTTTTAATTGTGT
g211	132011	131718	-	Antiholin (T4 RI)	atggccttaaaagcaacggcactatttgccatgctaggattagcgtttgctttatctccaccaattgaagcgaatgtcgatcctcattttgataaatttatggaatctggtattagacacgtttatatgctttttgaaaataaaagcgtagaatcatctgaacagttctatagttttatgcgaacgacttataaaaatgacccgtgctcttccgattttgaatgtatagagcgaggcgcggagatggcacaatcatacgctagaattatgaacattaaattggagactgaatga	MALKATALFAMLGLAFALSPPIEANVDPHFDKFMESGIRHVYMLFENKSVESSEQFYSFMRTTYKNDPCSSDFECIERGAEMAQSYARIMNIKLETE
g212	132236	132024	-	Hypothetical protein (T4 RI.1)	atgctacaattaactgaaaagcaacttcgcaatcttactgttcttcaattagatgaaattcgtagggaagttggaaatatcatttcagctttgcgtcgagaagtatcactcaaccaatctccggcagactatactagattgcgaaattttgaaaaataccttgataaagttaaggccgtgcatcggcataaagtaaatacaggacaaaaatga	MLQLTEKQLRNLTVLQLDEIRREVGNIISALRREVSLNQSPADYTRLRNFEKYLDKVKAVHRHKVNTGQK
g213	132860	132279	-	Thymidine kinase (T4 Tk)	atggcgagtttaatttttacttacgcagcaatgaatgctggaaaatctgcttctcttttgactgctgcacataattataaagaacgcggaatgggtgtattagttcttaagcctgctattgatactcgcgattctgtctgtgaagtcgtttctcgcattggaattaagcaggaagcgaatattattacggatgatatggatatttttgagttctataaatgggctgaagcacaaaaagatattcattgtgtatttgtagatgaagctcagtttttaaaaactgaacaggtgcatcaattaagtcgaattgttgatacatataatgttcctgttatggcttatgggctaaggactgatttcgctggaaaattatttgaaggttctaaagaacttttggcg…	MASLIFTYAAMNAGKSASLLTAAHNYKERGMGVLVLKPAIDTRDSVCEVVSRIGIKQEANIITDDMDIFEFYKWAEAQKDIHCVFVDEAQFLKTEQVHQLSRIVDTYNVPVMAYGLRTDFAGKLFEGSKELLAIADKLIELKAVCHCGKKAIMTARLMEDGTPVKEGNQICIGDEIYVSLCRKHWNELTKKLG
g214	133055	132870	-	Hypothetical protein (T4 Tk.2)	atgagtctgagtaaagaacaaaaagataaattgtttgagcttatccatgaacttctagatgagcatacagaagcaaacaccttttatgatgaatacggcccgctatctcccgaacagcaagaagaatttgctgatcggtttgataagaaagaaaacgaattaatagcttatgtgaatatgctttaa	MSLSKEQKDKLFELIHELLDEHTEANTFYDEYGPLSPEQQEEFADRFDKKENELIAYVNML
g215	133225	133052	-	Hypothetical protein	atgaatagttttgagttacagtatgaagtgttacgtgagcttgataatttaattgaactcgctgtcaataaaggttttgccattggaatcggtcaaaaagatactggtcatttaactatggaaatatttaagcaaaagcgaattattttaaaactcctggaaattaatatatga	MNSFELQYEVLRELDNLIELAVNKGFAIGIGQKDTGHLTMEIFKQKRIILKLLEINI
g216	133434	133222	-	Hypothetical protein	atggttatgagccaaactagtattcttaaaaatgcccattgtgaaaagtgtaaatggccagttgtttttgctttatgcaacgatgaaatggcttgtgatttcgattattggtgctattgttctaataaaggatgcatcaatcataaaggtgaaggattttattcgggattttatccttatccagatttcgttaaagaaggtaaaccgaaatga	MVMSQTSILKNAHCEKCKWPVVFALCNDEMACDFDYWCYCSNKGCINHKGEGFYSGFYPYPDFVKEGKPK
g217	133637	133425	-	Hypothetical protein (T4 Tk.2)	atgaatatacattatccacatccatatgacccaaagaataaggcagtaattattcgtcaatgggaacgcatttgccgtactaaatgtccaattaatagtccgcatgatgtagataaagactacattggaacattcgttgaatatacctttattgataagaaaggtcgtaaacagcatgtagaagaatactgcttaaaggttacatggttatga	MNIHYPHPYDPKNKAVIIRQWERICRTKCPINSPHDVDKDYIGTFVEYTFIDKKGRKQHVEEYCLKVTWL
g218	134101	133634	-	Hypothetical protein	atgattgtaaaatatatcaagggcgatattgtcgcccttttcgctgaaggtaaaaatattgcgcatggatgcaattgttttcatactatgggttcaggcgtagcgggtcaattaaccaaagctttccctaaaattttggaagctgataaattacagactgaatggggtgatgtaactaaactcggttcttactcagtctatgaaaaatactttaggactcataaagcgtattgcttcaacctttatactcaatttcaaccagggccaaattttgagtattccgctttaatgaattgtatgttagaattaaatgagtttggtgaaaataaactgattaaacctacaatctatatgcctaggattggtgcaggcataggtaaagggaactgggatattatt…	MIVKYIKGDIVALFAEGKNIAHGCNCFHTMGSGVAGQLTKAFPKILEADKLQTEWGDVTKLGSYSVYEKYFRTHKAYCFNLYTQFQPGPNFEYSALMNCMLELNEFGENKLIKPTIYMPRIGAGIGKGNWDIIEGILDTYSSKLEIVIVDWEPLL
TT069	134052		-	Both (-11.30)	AAATATATCAAGGGCGATATTGTCGCCCTTTTCGCTGAAG
g219	134439	134098	-	Vs valyl-tRNA synthetase modifier	atgactaaaattttggttttatgtataggattaatttcattttctgtgttagcagatacatcatatactgaaattagagagtatgtaaaccgtactgcagcggattattgcgggaaaaataaagcatgccaagctgaatttgcgcagaaattaatatatgcatataaagacggagaaagagataaatcaagcagatacaaaaatgatacattgttaaaacgatatgctaaaaagtggaataccttagaatgttcagttgcggaggagaaagataaagccgcttgtcattcaatggttgaccgtttagtagattcttataatcgaggattgagtactagatga	MTKILVLCIGLISFSVLADTSYTEIREYVNRTAADYCGKNKACQAEFAQKLIYAYKDGERDKSSRYKNDTLLKRYAKKWNTLECSVAEEKDKAACHSMVDRLVDSYNRGLSTR
g220	134977	134432	-	Hypothetical protein	atgagaaaagcactactcgctggtctattggccatttcaatgatggcacatagctccgagcatactttcagtaatgtccaactcgataacatgcgttacgcgtatcaattcggggaacaattttctaaggatggaaaatataaaacacacaaaaacatccataagagcggattaggtcatataatggctgctattttgtggcaagaaagctctgccggagttaatttaaaatctaaaccaaagcatcatgcctatggaatgttccaaaattatttgcctactatgcgagcgagagtcaaggaacttggttataatatgaccgatgctgaaataaaaagaatgttgaataaacggtccaattcagcttcctgggcgtacattgaactttcttattggtta…	MRKALLAGLLAISMMAHSSEHTFSNVQLDNMRYAYQFGEQFSKDGKYKTHKNIHKSGLGHIMAAILWQESSAGVNLKSKPKHHAYGMFQNYLPTMRARVKELGYNMTDAEIKRMLNKRSNSASWAYIELSYWLNIHKGDIRKAISSYNSGWNVKAGSKYASEVLEKANYLKNNKLLEIVND
g221	135446	134985	-	RegB site-specific RNA endonuclease (T4 RegB)	atgactatcaatacagaagtttttatccgtcgaaataagcttcgtcgtcactttgagtcggagtttcgtcaaattaacaatgagattcgtgaggcatcaaaagcagcaggggtctcatcgtttcatctaaaatattctcaacatcttcttgatcgtgcaattcaacgggagattgatgagacatatgtttttgaattattccacaaaataaaagaccatgttttagaagttaatgaattcctgagtatgcctccgcgtcctgacattgatgaggattttattgatggggttgaataccgtcctggacgtttagaaatcacagatggaaatctttggcttggatttacagtttgtaaacctaatgcgaagttcaaagacccgtcgcttcaatgcaggatg…	MTINTEVFIRRNKLRRHFESEFRQINNEIREASKAAGVSSFHLKYSQHLLDRAIQREIDETYVFELFHKIKDHVLEVNEFLSMPPRPDIDEDFIDGVEYRPGRLEITDGNLWLGFTVCKPNAKFKDPSLQCRMAIINSRRLPGKASKAVIKTQ
g222	135784	135506	-	Hypothetical protein (T4 Vs.3)	atggctcaattaagcgcagggtttggttatgagtattatactgcccctcgtcgtgtgtctgctgctcctaagaaaattcaaagtcttgatgacttccaggaagtagtccgtaacgctttccaggactatgcacggtatcttaaagaagattcacaggactgtctcgaagaagatgaaattgcttactatacgcagcgtcttgaacagctcaaaaatctacatgaggttcgtgcagaagtttcaaagtctatgaataaattgattagatttaaagaataa	MAQLSAGFGYEYYTAPRRVSAAPKKIQSLDDFQEVVRNAFQDYARYLKEDSQDCLEEDEIAYYTQRLEQLKNLHEVRAEVSKSMNKLIRFKE
g223	136050	135784	-	Hypothetical protein (T4 Vs.4)	atgattgaagatattaagggttataaaccacataccgacgaaaaaatcggtaaagtaaatgctattaaagacgctgaagttcgtttaggacttatctttgatgctttatatgatgaattctgggaagcgtgggacgattgcgaagactttgaactcgcgaagaattatgctgaaagcctcgatcagttagctattgctaaaacgaaactcaaagaagccagtatgtgggcttgtcgtgctgtgttccaaccagaggaaaaatattaa	MIEDIKGYKPHTDEKIGKVNAIKDAEVRLGLIFDALYDEFWEAWDDCEDFELAKNYAESLDQLAIAKTKLKEASMWACRAVFQPEEKY
g224	136264	136043	-	Hypothetical protein (T4 Vs.5)	atggcaaagataattattgaaggttctaaagatgtgttaaatgctttcgcagaatggtttagtaattcaggcgaacagcaatttaatgaagcctggaatatgggtgatattgatggaatttatcctacgacagaaatttctgttcagggatatggcattcatgaacctattcgtttagttgaatacgatttatgcactggtgaggaagtcaaatatgattga	MAKIIIEGSKDVLNAFAEWFSNSGEQQFNEAWNMGDIDGIYPTTEISVQGYGIHEPIRLVEYDLCTGEEVKYD
g225	136626	136264	-	Autonomous glycyl radical cofactor	atgaaagcatatcaaattcttgaaggcacacataaaggtactatttattttgaagatggtattcaagcacgaattattgtctctaaaacctttaaagaggactcttttgtagacccagaaattttctatggtttgcatgcccgtgaaattgaaattgagcaacagcctacagttaaaattgaaggtggtcaacacctgaacgttaacgttctgcgtcgtgaaactctggaagatgcagttaagcatccggaaaaatatccgcagctgaccatccgtgtatccggttatgcagttcgctttaactctctgactccggaacagcagcgcgacgttatcgctcgtacctttactgagagcttgtaa	MKAYQILEGTHKGTIYFEDGIQARIIVSKTFKEDSFVDPEIFYGLHAREIEIEQQPTVKIEGGQHLNVNVLRRETLEDAVKHPEKYPQLTIRVSGYAVRFNSLTPEQQRDVIARTFTESL
g226	136962	136633	-	Hypothetical protein (T4 Vs.7)	atgatgacagatacgcaacttttcgaatatctttatttttcgccaaaaactattaaaaataaattggtgaatcattttgaaattttggcaaataacaacgtcttgagcgaattttatcccaagcaatacaaattacaaaaaggtgtattcaaaggatgcagagttttgtgcactgctcctaatgcaagattaatgaataaaattccatattttaccatggaatttattgatggaccatttaaaggattaattactcaaagtttaatggcatatgattctgagccatttttaattaaagaacaatcttggataaaattattttctaattga	MMTDTQLFEYLYFSPKTIKNKLVNHFEILANNNVLSEFYPKQYKLQKGVFKGCRVLCTAPNARLMNKIPYFTMEFIDGPFKGLITQSLMAYDSEPFLIKEQSWIKLFSN
g227	137528	136959	-	Hypothetical protein (T4 Vs.8)	atggaatggcccaaatttagagagaataaaatgagaacatttttaactggtccttatctatccctgatgaatgcttttacacaccattctgatgctagagtagaagaaatttgtaaaaacgaatatatcctgccatttgaagacttgcttaaacagtattgcacacttcgactagacggtggacgtcaatctggtaaatcaattgctgtgactaactttgctgctaattggttgtatgatggcggaacagttattgttctttctaatacttcagcttacgctaaaatttctgcaaataacattaaaaaggaattttcacgttattctaatgatgatatacgttttcgtttatttactgattctgtacgcagttttattggtaataaaggaagcaagttc…	MEWPKFRENKMRTFLTGPYLSLMNAFTHHSDARVEEICKNEYILPFEDLLKQYCTLRLDGGRQSGKSIAVTNFAANWLYDGGTVIVLSNTSAYAKISANNIKKEFSRYSNDDIRFRLFTDSVRSFIGNKGSKFRGLSLSRILYIIDEPVKSPDMDKIYDIHIETVQHCCNSKCCIGGITRPQFFVIGMQ
g228	138060	137644	-	Endonuclease V (T4 DenV)	atgactcgtattaatttgactttagtatctgaacttgctgatcaacatttaatcgcagaataccgtgaattgccgcgtgtttttggtatagttcgtaagcatgtggcaaacggtaagcgcgttaaagattttaaaatatcttctaaatttattttaggttctggtcatgttactttcttttacgataagttagaatttttgcgaaagcgtcaatcggacattataacggaatgcttaaaacgcgggttcagtataaaagatactgaagttcctgacatcagcgatattccagtagaatggaaaaatgattataatccatgcaaatcagctattaagttgagtcaacaacgactcgatgaaaaaattttaatgaagccacactggtataagtattacggc…	MTRINLTLVSELADQHLIAEYRELPRVFGIVRKHVANGKRVKDFKISSKFILGSGHVTFFYDKLEFLRKRQSDIITECLKRGFSIKDTEVPDISDIPVEWKNDYNPCKSAIKLSQQRLDEKILMKPHWYKYYGKNIYI
g229	138614	138120	-	Endolysin	atgaatatatttgaaatgttacgtatagatgaaggtcttagacttaaaatctataaagacacagaaggttattacactattggcattggtcatttgcttactaaaagtccatcactaagtgttgctaaatctgaattagataaagctattgggcgtaattgtaatggtgtaattacaaaagatgaggccgaaaaactctttaatcaggatgttgatgctgctgttcgcggaattctgagaaatgctaaattaaaaccagtttatgattctcttgatgctgttcgccgctgtgcattgattaacatggtcttccaaatgggggaaaccggcgtagcaggatttactaattctttacgcatgctccagcaaaaacgctgggatgaagcaacagttaactta…	MNIFEMLRIDEGLRLKIYKDTEGYYTIGIGHLLTKSPSLSVAKSELDKAIGRNCNGVITKDEAEKLFNQDVDAAVRGILRNAKLKPVYDSLDAVRRCALINMVFQMGETGVAGFTNSLRMLQQKRWDEATVNLAKSRWYNQTPNRAKRVIATFRTGTWDAYKNL
g230	139091	138651	-	Nudix hydrolase (T4 NudE)	atgaaaacattatcagctggtattatctttatgacagaagataaagatttatttatgggacgagttaccggttctcgtaaacctggaatgattgcacatcgctgggatattccaaaggggcgtgtagaaagttctgatttgaatgcactggaagctgcaaaaagagaatgctcagaagagactggttttatcgattataatccagaccttctagaagacttaggtgtatttaaatattctagtaataaagacttacagttattttattatacgattccagtagagcatgagatgtttagaaattgccattgcgagtcttattttgaaaataaagatggcgttatgattccagagatggatgcttttgctcttattcctcgtactcagtggcaatatgtg…	MKTLSAGIIFMTEDKDLFMGRVTGSRKPGMIAHRWDIPKGRVESSDLNALEAAKRECSEETGFIDYNPDLLEDLGVFKYSSNKDLQLFYYTIPVEHEMFRNCHCESYFENKDGVMIPEMDAFALIPRTQWQYVMGPSLYRIMNSLF
g231	139576	139088	-	Hypothetical protein (T4 e.2)	atgattttaaaaactcgctggtatgatttagatgatggggacgatggcatttcagttgatagagttgactggagcggctgttctgaagatacaaagaaacgattaattagggagtttagaatgggatatcaagcagctaagccatttactgtaacagatgataagttcgtatgtattcaaaacggtcgcgctaagttaacgaatgctgattggttcacagataagaaggttcttctgtggtatatcattagtcttcctatatcatcgttcgtattttacttttttataaaaaatccaatggacagaataggagattgggttcttttaactatacttgttaatatttttacagcagcagtattatcaggaatatggcgtatgttcattgaaatgccatgg…	MILKTRWYDLDDGDDGISVDRVDWSGCSEDTKKRLIREFRMGYQAAKPFTVTDDKFVCIQNGRAKLTNADWFTDKKVLLWYIISLPISSFVFYFFIKNPMDRIGDWVLLTILVNIFTAAVLSGIWRMFIEMPWRLRRQQKIFDEKKYAQKLNNFITECRKLK
g232	139935	139573	-	Hypothetical protein (T4 e.3)	atgcaaaagccaaaactaaataaagtcaaatattcgttttctgagtcatttttaatttttgctgtggcgttggctgcagctcttgcaggtagtctttttggattgttaattgactgtcttattttaaacatcgacggcacagtaaatataacagaagtttggagtgagctttgttatactatagcgatttcattattttcattctttggtaccatgttatattttcattatgataattttaaaataaattggcaaagaaaaaaggattacaaaatacaattaaaggaatataatagctatatgtcttatattgaaaaagaatcaatggaagagtttgtgagtgattgtaggaaaattaaatga	MQKPKLNKVKYSFSESFLIFAVALAAALAGSLFGLLIDCLILNIDGTVNITEVWSELCYTIAISLFSFFGTMLYFHYDNFKINWQRKKDYKIQLKEYNSYMSYIEKESMEEFVSDCRKIK
g233	140309	139917	-	Hypothetical protein (T4 e.4)	atgtcaaaaccatcactataccttccaagtaaaccgttgaagtatgaattaaagcgccagctaattcctactgatgtattagtaggtcctgtgacagctgtatcatttataatcctaatgattattggaatagttatagatgttatgactgatattgattctggcgaaatacttgtgttaatgctaattcttccattaatagttccacttttattagtacccgtaaattgggtaggatactggtatcaaggaaggcattatcgtaaacgcgtacgtgattggaaagcacagtgtaaaaagattaaaaaggaacatcagcttaaacttgctgcgtatgaatttgatgaaattatgaaatttgttaaggaatcacgatgcaaaagccaaaactaa	MSKPSLYLPSKPLKYELKRQLIPTDVLVGPVTAVSFIILMIIGIVIDVMTDIDSGEILVLMLILPLIVPLLLVPVNWVGYWYQGRHYRKRVRDWKAQCKKIKKEHQLKLAAYEFDEIMKFVKESRCKSQN
g234	140892	140278	-	Hypothetical protein (T4 e.5)	atgaaaatgaaaatgcaaagtgatttcaattcaatgtttgaagagttccaaagacaggttgatgttccagaccaattactaaatgctcttaaacgcatggcagaaggacgtaattactattgggggtcttcatatgaaactgatgaaagcctttccggaagattttctagaggtaaaaagtctttaatacgtcctggaatactcattaacagtattgaatcaattcattcattgacgtgtgattttgatgttgaatttactgatttcatttctcctgaatggacggtttgttatttaaacgacgattttgattatctcggtgtttatagtttaagtgacgcatggtttaaacgtaatttacaaaagtcaaatttattttatattgatactactgtaaaa…	MKMKMQSDFNSMFEEFQRQVDVPDQLLNALKRMAEGRNYYWGSSYETDESLSGRFSRGKKSLIRPGILINSIESIHSLTCDFDVEFTDFISPEWTVCYLNDDFDYLGVYSLSDAWFKRNLQKSNLFYIDTTVKFQGKKYFFTLIVDSETKHENKRILSKKNILTIVDDLFDKFVENPNFESDLLLEKFVKECREYVKTITIPSK
TT070	140902		-	Rnamotif (-10.60)	AATAATGATAAGGGGCTTCGGCCCCTTATACTTGGAG
TT071	140903		+	Both (-9.70)	TCCAAGTATAAGGGGCCGAAGCCCCTTATCATTATTT
g235	141527	140934	-	Hypothetical protein (T4 e.6)	atgaacacactgaagaaaattgttgagtttattcgcactaaacttggttctgctatggctaaaaatctatctgtcgaagaacagtatactgctgcagcagcaaaactacttgataaaattaaagatctaaaaactgcttctgttaaatctattaacgaagaaaaacgtattcgtgaacttgttatcgaaaagaatcgacaggccgaatcaaaagagcgtgaaattcgtaaacttctttccgaaggccaagatgtaacaatgcatgctaaactcggtttactatatcgtcgaacagctgagcagttgactactaaggctgacggttatgctgaaatgcgaattgaaatcgccaagaaagtagttgagttagatgatgctcgtcaagaacttgcggttaaa…	MNTLKKIVEFIRTKLGSAMAKNLSVEEQYTAAAAKLLDKIKDLKTASVKSINEEKRIRELVIEKNRQAESKEREIRKLLSEGQDVTMHAKLGLLYRRTAEQLTTKADGYAEMRIEIAKKVVELDDARQELAVKLEYIRETRAANALGISTADDVVEIAALTKVDIEDTLARVETFNGNISGVETTSADVQEYINSLK
g236	141892	141629	-	Hypothetical protein	atggataattacggcgaactgttcaacttctttatgaaatgcgtttcagaagatttcggtcgtacagtgaatgatattaaagttatcggtcctgatcatccgatgtttgaaacttacgcagtaatgggtaatgaagacggtcagtggtatactgtaaaagttgtgattaatatgttcacagcagaaggttatgttaaactgtcttctaaagtttaccatgataacgacgaaatcgcagaagaatatttcaataatatgaaataa	MDNYGELFNFFMKCVSEDFGRTVNDIKVIGPDHPMFETYAVMGNEDGQWYTVKVVINMFTAEGYVKLSSKVYHDNDEIAEEYFNNMK
TT072	142082		-	Both (-10.40)	TAATTTTAAATCCCTATCTAAATGATAGGGcTTTTTGGTATCT
g237	142685	142122	-	Hypothetical protein	atgaaaacctatgccgaatttttaaccgaagcagcaaaattaccatctgaagcagatcttactaaagtattcttccaattggacccaaaagaccgcggcgattttcttaagtggaaagctaaagctattgaaatgtacaacatcgataatagttcttttacaatgagtcaagaaaataaattcaataaagcatttttcaaaatttctaagaaattggcatctggcgctcaggttcctaaatctgtgttagctactcctgaacgcgcacctgttaaaatttctaagaatatgttcgacactaaaaaatacgttaatgctttgaataaagctcttgatgcattggatgatgcaaagaaggcagcccgcgatcttcaagacgtgtacaccgattttgaccgc…	MKTYAEFLTEAAKLPSEADLTKVFFQLDPKDRGDFLKWKAKAIEMYNIDNSSFTMSQENKFNKAFFKISKKLASGAQVPKSVLATPERAPVKISKNMFDTKKYVNALNKALDALDDAKKAARDLQDVYTDFDRKTKGSISNSERNSVSVYSDSLDVLGDAYTEIKNRINTASKLKAAAEAIISKLGK
TT073	142768		-	Both (-14.80)	TGACATTCTTAGCCCCGACCGAAAGGTTGGGGCTTTTTAGTTTGAA
g238	143284	142811	-	Hypothetical protein	atgaaatcatatactcaatttttaaatgaagcggtgttaaatgaagcatctagcaccgaaattcaagctgttgcaaaagctgccattgccgcgggtaaatattcctataaagatgcttctgatgaatcgcgattccagtttgcacgcgacatgaaagcggaaggatttacgggaaatgcagttagtatggcctggaaaagtttagttgctactggcgctgcttttgcaaaggcttcgggtaaacctgctcctaaagcagatcctaaagcggcacaagaaaaaaatatcgttaaaggaattatcgctaaatatgaagctatccttaaagagcttttagtaatcaaaaccgaaggccaaaagttagcccgtgcttatagtttcaaagataatccacatgtt…	MKSYTQFLNEAVLNEASSTEIQAVAKAAIAAGKYSYKDASDESRFQFARDMKAEGFTGNAVSMAWKSLVATGAAFAKASGKPAPKADPKAAQEKNIVKGIIAKYEAILKELLVIKTEGQKLARAYSFKDNPHVHSLEYVEDIQKIIKDRIWSAKQIK
TT074	143325		-	Both (-14.80)	CGCAAGGCTTAGCCCCGACCGAAAGGTTGGGGCTTTTTGGTATAAA
g239	144018	143668	-	Hypothetical protein	atgaaaggtaatgtttatttagtagttcatgatttaacattctattttaatcataatgatactgttatttctgaacgtgtaattaatttgctttatcagcatgcagattatgtttatgtcgaaaacgaatatggtcattggcaatttctcaaaaatcgttcatttggtttagatggttacgaatattttgatcgtaaagaccttttagatacaattccgttatctacacaatatcaaaatcataagtctttacataaatgccggctaattcgaaatgctgaatccgcgtatgaagcaattgatttgtggcgtaaacgccgtgaatatattgattctttaaaagaatattaa	MKGNVYLVVHDLTFYFNHNDTVISERVINLLYQHADYVYVENEYGHWQFLKNRSFGLDGYEYFDRKDLLDTIPLSTQYQNHKSLHKCRLIRNAESAYEAIDLWRKRREYIDSLKEY
tRNA001	144112	144037	-	tRNA-Arg-TCT	cggggcatagctcagaaggaagagcaaggaccttctaagtcctaggtcgtaggttcgatccctactgcctcgacca
tRNA002	144192	144117	-	tRNA-His-GTG	gtggccgtagttcagttggtagaactcgagattgtgattctcgtagtcatgggttcgactcccatcggtcacccca
tRNA003	144381	144307	-	tRNA-Asn-GTT	ggatgtgtagctcaatggcagagcgatcgcctgttaagcgattggttataggttcgaatcctatcacgtccgcca
tRNA004	144472	144386	-	tRNA-Tyr-GTA	ggggagttatcccgtagaggtagcggtgtggactgtaaatccattgtcattgcgactcgggtggttcgactccaccactccccacca
tRNA005	144556	144482	-	tRNA-Met-CAT	ggccctgtagctggaaggttcaagcaagcgactcataatcgccagatggtggttcaattccacccagggccacca
g240	145048	144566	-	Hypothetical protein	atgaaagaagattatgcaaaatatatttctcagcggaattctgctatacgtagaaacattgaatggaatttaacttttgatgagtggttaaattggtggaaatcaacaggaaattatgataagcgtggaagaaagggtcatgaatactgtatgtgtcgttttggtgataaaggaccatactcattaaataacatatattgcgcaactaataatcaaaatacaaaagatgcgagactaaatgatagatttcctccaaaacctaaaaattttaattttaatggtcgaaaacactcagtgcagtctttagaaaaaatttctaaaaataatgcaagtaccttaagccaagatgagataattagacgattaaaaatattagaaaattttaatatggatgaacga…	MKEDYAKYISQRNSAIRRNIEWNLTFDEWLNWWKSTGNYDKRGRKGHEYCMCRFGDKGPYSLNNIYCATNNQNTKDARLNDRFPPKPKNFNFNGRKHSVQSLEKISKNNASTLSQDEIIRRLKILENFNMDERGFIKNYANAINVSHTQARKFLNKYYIK
tRNA006	145185	145096	-	tRNA-Ser-TGA	ggaggcgtggcagagtggtttaatgcaccggtcttgaaaaccggcagtcgctccggcgactcataggttcaaatcctatcgcctccgcca
tRNA007	145261	145188	-	tRNA-Pro-TGG	ctccgtgtagctcagtttggtagagcgcctgatttgggatcaggaggtccaaggttcaaatccttgtatggaga
tRNA008	145345	145272	-	tRNA-Gly-TCC	gcggatatcgtataatggcattacctcagacttccaatctgatgatgtgagttcgattctcattatccgctcca
tRNA009	145437	145351	-	tRNA-Leu-TAA	gcgagaatggtcaaattggtaaaggcacagcacttaaaatgctgcggaatgatttccttgtgggttcgagtcccacttctcgcacca
g241	146052	145444	-	Hypothetical protein (T4 Trna.2)	atggatactaaattagctgaaatttttgaaggaaaacatccaaattttagtacaggaaagctaaaagacaaaataataaaagaaaatatttttccatatgagtgtgcaatttgtaaaatttcaaaatggcaaaataagcatattgttctacaattagaccatattgatggaaataacaaaaatcatcttaaatcaaatttaagattattatgtccaaattgccattcgcaaactgatacttttgctggtaaaaatattaaaaataatagaaagcgttataatgttagtgatgaagaaattttaaacgcactattaaattcggctactatatcatctgcaattacttcattaggtttaagtaaaggcggaaactataaaagattcattaaaattgctaat…	MDTKLAEIFEGKHPNFSTGKLKDKIIKENIFPYECAICKISKWQNKHIVLQLDHIDGNNKNHLKSNLRLLCPNCHSQTDTFAGKNIKNNRKRYNVSDEEILNALLNSATISSAITSLGLSKGGNYKRFIKIANDNKLYHLLVNINEKILTDEIYEELVKIDYFKFGWVSKAAKIIGISPQKARKWIERKCPELIEQSFSRNK
g242	146450	146163	-	Hypothetical protein (T4 Trna.3)	atgattctttatgcgaaagtatcatccattgaaaatggatataaatatgatcaagacgcggctaaagctttgattgatgattatggcattttaacatgttttgaagttgaaaaggtttacattgaccgttcatcttctcaagttaaattagtgaaggaagaacgtaaatttaatacagtaaattttgatttctttattgaaacagaaaaaggtcctcttgaatatgatattttcaagaatcctttgggtcttgaatgcatcgtaaatatgtattattataaatggtaa	MILYAKVSSIENGYKYDQDAAKALIDDYGILTCFEVEKVYIDRSSSQVKLVKEERKFNTVNFDFFIETEKGPLEYDIFKNPLGLECIVNMYYYKW
g243	146851	146453	-	Hypothetical protein (T4 Trna.4)	atgaacgttgaatattatgtatatgcggattacgaaaataatccgtctaaagatgaagataatcgtttaggtgtagatgctttcgattcccctgcggcggcatggcaatgggttgaaagaaccgatattccttaccgttatattgaagtggttgaccacgcaggaaacaagtatcctaaggaagcatatgttgcttccgggaaggtaaatttccttttgtttgcaggtgataattattatccccgtggtgggtataccgatttaattgctaaagcattctctgaagatgaactccgtgacattatcaaagaaaatgaaaacaaaccgatggattctaatcgctttgattggtggcaaatcgtaaatgctaatactcacactattgttgatgaaggctga	MNVEYYVYADYENNPSKDEDNRLGVDAFDSPAAAWQWVERTDIPYRYIEVVDHAGNKYPKEAYVASGKVNFLLFAGDNYYPRGGYTDLIAKAFSEDELRDIIKENENKPMDSNRFDWWQIVNANTHTIVDEG
g244	147036	146851	-	Hypothetical protein	atgaaacgttgtgaattaattcgaaatgttgctattgcaatttctgcttccgcttttagtttttcaatgtttgttggatttatatgtggattattgactacagcagaaaatgtgttttcacttgtagtagcatttttaattggtttaattgctattgttatggataaaatttctaaaggtgaataa	MKRCELIRNVAIAISASAFSFSMFVGFICGLLTTAENVFSLVVAFLIGLIAIVMDKISKGE
g245	147340	147095	-	Hypothetical protein	atggaaatcaaaatgaaaacttaccaagaatttattgctgaaactgctgatgtaaaagttgagtttatttacactggcaagaaagataaaatgggtgaaatgcctcatggagttcttcgtgatgcattagataatttcggtcaactcgccgcagaagattacggtgataaaattgttgttactggtcctgctgcagttattgaaaaatgggcagcagaaaataaatcaatttttcgtaaaaaataa	MEIKMKTYQEFIAETADVKVEFIYTGKKDKMGEMPHGVLRDALDNFGQLAAEDYGDKIVVTGPAAVIEKWAAENKSIFRKK
g246	147662	147405	-	Hypothetical protein	atgaaaactttcaaagagtttgctacaaaaactactatcactgaatcttcccacggtatggaagtaaagcttggaatggctttagctgaagctgagcgtcttttctctcgtattaaagaacttgctgctgcggtcgatccttcatcttttaaaggagaccaaactaaagttaaagcacttttagcattatgctccgatgcaggagaaattgctaaaaatggttctaagatgaagaaacgattagaagatttaaaataa	MKTFKEFATKTTITESSHGMEVKLGMALAEAERLFSRIKELAAAVDPSSFKGDQTKVKALLALCSDAGEIAKNGSKMKKRLEDLK
g247	148194	147736	-	Hypothetical protein	atgatggaatttaaagacttttcaacgggtctttatgtagcagctaagttttcagaattaacacttgacgcgctggaagaactccagcgctctttacgtgttcctaatccagttcctagagaaaaaattcattcgactatatgttattcaagagtaaatgttccatatgttccatcgagtggaagttttgaagtagcttcttctggacatttagaagtatggaaaacacaagatggatcgactcttgtacttgtgctagattctgaatatctgcgctgtcgacacatgtatgcgcgggcactaggtgctacacacgattttgatgattacacaccgcatataacattgtcttataatgttgggcccttatcatttagcggtgatgtacaaattccggtt…	MMEFKDFSTGLYVAAKFSELTLDALEELQRSLRVPNPVPREKIHSTICYSRVNVPYVPSSGSFEVASSGHLEVWKTQDGSTLVLVLDSEYLRCRHMYARALGATHDFDDYTPHITLSYNVGPLSFSGDVQIPVVLDREYKEPLKLDWADDLK
g248	148421	148191	-	Chaperone for tail fiber formation (T4 Gp7A)	atgtctgaacaaactattgaacaaaaactgtctgctgaaatcgtaactctgaaatctcgtattcttgatacgcaggaccaagcggctcgtctgatggaagaatccaaaattctgcaaggaactttggctgaaattgctcatgcagtaggtatcactggcgatactattaaagttgaagaaatcgttgaagctgtcaagaatcttactgctgaatctgcagatgaagaatga	MSEQTIEQKLSAEIVTLKSRILDTQDQAARLMEESKILQGTLAEIAHAVGITGDTIKVEEIVEAVKNLTAESADEE
g249	149146	148421	-	Deoxynucleoside monophosphate kinase	atgaaactaatctttttaagcggtgtaaagcgtagtggaaaagatactactgctgattttatcatgagcaattattctgcagttaaataccaacttgctggtcctattaaggatgcattggcttatgcatggggagtatttgctgcaaataccgactatccttgcttaactcgtaaagagtttgaaggaattgactatgatcgtgagactaatttaaatctaactaaattagaagtaatcacgattatggaacaagcattttgctatcttaatggtaaaagcccaattaaaggtgtgtttgtttttgatgacgaaggacaagaatcagttaattccgtagcatttaacaagattattgacgttataaataatattgaagatcaatggtcagtccgtcgt…	MKLIFLSGVKRSGKDTTADFIMSNYSAVKYQLAGPIKDALAYAWGVFAANTDYPCLTRKEFEGIDYDRETNLNLTKLEVITIMEQAFCYLNGKSPIKGVFVFDDEGQESVNSVAFNKIIDVINNIEDQWSVRRLMQALGTDLIVNNFDRMYWVKLFALDYLDKFNSGYDYYIVPDTRQDHEMDAARAMGATVIHVVRPGQKSNDTHITEAGLPIRDGDLVITNDGSLEELFSKIKNTLKVL
g250	149726	149196	-	Glycoprotein 3	atgtcgcaagcactgcaacaaatttttaaccaagcaaatacaactaactttgtagtatcaataccacatagtaatactacatctgcttttactttaaatgctcagtcagttcctattccaggaattaggatacctgttactgataccgtgactgggccgtttggactaggcagagcacaacgtccaggagttacatttgaatacgatccactcatcgtgagatttatagttgacgaagagcttaagtcgtggataggaatgtatgaatggatgctaggaactagtaactatcttacaggcgaaaatactgcccaaaaaacaggtcctgaatacattacgctttacattttagataatagcaaaactgaaatcgtgatgtcaataaatttttataagcct…	MSQALQQIFNQANTTNFVVSIPHSNTTSAFTLNAQSVPIPGIRIPVTDTVTGPFGLGRAQRPGVTFEYDPLIVRFIVDEELKSWIGMYEWMLGTSNYLTGENTAQKTGPEYITLYILDNSKTEIVMSINFYKPWVSDLSEVEFSYTEDSDPALVCTATIPYTYFQVEKDGKIIAEV
g251	150657	149833	-	DNA end protector protein	atggctatttttcaaataattaatgaaagcactccccaagttccaaaggttaagcaatcattaaacgaaaagaaatggattcagataggtcttgaatataaaaaggccaaagcaaaaggaatgacaggaaagcaatttgctgaagaaagaggaatcaaatactctacgtttacttcagcaatgtcaaaatatgcttcaggaattaaaacggctgaaaagattcaaaagcttgaatcaaaaccaatgaataaactcaataagcaagaaagacaactgcttatgataaattcattcagacaaacattgcgtgataaaattcgtaatgaaggtgcagcaattaataataaaaccagaaagtggtttgctgaaactattaagcaagtaaaaggacataaagtt…	MAIFQIINESTPQVPKVKQSLNEKKWIQIGLEYKKAKAKGMTGKQFAEERGIKYSTFTSAMSKYASGIKTAEKIQKLESKPMNKLNKQERQLLMINSFRQTLRDKIRNEGAAINNKTRKWFAETIKQVKGHKVVRPQPGRIYAFAYDAKHKETLPYWDKFPLIIYLGLGKHNLMYGLNLHYIPPKARQQFLEELLKQYSNTPTITNKTKLKIDWSQVKGFRGADQMIKAYIPGNIMGSLVEIAPKDWANVVLMPLQQFVSKGKRFSANKVWSNI
g252	151109	150657	-	Head completion protein (T4 Gp50)	atggcatattctggaaaatgggttcctaaaaatatatcaaagtatagaggtgaccctaaaaaaattacgtatagatcaaattgggaaaaattcttttttgaatggttagataaaaatccagaaattattgcatggggtagtgaaacagcagtaattccttatttttgtaatgcagaagggaaaaaacgtagatacttcatggatatttggatgaaagattcttctggacaagaattttttattgaaataaaacctaaaaaagaaacacaaccaccagttaaaccggcgcatctaacaaccgcagcgaagaaaagatttatgaatgaaatttatacctggtctgttaacaccgacaaatggaaagcagcacaatctttagctgaaaagcgtggaataaaa…	MAYSGKWVPKNISKYRGDPKKITYRSNWEKFFFEWLDKNPEIIAWGSETAVIPYFCNAEGKKRRYFMDIWMKDSSGQEFFIEIKPKKETQPPVKPAHLTTAAKKRFMNEIYTWSVNTDKWKAAQSLAEKRGIKFRILTEDGLRALGFKGA
g253	151157	151747	+	Baseplate wedge subunit (T4 Gp53)	atgctctttacattttttgatccgattgaatatgcggccaaaacggtgaataaaaacgcgccgactattcctatgacagatatttttagaaactataaagactattttaaacgcgctcttgcgggataccgcttacgtacttattatatcaaaggttcaccacgcccggaagaattagcaaatactatatatggaaatccacagttgtattgggttttattgatgtgtaatgataattatgacccgtattatggatggattacttcacaagaagcagcttatcaagcatctatacaaaaatacaaaaatgtaggtggagaccaaatagtatatcatgtgaatgagaacggtgaaaaattttataatttaatatcatacgatgataatccatatgtttgg…	MLFTFFDPIEYAAKTVNKNAPTIPMTDIFRNYKDYFKRALAGYRLRTYYIKGSPRPEELANTIYGNPQLYWVLLMCNDNYDPYYGWITSQEAAYQASIQKYKNVGGDQIVYHVNENGEKFYNLISYDDNPYVWYDKGDKARKYPQYEGALAAVNTYEDAVLENEKLRQIKIIAKSDINSFMNDLIRIMEKSYGNDK
g254	151731	153458	+	Baseplate central spike complex protein (T4 Gp5)	atggaaatgataagtaataaccttaattggtttgttggtgttgttgaagatagaatggacccattaaaattaggtcgtgttcgtgttcgtgtggttggtctgcatccacctcaaagagcacaaggcgatgtaatgggtattccaactgaaaaattaccatggatgtcagttattcaacctataacttctgcagcaatgtctggaattggaggttctgttactggaccggtagaaggaactagagtttatggtcattttttagacaaatggaaaactaacggaattgtccttggcacgtatggtggaatagttcgcgaaaaaccgaatagacttgaaggattttctgacccaactgggcaatatcctagacgtttaggaaatgatactaatgtattaaac…	MEMISNNLNWFVGVVEDRMDPLKLGRVRVRVVGLHPPQRAQGDVMGIPTEKLPWMSVIQPITSAAMSGIGGSVTGPVEGTRVYGHFLDKWKTNGIVLGTYGGIVREKPNRLEGFSDPTGQYPRRLGNDTNVLNQGGEVGYDSSSNIIQDSNLDTAINPDDRPLSEIPTDDNPNMSMAEMLRRDEGLRLKVYWDTEGYPTIGIGHLIMKQPVRDMAQINKVLSKQVGREITGNPGSITMEEATTLFERDLADMQRDIKSHSKVGPVWQAVNRSRQMALENMAFQMGVGGVAKFNTMLTAMLAGDWEKAYKAGRDSLWYQQTKGRASRVTMIILTGNLESYGVEVKTPARSLSAMAATVAKSSDPADPPIPNDSRILFKEPVSSYKGEYPYVHTMETESGH…
g255	153433	153987	+	Hypothetical protein	atggatcgaggattgacattggctaatatacttccaatgagcgctgatttaggagaatccatggaaggttcttctatcgacgtcacctttaccgctcaattagaaacaggtgaaacgttagtatctataaatataactagttacgaagaaactcctggggttttagtagaagaaaatcgcttatacggaacatatgaatctgtgtttggatttggaaatgacgcgttgaaatatcgtttaggcgatgaatttaaaactgctgcttcatgggaagaacttcctactgattctgatactcagttgtatttatggaaagctcctcaaaacctccagaagacattcacttacgaagtaacattaatatatgactaccaagaacaaagtgaatctggaggttct…	MDRGLTLANILPMSADLGESMEGSSIDVTFTAQLETGETLVSINITSYEETPGVLVEENRLYGTYESVFGFGNDALKYRLGDEFKTAASWEELPTDSDTQLYLWKAPQNLQKTFTYEVTLIYDYQEQSESGGSGSNSRSSSDTTEPTDPPAPVRKTLVKNYTKTIVGNWSRWANKLRSYVYERS
g256	153988	154281	+	Hypothetical protein (T4 Gp5.4)	atgtcaggattaagttatgataagtgtgttactgccggccatgaagcatggcctccaacagttgtgaatgctacacaaagtaaagtattcactggaggaattgctgttctcgtagcaggtgatccaattacagaacatacagaaattaaaaagccatatgaaacacatggcggagtgacacaacctagaacttctaaggtatatgtcactggaaagaaagcggttcaaatggctgatccaatatcatgcggtgatactgtggctcaggcatcatctaaagtattcattaaatag	MSGLSYDKCVTAGHEAWPPTVVNATQSKVFTGGIAVLVAGDPITEHTEIKKPYETHGGVTQPRTSKVYVTGKKAVQMADPISCGDTVAQASSKVFIK
TT075	154128		-	Rnamotif (-10.40)	TGTGTCACTCCGCCATGTGTTTCATATGGCTTTTTAATTTCT
g257	154290	156272	+	Baseplate wedge subunit (T4 Gp6)	atggcaaatacccctgtaaattatcaattaacaagaacagcaaatgctattcccgagatattcgtcgggggtacgtttgctgaaataaaacaaaacctcattgaatggcttaatggccaaaatgaatttttggattatgattttgaaggctcaagattaaacgttctgtgtgaccttttggcttataatacattgtacattcagcagtttggtaatgctgctgtgtatgaaagctttatgcgtactgctaacttacgaagttcagttgttcaagctgcacaagataacggatatttacctacttcaaaatccgctgcgcagaccgaaattatgttaacatgcaccgacgcattgaataggaattacattacaattcctcgcggaactcgctttttagca…	MANTPVNYQLTRTANAIPEIFVGGTFAEIKQNLIEWLNGQNEFLDYDFEGSRLNVLCDLLAYNTLYIQQFGNAAVYESFMRTANLRSSVVQAAQDNGYLPTSKSAAQTEIMLTCTDALNRNYITIPRGTRFLAYAKDTSVNPYNFVSTEDVIAIRDKNNQYFPRLKLAQGRIVRTEIIYDKLTPIIIYDKNIDRNQVKLYVDGAEWINWTRKSMVHAGSTSTIYYMRETIDGNTEFYFGEGEISVNASEGALTANYIGGLKPTQNSTIVIEYISTNGADANGAVGFSYADTLTNITIININENPNGDPDFVGADGGGDPEDIERIRELGTIKRETQQRCVTATDYDTFVSERFGFIIQAVQTFTDSTKPGYAFIAAKPKSGLYLTTVQREDIKNYLKDY…
TT076	15578		-	Rnamotif (-5.40)	ATTGTATTTAATACCTGCTTCAGGTGTTTTATAGAAGT
g258	156269	159367	+	Baseplate wedge initiator (T4 Gp7)	atgacagtaaaagcaccttcagtcactagtctcagaatttccaagttatccgcaaatcaggtgcaagtacgctgggatgacgttggtgctaatttctactattttgtagaaatcgctgagacaaaaacgaactcgggggaaaatctcccgagtaatcaatacagatggattaacttaggatatactgcaaataacagcttcttttttgatgatgctgacccattgacatcatacattatcagagtagctacagctgcgcaagattttgagcagtctgattggatttataccgaagagtttgaaacttttgctacaaatgcttatacatttcaaaacatgattgaaatgcaattagccaataaattcattcaggaaaaatttactcttaataattctgat…	MTVKAPSVTSLRISKLSANQVQVRWDDVGANFYYFVEIAETKTNSGENLPSNQYRWINLGYTANNSFFFDDADPLTSYIIRVATAAQDFEQSDWIYTEEFETFATNAYTFQNMIEMQLANKFIQEKFTLNNSDYVNFNNDTIMAALMNESFQFSPSYVDVSSISNFIIGENEYHEIQGSIQQVCKDINRVYLMESEGILYLFERYQPVVKVSNDKGQTWKAVKLFNDRVGYPLSKTVYYQSANTTYVLGYDKIFYGRKSTDVRWSADDVRFSSQDITFAKLGDQLHLGFDVEIFGTYATLPANVYRIAEAITCTDDYIYVVARDKVRYIKTSNAPIDSDPLSPTYSERLFEPDTMTITGNPKAVCYKMDSIGDKVFALIIGEVETLNANPRTSKIIDST…
TT077	156388		-	Rnamotif (-9.70)	TGTATTGATTACTCGGGAGATTTTCCCCCGAGTTCGTTTTTGTC
TT078	158001		+	Rnamotif (-4.40)	TTAAAAAATATGCGTCTGGGATGCTTTTTTATAAAT
g259	159360	160364	+	Baseplate wedge subunit (T4 Gp8)	atgaatgattcaagtgttatctatcgtgcgatagttacttcaaaatttagaacagaaaaaatgttgaatttttataattcaattggaagtggtccggataaaaacactatctttatcacatttggaagatcagaaccgtggtcatcaaatgaaaatgaggtgggctttgccccaccttatccaaccgattctgtattaggcgtaactgacatgtggacgcatatgatgggaacagtaaaggttcttccatcaatgcttgacgcagttattcctcgtcgagattggggagatactagatatccggatccatacacatttagaattaacgatattgtagtgtgtaactcagctccttacaacgctactgaatcaggcgcaggctggttagtatatcgttgt…	MNDSSVIYRAIVTSKFRTEKMLNFYNSIGSGPDKNTIFITFGRSEPWSSNENEVGFAPPYPTDSVLGVTDMWTHMMGTVKVLPSMLDAVIPRRDWGDTRYPDPYTFRINDIVVCNSAPYNATESGAGWLVYRCLDVPDTGMCSIASLTDKDECLKLGGKWTPSVRSMTPPEGRGDAEGTIEPGDGYVWEYLFEIPPDVSINRCTNEYIVVPWPEELKEDPTRWGYEDNLTWQQDDFGLIYRVKANTIRFKAYLDSVYFPDAALPGNKGFRQISIITNPLEAKAHPNDPNVKAEKDYYDPEDLMRHSGEMIYMENRPPIIMAMDQTEEINILFTF
TT079	160031		-	Both (-6.10)	ATCCAAAATCATCTTGCTGCCAAGTGAGATTATCTTCATAT
TT080	160358		-	Both (-14.20)	AAAGAAAAAAAGGGAGCCCATGGGCTCCCTTAATTTAAAAT
TT081	160359		+	Both (-14.20)	TTTTAAATTAAGGGAGCCCATGGGCTCCCTTTTTTTCTTTA
[truncated: 11 more rows]

## Sheet: PYps10T ORF analysis
PYps10T ORF analysis
Feature	Start	Stop	Strand	Predicted gene product function / transcription terminator motif (energy)	Nucleotide sequence*	Amino acid sequence
[truncated: 361 more rows]

## Sheet:  PYps11T ORF analysis
PYps11T ORF analysis
Feature	Start	Stop	Strand	Predicted gene product function / transcription terminator motif (energy)	Nucleotide sequence*	Amino acid sequence
[truncated: 363 more rows]

## Sheet: PYps14T ORF analysis
PYps14T ORF analysis
Feature	Start	Stop	Strand	Predicted gene product function / transcription terminator motif (energy)	Nucleotide sequence*	Amino acid sequence
[truncated: 359 more rows]

## Sheet: PYps15T ORF analysis
PYps15T ORF analysis
Feature	Start	Stop	Strand	Predicted gene product function / transcription terminator motif (energy)	Nucleotide sequence*	Amino acid sequence
[truncated: 359 more rows]

## Sheet: PYps16N ORF analysis
PYps16N ORF analysis
[truncated: 104 more rows]

[truncated: 8 more sheets: PYps16T ORF analysis, PYps23T ORF analysis, PYps32T ORF analysis, PYps35T ORF analysis, PYps47T ORF analysis, PYps49T ORF analysis, PYps50T ORF analysis, PYps55T ORF analysis]
